# Supplementary material for: Genome-wide screen identifies new set of genes for improved heterologous laccase expression in Saccharomyces cerevisiae
Source: Microb Cell Fact. 2024 Jan 29;23:36. doi: 10.1186/s12934-024-02298-0 (PMC10823697; doi:10.1186/s12934-024-02298-0)
Supplement: Supplementary file 1 — Supplementary Material 1: Table S1. Hits identified in the overlay assay screen. [file 12934_2024_2298_MOESM1_ESM.xlsx]

## Sheet: Positive hits
ORF	Gene Name
YPL051W	ARL3
YLR242C	ARV1
YNR051C	BRE5
YFL025C	BST1
YCR017C	CWH43
YPL194W	DDC1
YER179W	DMC1
YLR172C	DPH5
YMR058W	FET3
YMR306W	FKS3
YGL195W	GCN1
YDR019C	GCV1
YEL042W	GDA1
YER122C	GLO3
YBL003C	HTA2
YMR035W	IMP2
YJL062W	LAS21
YKL073W	LHS1
YHR195W	NVJ1
YNL099C	OCA1
YHL020C	OPI1
YDL096C	OPI6
YBL017C	PEP1
YCR044C	PER1
YBR106W	PHO88
YDL095W	PMT1
YAL023C	PMT2
YNL016W	PUB1
YJR052W	RAD7
YGL045W	RIM8
YNL162W	RPL42A
YHR200W	RPN10
YLR367W	RPS22B
YJR145C	RPS4A
YBL103C	RTG3
YKR101W	SIR1
YPR189W	SKI3
YGL115W	SNF4
YPL002C	SNF8
YLR119W	SRN2
YDR443C	SSN2
YNL025C	SSN8
YCL008C	STP22
YER007C-A	TMA20
YLL040C	VPS13
YOR089C	VPS21
YNR006W	VPS27
YPL065W	VPS28
YDR495C	VPS3
YLR417W	VPS36
YLR360W	VPS38
YAL002W	VPS8
YBR187W	YBR187W
YDR067C	YDR067C
YDR442W	YDR442W
YEL067C	YEL067C
YFL013W-A	YFL013W-A
YGL138C	YGL138C
YGR153W	YGR153W
YKL075C	YKL075C
YLL029W	YLL029W
YMR252C	YMR252C
YMR315W	YMR315W
YNL196C	YNL196C
YOR246C	YOR246C
YOR345C	YOR345C

## Sheet: Negative Hits
ORF	Gene Name
YMR064W	AEP1
YPL005W	AEP3
YER017C	AFG3
YPL227C	ALG5
YOR067C	ALG8
YER069W	ARG5,6
YBL099W	ATP1
YNL315C	ATP11
YDR377W	ATP17
YDR298C	ATP5
YKL016C	ATP7
YEL064C	AVT2
YDR375C	BCS1
YGR262C	BUD32
YJL209W	CBP1
YHL038C	CBP2
YBR120C	CBP6
YDL069C	CBS1
YDR197W	CBS2
YKL208W	CBT1
YMR038C	CCS1
YBR003W	COQ1
YNR041C	COQ2
YDR204W	COQ4
YML110C	COQ5
YGR255C	COQ6
YLR201C	COQ9
YBL045C	COR1
YPL172C	COX10
YGR062C	COX18
YLL018C-A	COX19
YDR231C	COX20
YHR116W	COX23
YHR051W	COX6
YMR256C	COX7
YDL067C	COX9
YMR264W	CUE1
YGL166W	CUP2
YAL039C	CYC3
YDL117W	CYK3
YAL012W	CYS3
YIL049W	DFG10
YHR011W	DIA4
YMR287C	DSS1
YDL101C	DUN1
YDR512C	EMI1
YPL262W	FUM1
YGR252W	GCN5
YER083C	GET2
YDL021W	GPM2
YBR121C	GRS1
YJL044C	GYP6
YDL223C	HBT1
YOR202W	HIS3
YOR258W	HNT3
YOL013C	HRD1
YLR207W	HRD3
YHR067W	HTD2
YPL244C	HUT1
YOL023W	IFM1
YCR071C	IMG2
YDR315C	IPK1
YOL081W	IRA2
YIR034C	LYS1
YIL094C	LYS12
YFL016C	MDJ1
YOL076W	MDM20
YOR147W	MDM32
YLR069C	MEF1
YJL102W	MEF2
YOR211C	MGM1
YJR144W	MGM101
YDR296W	MHR1
YOR350C	MNE1
YOR288C	MPD1
YGL143C	MRF1
YGL064C	MRH4
YDL045W-A	MRP10
YKL003C	MRP17
YBL090W	MRP21
YPL118W	MRP51
YNL005C	MRP7
YNL284C	MRPL10
YDL202W	MRPL11
YKR006C	MRPL13
YKR085C	MRPL20
YGR076C	MRPL25
YBR282W	MRPL27
YMR024W	MRPL3
YCR003W	MRPL32
YBR122C	MRPL36
YLR439W	MRPL4
YPL173W	MRPL40
YJL096W	MRPL49
YPR100W	MRPL51
YHR147C	MRPL6
YDR237W	MRPL7
YJL063C	MRPL8
YGR220C	MRPL9
YPL013C	MRPS16
YBR251W	MRPS5
YMR158W	MRPS8
YPL104W	MSD1
YOL033W	MSE1
YPR047W	MSF1
YHR120W	MSH1
YNL073W	MSK1
YGR171C	MSM1
YHR091C	MSR1
YDR194C	MSS116
YDL107W	MSS2
YLR203C	MSS51
YKL194C	MST1
YDR268W	MSW1
YPL097W	MSY1
YDL044C	MTF2
YMR097C	MTG1
YHR168W	MTG2
YGR055W	MUP1
YPL226W	NEW1
YDR432W	NPL3
YER154W	OXA1
YMR257C	PET111
YBL080C	PET112
YER058W	PET117
YOR158W	PET123
YLR067C	PET309
YNR045W	PET494
YGR222W	PET54
YBL022C	PIM1
YML107C	PML39
YHL011C	PRS3
YDR529C	QCR7
YJL166W	QCR8
YLR204W	QRI5
YMR022W	QRI8
YDR195W	REF2
YCR028C-A	RIM1
YEL024W	RIP1
YFR048W	RMD8
YGL107C	RMD9
YML073C	RPL6A
YDL130W	RPP1B
YDR025W	RPS11A
YLR357W	RSC2
YNR037C	RSM19
YKL155C	RSM22
YGL129C	RSM23
YDR175C	RSM24
YGR215W	RSM27
YJR113C	RSM7
YMR214W	SCJ1
YBL058W	SHP1
YDL033C	SLM3
YBR077C	SLM4
YCR024C	SLM5
YLR139C	SLS1
YOL122C	SMF1
YMR066W	SOV1
YEL031W	SPF1
YJR117W	STE24
YPL029W	SUV3
YDR320C	SWA2
YNL087W	TCB2
YJL129C	TRK1
YPR066W	UBA3
YDR470C	UGO1
YDR207C	UME6
YML029W	USA1
YML115C	VAN1
YLR410W	VIP1
YPR036W	VMA13
YLR396C	VPS33
YAR029W	YAR029W
YBL083C	YBL083C
YDL032W	YDL032W
YDL068W	YDL068W
YDL206W	YDL206W
YDR065W	YDR065W
YDR114C	YDR114C
YDR115W	YDR115W
YDR230W	YDR230W
YDR521W	YDR521W
YER156C	YER156C
YFL032W	YFL032W
YGL165C	YGL165C
YGR102C	YGR102C
YGR150C	YGR150C
YIL110W	YIL110W
YJL175W	YJL175W
YKL037W	YKL037W
YLL033W	YLL033W
YLR104W	YLR104W
YMR003W	YMR003W
YMR098C	YMR098C
YMR293C	YMR293C
YNL184C	YNL184C
YNL213C	YNL213C
YNR020C	YNR020C
YNR036C	YNR036C
YOL013W-A	YOL013W-A
YOL138C	YOL138C
YOR200W	YOR200W
YOR305W	YOR305W
YDR057W	YOS9
YPL236C	YPL236C
YPL261C	YPL261C
YMR089C	YTA12

## Sheet: All hits 
		MAD Z scores
ORF	Gene Name	Rep 1	Rep 2	Rep 3	Average MAD Z score	#Hits/3
YMR257C	PET111	-7.87895	-6.34031	-6.24347	-6.82091	3
YLR203C	MSS51	-5.35885	-6.88035	-8.15516	-6.79812	3
YOR258W	HNT3	-6.93627	-6.96767	-6.27249	-6.72548	3
YHR147C	MRPL6	-4.50149	-7.026	-8.59459	-6.70736	3
YLL018C-A	COX19	-6.07019	-5.03288	-8.51541	-6.53949	3
YCR071C	IMG2	-7.67378	-4.75243	-6.82499	-6.41707	3
YGR220C	MRPL9	-7.01348	-3.64515	-7.51293	-6.05719	3
YMR256C	COX7	-6.38107	-6.47367	-5.31677	-6.05717	3
YMR158W	MRPS8	-6.37084	-5.04653	-5.63904	-5.68547	3
YJR113C	RSM7	-6.88284	-3.913	-6.165	-5.65361	3
YMR214W	SCJ1	-5.01125	-5.44214	-6.25547	-5.56962	3
YNR041C	COQ2	-5.40057	-5.58838	-5.34504	-5.44466	3
YER017C	AFG3		-4.93878	-5.90643	-5.42261	2
YDR377W	ATP17	-7.1656	-4.92957	-4.08919	-5.39479	3
YDL045W-A	MRP10	-6.13691	-4.76532	-5.07327	-5.32516	3
YNR045W	PET494	-4.9072	-6.00062	-4.89755	-5.26846	3
YMR097C	MTG1	-4.11028	-6.15526	-5.46571	-5.24375	3
YLR357W	RSC2	-6.35807	-4.03323		-5.19565	2
YDL044C	MTF2	-6.16999	-4.74827	-4.52704	-5.14843	3
YDR512C	EMI1	-5.65505	-4.86217	-4.85878	-5.12534	3
YHR168W	MTG2	-4.94987	-5.19705	-5.18687	-5.11126	3
YHL038C	CBP2	-5.44037	-5.04859	-4.82857	-5.10584	3
YER058W	PET117	-4.58348	-5.04881	-5.59973	-5.07734	3
YKL194C	MST1	-4.62922	-5.45082	-4.96256	-5.0142	3
YNR037C	RSM19	-4.6636	-5.2524	-5.1033	-5.00643	3
YMR097C	MTG1	-5.17877	-5.95477	-3.71818	-4.95057	3
YDL068W	YDL068W	-5.15813	-4.8936	-4.66535	-4.90569	3
YDR296W	MHR1	-3.09573	-4.97589	-6.43853	-4.83672	3
YDR521W	YDR521W	-3.1125	-5.51492	-5.55823	-4.72855	3
YGR255C	COQ6	-4.37514	-4.66205	-4.91311	-4.6501	3
YOL013C	HRD1	-4.7139	-4.9529	-4.11358	-4.59346	3
YDR375C	BCS1	-4.23368	-5.6247	-3.78376	-4.54738	3
YNL073W	MSK1	-4.25575	-5.03679	-4.12235	-4.47163	3
YPL226W	NEW1	-4.93262	-4.66264	-3.68414	-4.42647	3
YMR066W	SOV1	-3.86874	-4.6322	-4.73692	-4.41262	3
YMR097C	MTG1	-3.57185	-4.04006	-5.50298	-4.37163	3
YBR120C	CBP6	-4.80902	-5.42904	-2.81593	-4.35133	3
YGL143C	MRF1	-2.45863	-4.70648	-5.85032	-4.33848	2
YDR296W	MHR1	-5.94879	-3.35445	-3.71171	-4.33832	3
YNL184C	YNL184C	-4.45912	-3.92749	-4.62258	-4.3364	3
YEL031W	SPF1	-4.97368	-4.1199	-3.90469	-4.33276	3
YPL227C	ALG5	-5.38479	-3.44642	-4.07589	-4.30236	3
YJL175W	YJL175W	-3.83333	-5.0817	-3.91156	-4.27553	3
YPL097W	MSY1	-3.57429	-3.04148	-6.09555	-4.23711	3
YMR293C	YMR293C	-4.60161	-4.42839	-3.681	-4.237	3
YDL069C	CBS1	-4.43159	-4.07268	-4.20569	-4.23666	3
YNR036C	YNR036C	-3.86047	-4.69095	-4.1527	-4.23471	3
YCR003W	MRPL32	-4.30757	-4.41302	-3.8827	-4.2011	3
YGL129C	RSM23	-4.97509	-4.18496	-3.42417	-4.19474	3
YDR268W	MSW1	-4.17861	-4.27981	-4.02855	-4.16232	3
YJR144W	MGM101	-4.02807	-2.98705	-5.42764	-4.14759	3
YMR097C	MTG1	-3.34277	-4.0555	-5.02151	-4.13993	3
YPR036W	VMA13	-4.17858	-3.62414	-4.53129	-4.11134	3
YOR350C	MNE1	-5.10505	-3.46233	-3.7373	-4.10156	3
YBR003W	COQ1	-3.80742	-4.78329	-3.70236	-4.09769	3
YMR264W	CUE1	-3.97031	-5.03923	-3.14766	-4.0524	3
YDL033C	SLM3	-3.16331	-5.61587	-3.3156	-4.03159	3
YKL194C	MST1	-3.29273	-3.8236	-4.96708	-4.0278	3
YHR091C	MSR1	-2.52514	-4.76376	-4.74333	-4.01074	3
YJL102W	MEF2	-3.87292	-4.04433	-4.1025	-4.00659	3
YDR320C	SWA2	-3.35281	-4.12736	-4.49725	-3.99248	3
YCR024C	SLM5	-5.57128	-3.72072	-2.63358	-3.97519	3
YDR237W	MRPL7	-3.88827	-4.6648	-3.36546	-3.97284	3
YNL213C	YNL213C	-3.41496	-4.04504	-4.42011	-3.96004	3
YNL213C	YNL213C	-3.54495	-3.17392	-5.12253	-3.94713	3
YDR315C	IPK1	-4.55635	-3.60744	-3.64797	-3.93725	3
YDR268W	MSW1	-3.29139	-3.95441	-4.53503	-3.92694	3
YGR215W	RSM27	-2.48068	-4.83788	-4.33891	-3.88582	2
YMR066W	SOV1	-4.44819	-3.20948	-3.97537	-3.87768	3
YGL064C	MRH4	-3.96302	-3.34626	-4.28158	-3.86362	3
YGL107C	RMD9	-4.7009	-3.34443	-3.48614	-3.84382	3
YGR150C	YGR150C	-3.1225	-3.26291	-5.05456	-3.81332	3
YDR268W	MSW1	-4.37614	-3.18364	-3.852	-3.80393	3
YDL107W	MSS2	-4.48975	-3.28067	-3.58724	-3.78589	3
YPL005W	AEP3	-4.05456	-4.23049	-3.04599	-3.77701	3
YER154W	OXA1	-4.51769	-3.2994	-3.49578	-3.77096	3
YNR020C	YNR020C	-3.92015	-3.94247	-3.44614	-3.76959	3
YPR047W	MSF1	-4.23751	-3.29027	-3.67184	-3.73321	3
YLL033W	YLL033W	-3.71103	-3.60483	-3.87974	-3.73186	3
YBL083C	YBL083C	-3.58765	-3.86398	-3.61609	-3.68924	3
YGR102C	YGR102C	-3.85034	-3.28621	-3.91375	-3.68343	3
YMR098C	YMR098C	-3.31354	-3.639	-4.09754	-3.68336	3
YLR207W	HRD3	-3.17971	-3.77888	-4.08646	-3.68168	3
YMR024W	MRPL3	-1.80488	-5.0845	-4.11374	-3.6677	2
YMR066W	SOV1	-4.09943	-3.28051	-3.5971	-3.65901	3
YGR255C	COQ6	-3.03751	-4.39295	-3.52806	-3.65284	3
YDR512C	EMI1	-3.2348	-3.62981	-4.04645	-3.63702	3
YDL223C	HBT1	-4.71488	-1.24581	-4.90065	-3.62045	2
YDR207C	UME6	-3.12174	-4.10283	-3.53936	-3.58798	3
YKL003C	MRP17	-3.9428	-4.82291	-1.98796	-3.58456	2
YOR305W	YOR305W	-3.5237	-3.0344	-4.14475	-3.56762	3
YPR066W	UBA3	-4.77813	-2.80355	-3.08541	-3.5557	3
YOL033W	MSE1	-2.78341	-5.12259	-2.75237	-3.55279	3
YOL081W	IRA2	-3.76022	-3.62506	-3.27246	-3.55258	3
YML115C	VAN1	-3.88441	-3.06757	-3.69045	-3.54748	3
YML073C	RPL6A	-3.58117	-3.32636	-3.71581	-3.54111	3
YDR114C	YDR114C	-3.30727	-2.38344	-4.88763	-3.52611	2
YOR211C	MGM1	-3.80716	-2.90444	-3.83615	-3.51592	3
YHR051W	COX6	-3.50894	-4.01462	-3.0241	-3.51589	3
YBR121C	GRS1	-3.14161	-3.69374	-3.71162	-3.51566	3
YDR521W	YDR521W	-3.84411		-3.14535	-3.49473	2
YKL208W	CBT1	-3.23937	-4.18404	-3.03707	-3.48683	3
YDR025W	RPS11A	-6.28371	-0.756648	-3.38233	-3.47423	2
YPL013C	MRPS16	-3.40652	-3.0996	-3.83616	-3.44742	3
YBR282W	MRPL27	-3.47725	-2.16879	-4.68077	-3.44227	2
YGR171C	MSM1	-2.4457	-3.12635	-4.73954	-3.43719	2
YJL166W	QCR8	-3.1144	-3.5895	-3.59674	-3.43355	3
YDR197W	CBS2	-3.60074	-4.27937	-2.3582	-3.41277	2
YDR268W	MSW1	-3.55786	-3.53514	-3.13465	-3.40921	3
YML029W	USA1	-2.62713	-3.74949	-3.80737	-3.39466	3
YDL206W	YDL206W	-3.7914	-2.03394	-4.21124	-3.34553	2
YMR089C	YTA12	-4.02571	-3.46985	-2.49379	-3.32978	2
YLR439W	MRPL4	-2.84599	-3.93714	-3.17022	-3.31778	3
YLR201C	COQ9	-3.44528	-1.81009	-4.62169	-3.29235	2
YHR116W	COX23	-3.03603	-3.31715	-3.50354	-3.28557	3
YPR100W	MRPL51	-3.41967	-2.9175	-3.51328	-3.28348	3
YOL013W-A	YOL013W-A	-5.56519	-2.57431	-1.70815	-3.28255	2
YDR512C	EMI1	-2.95181	-3.19513	-3.67355	-3.27349	3
YBR122C	MRPL36	-3.48059	-2.32545	-4.00398	-3.27001	2
YEL024W	RIP1	-4.31575	-2.29059	-3.1657	-3.25735	2
YDR194C	MSS116	-3.39852	-3.15695	-3.2038	-3.25309	3
YBR251W	MRPS5	-2.3567	-4.73561	-2.61734	-3.23655	2
YDR175C	RSM24	-1.73839	-3.84857	-4.12114	-3.23603	2
YDL067C	COX9	-3.69693	-2.63508	-3.35324	-3.22842	3
YDR529C	QCR7	-3.65934	-3.10885	-2.86312	-3.21044	3
YHR120W	MSH1	-3.19288	-2.83185	-3.452	-3.15891	3
YGR262C	BUD32	-3.01097	-2.97791	-3.47038	-3.15309	3
YPL262W	FUM1	-3.45967	-3.14889	-2.83856	-3.14904	3
YJL096W	MRPL49	-3.3522	-2.71853	-3.37503	-3.14859	3
YDR204W	COQ4	-3.12759	-3.52404	-2.76548	-3.13904	3
YOR288C	MPD1	-2.86582	-2.90659	-3.64305	-3.13849	3
YOL023W	IFM1	-2.59278	-3.31121	-3.50097	-3.13499	3
YJL044C	GYP6	-3.65736	-3.15962	-2.55428	-3.12376	3
YDL202W	MRPL11	-3.23751	-2.69994	-3.39211	-3.10985	3
YDR195W	REF2	-1.31633	-4.15679	-3.84694	-3.10669	2
YDR065W	YDR065W	-3.71503	-3.13638	-2.4662	-3.10587	2
YPL104W	MSD1	-4.36856	-3.41213	-1.53534	-3.10534	2
YLR396C	VPS33		-2.61488	-3.57891	-3.09689	2
YNL315C	ATP11	-3.36447	-2.84626	-3.07951	-3.09675	3
YDL101C	DUN1	-2.95299	-3.73798	-2.58169	-3.09089	3
YDR512C	EMI1	-2.8048	-2.72415	-3.7348	-3.08792	3
YNL213C	YNL213C	-3.04182	-2.4897	-3.72768	-3.0864	2
YJL129C	TRK1	-2.86738	-3.35232	-3.02374	-3.08115	3
YPL173W	MRPL40	-3.18401	-3.04353	-3.00606	-3.07787	3
YOR067C	ALG8	-3.26962	-3.22316	-2.7368	-3.07653	3
YGL166W	CUP2	-2.02429	-4.0657	-3.12675	-3.07225	2
YLR104W	YLR104W	-2.51444	-3.01569	-3.66004	-3.06339	3
YOR202W	HIS3	-2.94027	-1.5428	-4.66438	-3.04915	2
YIL094C	LYS12	-3.16745	-2.89595	-3.08356	-3.04899	3
YKL037W	YKL037W	-2.81693	-3.05177	-3.27815	-3.04895	3
YER083C	GET2	-3.37865	-2.96685	-2.79903	-3.04817	3
YHR011W	DIA4	-4.31769	-1.71351	-3.06356	-3.03158	2
YLR067C	PET309	-3.13548	-2.14688	-3.80697	-3.02978	2
YOR147W	MDM32	-3.60128	-3.15113	-2.32289	-3.0251	2
YDR298C	ATP5	-2.43186	-2.80116	-3.79599	-3.00967	2
YGL165C	YGL165C	-2.39593	-4.07134	-2.56007	-3.00911	2
YBR077C	SLM4	-2.88436	-3.31962	-2.80172	-3.0019	3
YLR410W	VIP1	-3.13936	-3.32661	-2.53138	-2.99912	3
YMR064W	AEP1	-1.80128	-3.27986	-3.8562	-2.97911	2
YIL094C	LYS12	-3.40473	-2.9967	-2.49555	-2.96566	2
YBL045C	COR1	-3.83588	-4.05265	-0.985979	-2.95817	2
YJL063C	MRPL8	-6.90352	1.25812	-3.17081	-2.93873	2
YMR022W	QRI8	-3.15469	-2.90662	-2.71903	-2.92678	3
YDL067C	COX9	-3.15989	-2.60544	-3.0093	-2.92488	3
YGR255C	COQ6	-2.80229	-2.84251	-3.12055	-2.92178	3
YIR034C	LYS1	-2.26202	-3.45235	-3.03323	-2.91586	2
YOR202W	HIS3	-3.68981	-0.619692	-4.43217	-2.91389	2
YDR115W	YDR115W	-3.65985	-1.81396	-3.25857	-2.91079	2
YKL016C	ATP7	-2.67983	-3.45209	-2.56967	-2.90053	3
YDR057W	YOS9	-2.99291	-3.01101	-2.66206	-2.88866	3
YER069W	ARG5,6	-2.09242	-4.02368	-2.54784	-2.88798	2
YMR038C	CCS1	-2.66711	-2.94203	-3.0357	-2.88161	3
YLR139C	SLS1	-3.72303	-0.854926	-4.05301	-2.87699	2
YGL166W	CUP2	-2.81722	-3.37206	-2.41434	-2.86787	2
YGR076C	MRPL25	-3.52499	-3.42425	-1.64432	-2.86452	2
YHL011C	PRS3	-2.59431	-2.90535	-3.08478	-2.86148	3
YDL032W	YDL032W	-4.68991	-2.99934	-0.885812	-2.85836	2
YPL029W	SUV3	-3.48463	-2.25738	-2.80967	-2.85056	2
YMR064W	AEP1	-2.84638	-2.16835	-3.50852	-2.84108	2
YPL118W	MRP51	-2.61748	-3.54666	-2.35085	-2.83833	2
YIL094C	LYS12	-2.63382	-2.54687	-3.31716	-2.83262	3
YNL284C	MRPL10	-3.24909	-2.06165	-3.18336	-2.83137	2
YPL261C	YPL261C	-3.71234	-2.04022	-2.67678	-2.80978	2
YDR231C	COX20	-3.41357	-2.61982	-2.37574	-2.80305	2
YPL172C	COX10	-1.35745	-3.37318	-3.67495	-2.80186	2
YOL138C	YOL138C	-3.28872	-3.0676	-2.0469	-2.80107	2
YKR085C	MRPL20	-2.63847	-1.31592	-4.4212	-2.79186	2
YDL130W	RPP1B	-3.19437	-1.32208	-3.85177	-2.78941	2
YLR069C	MEF1	-3.56957	-1.30897	-3.48429	-2.78761	2
YMR003W	YMR003W	-2.75821	-2.77663	-2.76773	-2.76753	3
YAL039C	CYC3	-3.57557	-1.7543	-2.95368	-2.76118	2
YOR158W	PET123	-2.26324	-2.95014	-3.06039	-2.75793	2
YDL021W	GPM2	-2.94785	-1.14844	-4.17653	-2.75761	2
YJL209W	CBP1	-3.59945	-3.1221	-1.53581	-2.75245	2
YHR067W	HTD2	-2.43581	-2.94714	-2.86031	-2.74775	2
YIL110W	YIL110W	-2.13713	-2.93494	-3.15407	-2.74204	2
YFL016C	MDJ1	-2.92062	-2.9785	-2.32289	-2.74067	2
YDR230W	YDR230W	-2.84132	-2.30449	-3.06793	-2.73792	2
YBL022C	PIM1	-3.04551	-2.65297	-2.49278	-2.73042	2
YEL064C	AVT2	-3.36397	-2.23696	-2.58592	-2.72895	2
YNL087W	TCB2	-2.54042	-2.54321	-3.08724	-2.72362	3
YMR098C	YMR098C	-2.5982	-3.28318	-2.2693	-2.7169	2
YDR470C	UGO1	-3.41249	-2.9419	-1.78557	-2.71332	2
YMR064W	AEP1	-3.13436	-2.16678	-2.8118	-2.70431	2
YMR287C	DSS1	-2.45298	-2.82747	-2.82403	-2.70149	2
YGR252W	GCN5	-2.75953	-2.86058	-2.43879	-2.6863	2
YER156C	YER156C	-3.31522	-3.67798	-1.03216	-2.67512	2
YOR200W	YOR200W	-2.57084	-2.51856	-2.85497	-2.64812	3
YDR512C	EMI1	-2.32953	-2.76841	-2.84224	-2.64673	2
YML110C	COQ5	-2.58269	-2.86597	-2.49125	-2.64664	2
YPL244C	HUT1	-2.94996	-2.38893	-2.5351	-2.62466	2
YIL049W	DFG10	-4.26824	-3.36826	-0.189919	-2.6088	2
YAR029W	YAR029W	-2.76466	0.494887	-5.55124	-2.607	2
YGL129C	RSM23	-3.08063	-2.0427	-2.68967	-2.60433	2
YGR062C	COX18	-3.65409	-3.27517	-0.873258	-2.60084	2
YMR098C	YMR098C	-2.8442	-2.22012	-2.73047	-2.59826	2
YML107C	PML39	-2.75345	-2.62281	-2.30367	-2.55998	2
YGR222W	PET54	-2.12621	-2.97748	-2.53155	-2.54508	2
YLR204W	QRI5	-3.93795	-2.81067	-0.779833	-2.50948	2
YJR117W	STE24	-3.64029	-0.334329	-3.51903	-2.49788	2
YOL122C	SMF1	-2.87003	-2.9346	-1.66105	-2.48856	2
YMR064W	AEP1	0.909217	-3.82783	-4.52255	-2.48039	2
YNL315C	ATP11	-1.59075	-3.22583	-2.57861	-2.46506	2
YKR006C	MRPL13	-2.54113	-1.79485	-3.01524	-2.45041	2
YBL099W	ATP1	-3.84966	-4.54747	1.07272	-2.44147	2
YCR028C-A	RIM1	-3.1365	-3.54653	-0.575827	-2.41962	2
YDR432W	NPL3	-2.69051	-1.39788	-3.05491	-2.3811	2
YGR055W	MUP1	-2.52642	-2.57997	-1.95461	-2.35367	2
YKL155C	RSM22	-1.31499	-2.77432	-2.75194	-2.28042	2
YFL032W	YFL032W	-1.24011	-2.84203	-2.65235	-2.24483	2
YBL080C	PET112	-3.10612	-1.03974	-2.54368	-2.22985	2
YKR085C	MRPL20	-2.5465	-0.895559	-3.19581	-2.21262	2
YDL202W	MRPL11	-2.50949	-1.40937	-2.66234	-2.19373	2
YBL058W	SHP1	-3.14786	-3.09315	-0.0749525	-2.10532	2
YDL117W	CYK3	-2.51016	-1.07302	-2.7092	-2.09746	2
YDL067C	COX9	-2.68509	-3.47464	0.115999	-2.01458	2
YAL012W	CYS3	-3.19696	-0.249085	-2.54723	-1.99776	2
YBL090W	MRP21	-0.384288	-2.52239	-2.95055	-1.95241	2
YFR048W	RMD8	-0.41348	-2.69868	-2.66857	-1.92691	2
YPL236C	YPL236C	-2.74319	-3.28821	0.53786	-1.83118	2
YNL005C	MRP7	-2.81969	0.337093	-2.9754	-1.81933	2
YOL076W	MDM20	-2.69417	-4.24771	2.07413	-1.62259	2
YOR202W	HIS3	0.751829	-2.6745	-2.7348	-1.55249	2
YCR017C	CWH43	3.08854	-1.24126	2.85668	1.56799	2
YDR019C	GCV1	2.74081	2.57014	0.07645	1.7958	2
YER179W	DMC1	2.65769	0.414673	2.55401	1.87546	2
YKL075C	YKL075C	2.58071	0.549679	2.61655	1.91565	2
YNL196C	YNL196C	2.77794	0.394217	3.05579	2.07598	2
YOR345C	YOR345C	2.53282	0.554493	3.15418	2.0805	2
YOR202W	HIS3	3.15708	0.662997	2.90015	2.24007	2
YDR443C	SSN2	2.98415	1.07097	2.75283	2.26932	2
YMR058W	FET3	2.63596	1.53452	2.6828	2.28443	2
YNL016W	PUB1	2.98799	2.50665	1.44469	2.31311	2
YER122C	GLO3	2.50306	1.96717	2.99989	2.49004	2
YKR101W	SIR1	1.98678	2.6632	2.85071	2.50023	2
YGL195W	GCN1	2.98274	1.83338	2.68685	2.50099	2
YEL042W	GDA1	2.91421	2.16609	2.57488	2.55173	2
YMR306W	FKS3	2.54967	2.9965	2.12158	2.55592	2
YBL103C	RTG3	3.0568	-0.166808	4.78135	2.55711	2
YNR006W	VPS27	0.158321	4.53865	3.20258	2.63318	2
YGL138C	YGL138C	2.50811	2.21419	3.17744	2.63324	2
YLR172C	DPH5	3.28912	3.08651	1.56254	2.64606	2
YGL115W	SNF4	3.07806	3.72499	1.17446	2.65917	2
YMR058W	FET3	2.55718	2.16276	3.32305	2.681	2
YPL051W	ARL3	2.79782	2.3838	2.90123	2.69429	2
YCR044C	PER1	3.1704	2.4422	2.53684	2.71648	2
YHR195W	NVJ1	2.52732	3.38686	2.26421	2.72613	2
YOR246C	YOR246C	3.36912	1.62488	3.18977	2.72792	2
YLL029W	YLL029W	2.81608	2.24127	3.14164	2.73299	2
YMR252C	YMR252C	2.5131	3.8243	1.8713	2.73624	2
YER007C-A	TMA20	3.16671	2.60087	2.45206	2.73988	2
YLR367W	RPS22B	1.85402	3.23322	3.17988	2.75571	2
YLR360W	VPS38	3.54549	3.12145	1.61855	2.76183	2
YBL003C	HTA2	3.00317	3.15251	2.19386	2.78318	2
YHL020C	OPI1	3.3916	1.4769	3.5205	2.79633	2
YBR187W	YBR187W	3.6319	1.50615	3.29696	2.81167	2
YJR052W	RAD7	3.61754	1.96454	2.98368	2.85525	2
YPL194W	DDC1	3.11791	2.46306	3.02246	2.86781	2
YJR145C	RPS4A	2.93291	2.12528	3.61394	2.89071	2
YMR315W	YMR315W	2.47417	2.86391	3.34163	2.89324	2
YDR495C	VPS3	3.41941	3.19637	2.23566	2.95048	2
YBR106W	PHO88	3.41812	2.66865	2.84818	2.97831	3
YMR035W	IMP2	3.3665	2.08082	3.57276	3.00669	2
YLR417W	VPS36	3.03011	3.38352	2.67766	3.03043	3
YLL040C	VPS13	3.71203	3.13879	2.35586	3.06889	2
YAL002W	VPS8	2.90098	2.27072	4.03724	3.06965	2
YNL099C	OCA1	1.96267	3.77839	3.48957	3.07688	2
YFL013W-A	YFL013W-A	3.21048	3.45688	2.59333	3.0869	3
YGL045W	RIM8	2.98646	3.04085	3.23384	3.08705	3
YNL162W	RPL42A	3.61858	2.6012	3.59066	3.27015	3
YLR242C	ARV1	3.58845	2.33334	4.11033	3.34404	2
YFL025C	BST1	4.38419	2.98163	2.84511	3.40364	3
YDR067C	YDR067C	2.07487	4.3977	3.93539	3.46932	2
YBL017C	PEP1	3.93393	3.10131	3.39983	3.47836	3
YPR189W	SKI3	3.31464	3.23071	3.95585	3.5004	3
YHR200W	RPN10	3.62041	2.42964	4.47123	3.5071	2
YNR051C	BRE5	4.56279	2.67661	3.34684	3.52875	3
YGR153W	YGR153W	3.21605	3.16534	4.32224	3.56788	3
YPL002C	SNF8	4.62002	2.7528	4.21266	3.86183	3
YDL096C	OPI6	3.94471	3.00546	5.08703	4.0124	3
YAL023C	PMT2	2.67667	4.37788	5.1617	4.07209	3
YDL095W	PMT1	4.70067	4.15201	3.46143	4.1047	3
YDR442W	YDR442W	3.87653	4.64673	3.80381	4.10902	3
YPL065W	VPS28	4.55302	3.95772	4.12835	4.21303	3
YEL067C	YEL067C	4.14306	3.33692	5.57663	4.3522	3
YNL025C	SSN8	4.53245	3.47278	5.93496	4.64673	3
YLR119W	SRN2	4.01206	4.44243	5.99074	4.81508	3
YJL062W	LAS21	5.01395	4.71574	4.92222	4.88397	3
YOR089C	VPS21	5.03142	6.08232	4.31641	5.14338	3
YCL008C	STP22	6.26531	5.89685	5.49661	5.88626	3
YKL073W	LHS1	7.13516	6.54129	5.54114	6.40586	3

## Sheet: Full Data
ORF	Gene Name	Plate,Rep,Row,Col,Zone,Growth_ID	Zone	Growth (1 vs 0)	Max_Intensity	Min_Intensity	Integrated_Intensity	Mean_Intensity	Median_Intensity	Std_Intensity	Location_MaxIntensity_X	Location_MaxIntensity_Y	NormMeanIntensity	ZoneCorrect (Y/N)	ZoneCorrectedNormMeanIntensity	MAD Z scores	ABTSOverlayHit	Plate,Rep,Row,Col,Zone,Growth_ID	Zone	Growth (1 vs 0)	Max_Intensity	Min_Intensity	Integrated_Intensity	Mean_Intensity	Median_Intensity	Std_Intensity	Location_MaxIntensity_X	Location_MaxIntensity_Y	NormMeanIntensity	ZoneCorrect (Y/N)	ZoneCorrectedNormMeanIntensity	MAD Z scores	ABTSOverlayHit	Plate,Rep,Row,Col,Zone,Growth_ID	Zone	Growth (1 vs 0)	Max_Intensity	Min_Intensity	Integrated_Intensity	Mean_Intensity	Median_Intensity	Std_Intensity	Location_MaxIntensity_X	Location_MaxIntensity_Y	NormMeanIntensity	ZoneCorrect (Y/N)	ZoneCorrectedNormMeanIntensity	MAD Z scores	ABTSOverlayHit
undefined	undefined	101010110	1	0	38.1699	11.6135	198290	24.2615	23.7782	5.5817	196.049	166.041		1				0102010111	1	1	73.2788	49.5577	521452	63.8018	64.9455	4.65663	192.416	163.459	1.18533	1	1.07803	1.91745		010301011	1	0	40.3346	12.834	211472	25.8744	25.2801	6.03403	195.842	166.369		1
YLL040C	VPS13	0101010211	1	1	75.4475	54.1128	544274	66.5942	67.4475	4.0555	368.984	163.142	1.30006	1	1.17535	3.71203	1	0102010211	1	1	80.4475	54.2257	551286	67.4521	68.3917	4.13153	368.601	163.169	1.25315	1	1.1397	3.13879	1	010301021	1	1	75.1128	52.2257	541679	66.2766	67.5007	4.3355	368.956	163.319	1.17503	1	1.07827	2.35586
YAL068C	YAL068C	0101010311	1	1	70.6693	46.3359	498296	60.9686	62.1965	4.85241	545.765	163.23	1.19024	1	1.07606	1.7887		0102010311	1	1	71.7237	46.6693	505201	61.8134	62.8346	4.86747	545.79	163.248	1.14839	1	1.04443	1.25213		010301031	1	1	73.7782	46.4449	506096	61.9229	63.1686	5.33543	545.644	163.365	1.09784	1	1.00744	0.5596
undefined	undefined	0101010410	1	0	40.3359	21.1673	257399	31.4938	31.834	3.67654	725.485	164.673		1				0102010410	1	0	42.1699	21.3917	269638	32.9913	33.3891	3.72195	725.689	164.527		1				010301041	1	0	39.8366	20.6135	257546	31.5118	31.668	3.77083	725.539	164.757		1
YAL067C	SEO1	0101010511	1	1	70.4449	50.3904	499125	61.0699	61.5564	3.44327	902.796	162.888	1.19222	1	1.07785	1.82336		0102010511	1	1	70.8366	51.4475	515189	63.0355	63.6148	3.50202	902.694	162.869	1.17109	1	1.06508	1.66104		010301051	1	1	68.8353	49.1686	495440	60.6191	61.2244	3.68108	902.751	163.042	1.07473	1	0.986223	0.0216687
YLL041C	SDH2	0101010611	1	1	62.6122	42.3904	445508	54.5097	55.4449	3.43324	1080.69	163.286	1.06415	1	0.962063	-0.419501		0102010611	1	1	61.3904	43.0571	444435	54.3784	55.1686	3.45433	1080.47	163.236	1.01026	1	0.918803	-1.23554		010301061	1	1	60.5006	41.1115	437540	53.5349	54.3904	3.84563	1080.2	163.351	0.94913	1	0.870968	-2.90118	1
YAL066W	YAL066W	0101010711	1	1	66.6148	47.0571	483171	59.118	60.0571	3.56386	1257.82	163.185	1.15411	1	1.0434	1.156		0102010711	1	1	66.8898	48.3904	483711	59.184	59.8897	3.24113	1257.84	163.019	1.09954	1	1	0.372364		010301071	1	1	58.2231	40.4449	420768	51.4827	52.5032	3.57725	1258.67	163.323	0.912746	1	0.83758	-3.74789	1
YLL042C	ATG10	101010811	1	1	64.7224	46.7224	472083	57.7613	58.3904	2.96266	1435.82	162.848	1.12763	1	1.01945	0.692169		0102010811	1	1	62.2231	47.0026	460152	56.3015	56.668	2.58003	1435.46	162.462	1.04599	1	0.951296	-0.592095		010301081	1	1	67.6135	50.1141	494670	60.5249	61.1141	2.81967	1435.91	162.741	1.07306	1	0.984691	-0.0171833
YAL065C	YAL065C	0101010911	1	1	69.891	52.3346	510684	62.4843	63.1129	3.14757	1613.86	162.909	1.21983	1	1.10281	2.30691		0102010911	1	1	68.5577	50.8898	500404	61.2265	61.9481	3.10946	1614.07	162.99	1.13749	1	1.03451	1.05576		010301091	1	1	69.2788	51.668	513235	62.7964	63.5006	3.05103	1613.83	162.921	1.11333	1	1.02165	0.919995
YLL043W	FPS1	0101011011	1	1	63.5564	43.725	461542	56.4716	57.7237	4.13814	1791.5	163.557	1.10245	1	0.996688	0.251234		0102011011	1	1	68.2231	49.3917	501142	61.3168	62.0571	3.13433	1791.8	163.037	1.13916	1	1.03604	1.08599		010301101	1	1	70.0026	52.3917	516443	63.1889	63.8898	2.77986	1791.84	162.834	1.12029	1	1.02803	1.08194
YAL062W	GDH3	0101011111	1	1	65.668	49.2244	482698	59.0601	59.6148	2.90587	1969.99	162.904	1.15298	1	1.04237	1.1362		0102011111	1	1	66.9468	50.1699	500483	61.2362	61.8923	2.91798	1969.92	162.917	1.13767	1	1.03467	1.05901		010301111	1	1	67.1686	50.2814	494303	60.48	61.5564	3.74884	1970.51	163.281	1.07226	1	0.98396	-0.0357345
YLL045C	RPL8B	0101011211	1	1	66.559	48.6148	474470	58.0534	58.559	2.86483	2147.72	162.835	1.13333	1	1.02461	0.792032		0102011211	1	1	68.834	52.2814	510764	62.4941	63.0584	2.85188	2147.92	162.794	1.16104	1	1.05593	1.47989		010301121	1	1	69.1673	52.2814	512854	62.7497	63.3346	2.83465	2147.89	162.795	1.1125	1	1.02089	0.900732
YAL061W	YAL061W	0101011311	1	1	58.1699	41.8911	416634	50.9768	51.2789	2.76007	2324.24	162.78	0.995179	1	0.89971	-1.62735		0102011311	1	1	66.6122	51.7795	495432	60.6181	61.1699	2.63198	2324.83	162.8	1.12618	1	1.02423	0.852221		010301131	1	1	67.8897	52.1129	505618	61.8644	62.5032	2.79976	2324.84	162.843	1.09681	1	1.00648	0.535474
YLL046C	RNP1	0101011411	1	1	61.8897	45.1116	447227	54.7201	55.4475	2.80889	2503.33	162.94	1.06826	1	0.965776	-0.347579		0102011411	1	1	65.7808	50.5032	486881	59.5719	60.0571	2.57101	2503.04	162.776	1.10675	1	1.00655	0.502165		010301141	1	1	67.1686	49.2244	495443	60.6195	61.4475	2.99143	2502.97	162.944	1.07474	1	0.98623	0.0218376
YAL060W	BDH1	0101011511	1	1	64.5564	49.0571	473314	57.9119	58.5019	2.67043	2681.03	162.778	1.13057	1	1.02211	0.743647		0102011511	1	1	67.8353	52.5577	500995	61.2988	61.8897	2.66448	2681.08	162.759	1.13883	1	1.03573	1.07996		010301151	1	1	67.6693	50.8366	503729	61.6333	62.2815	2.93463	2681.09	162.901	1.09271	1	1.00272	0.44009
YLL047W	YLL047W	0101011611	1	1	61.3346	44.7237	445190	54.4708	54.7808	2.6014	2858.96	162.776	1.06339	1	0.961376	-0.4328		0102011611	1	1	66.7808	51.3359	496002	60.6879	61.1141	2.58929	2858.89	162.699	1.12748	1	1.02541	0.875555		010301161	1	1	68.0013	51.3359	501432	61.3523	61.9475	2.87978	2858.97	162.847	1.08773	1	0.998152	0.324174
YAL059W	ECM1	0101011711	1	1	58.8353	44.3904	435291	53.2596	53.7237	2.56355	3037.07	162.802	1.03974	1	0.939999	-0.846889		0102011711	1	1	65.7224	49.6122	478255	58.5165	58.8898	2.36972	3037.09	162.657	1.08714	1	0.988721	0.149018		010301171	1	1	65.8897	49.6122	490678	60.0364	60.7808	2.91688	3037.02	162.906	1.0644	1	0.976743	-0.218736
YLL051C	FRE6	0101011811	1	1	59.1141	43.1141	430055	52.619	53.1686	2.79535	3215.31	162.928	1.02724	1	0.928693	-1.06591		0102011811	1	1	68.7808	48.5564	500511	61.2395	61.668	2.63675	3215.02	162.727	1.13773	1	1.03473	1.06013		010301181	1	1	68.7808	52.1686	507631	62.1108	62.6148	2.76544	3215.11	162.777	1.10117	1	1.01049	0.637103
YAL058W	CNE1	0101011911	1	1	60.1116	43.3904	439504	53.7751	54.2244	2.72953	3392.22	162.837	1.04981	1	0.949096	-0.670671		0102011911	1	1	66.1116	49.4449	494120	60.4576	61.1115	2.75	3392.13	162.757	1.1232	1	1.02152	0.798504		010301191	1	1	67.9481	50.5032	497995	60.9317	61.3917	2.87056	3392.03	162.806	1.08027	1	0.991308	0.150631
YLL052C	AQY2	0101012011	1	1	64.0013	46.0013	454153	55.5675	55.9481	2.68515	3570.29	162.751	1.0848	1	0.980731	-0.0578658		0102012011	1	1	68.5019	50.3346	497355	60.8534	61.3359	2.93511	3569.86	162.815	1.13055	1	1.02821	0.930931		010301201	1	1	68.5564	51.9468	508200	62.1803	62.6148	2.77095	3570.11	162.766	1.10241	1	1.01162	0.665797
YAL056W	GPB2	0101012111	1	1	62.4475	45.9468	460618	56.3585	56.7808	2.60716	3748.2	162.706	1.10024	1	0.994692	0.212561		0102012111	1	1	62.8353	46.0013	460798	56.3805	56.7237	2.57811	3747.82	162.673	1.04746	1	0.952631	-0.56566		010301211	1	1	68.4475	51.8897	507340	62.0751	62.6122	2.70553	3747.96	162.694	1.10054	1	1.00991	0.622385
YLL053C	YLL053C	0101012211	1	1	63.3891	47.1673	461095	56.4168	56.725	2.70482	3926	162.723	1.10138	1	0.995721	0.232507		0102012211	1	1	61.9481	45.5007	449065	54.945	55.4462	2.80719	3926.22	162.908	1.02079	1	0.928376	-1.04597		010301221	1	1	66.668	50.5006	492133	60.2144	60.6148	2.62469	3925.98	162.736	1.06755	1	0.979639	-0.145294
YAL055W	PEX22	0101012311	1	1	56.7782	32.891	402044	49.1918	50.2815	3.41513	4104.12	163.424	0.960331	1	0.868204	-2.23765		0102012311	1	1	68.2257	50.1699	498021	60.9349	61.4475	2.90412	4104.26	162.661	1.13207	1	1.02958	0.958193		010301231	1	1	71.2244	51.5577	517838	63.3596	63.8366	2.89769	4104.29	162.679	1.12331	1	1.03081	1.15233
YLL054C	YLL054C	0101012411	1	1	65.725	44.2244	468921	57.3744	58.2815	3.82824	4281.74	163.237	1.12007	1	1.01262	0.559881		0102012411	1	1	75.1686	49.1141	526484	64.4175	65.6135	4.68246	4280.69	162.539	1.19677	1	1.08843	2.12345		010301241	1	1	77.6148	53.2257	558020	68.2761	69.3359	4.3848	4280.89	162.645	1.21048	1	1.1108	3.1808	1
YLR119W	SRN2	0101020111	1	1	75.3891	57.3372	551447	67.4717	67.6693	3.04413	192.085	340.602	1.3172	1	1.19083	4.01206	1	0102020111	1	1	78.8911	62.5564	583130	71.3483	71.4455	2.91552	192.165	340.401	1.32553	1	1.20553	4.44243	1	010302011	1	1	84.2814	62.1699	613683	75.0867	75.7244	4.01067	192.286	340.904	1.33123	1	1.2216	5.99074	1
YMR035W	IMP2	0101020221	2	1	68.9468	56.4449	512053	62.6518	62.8353	2.02714	368.485	339.826	1.2231	1	1.15751	3.3665	1	0102020221	2	1	67.6706	52.2801	507032	62.0375	62.2801	2.06004	368.439	340.001	1.15255	1	1.08627	2.08082		010302022	2	1	72.6135	57.6148	542345	66.3581	66.5564	2.32213	368.379	340.268	1.17648	1	1.12625	3.57276	1
YLR120C	YPS1	0101020321	2	1	66.4475	53.0558	493864	60.4263	60.559	1.95442	546.55	340.022	1.17965	1	1.11639	2.57002	1	0102020321	2	1	64.7224	53.668	488859	59.8139	59.8353	1.78675	546.595	340.086	1.11124	1	1.04734	1.3098		010302032	2	1	66.1141	54.6135	498390	60.9801	61.1673	1.87854	546.557	340.219	1.08113	1	1.03497	1.25798
YMR036C	MIH1	0101020421	2	1	63.7237	48.3359	466512	57.0796	57.6693	2.84454	724.175	340.415	1.11432	1	1.05456	1.37229		0102020421	2	1	65.4449	48.0026	472211	57.777	58.3359	3.18578	724.081	340.703	1.0734	1	1.01167	0.60354		010302042	2	1	65.1699	47.2231	476728	58.3296	59.0026	3.13971	724.146	340.752	1.03414	1	0.989989	0.117171
undefined	undefined	0101020520	2	0	45.2788	34.3372	317191	38.8096	38.6122	1.39449	903.03	339.508		1				0102020520	2	0	46.5032	36.1699	335885	41.0969	40.891	1.4754	903.067	339.412		1				010302052	2	0	45.8366	35.2788	338175	41.3771	41.3917	1.25452	903.147	339.699		1
YMR039C	SUB1	0101020621	2	1	58.2244	47.4449	437543	53.5352	53.5577	1.52849	1081.21	339.871	1.04512	1	0.989076	0.103779		0102020621	2	1	59.5577	50.1699	445943	54.5629	54.5032	1.37326	1081.1	340.042	1.01369	1	0.955396	-0.510905		010302062	2	1	61.5577	51.4449	459403	56.2099	56.2244	1.49117	1081.04	340.062	0.996557	1	0.954013	-0.795176
YLR121C	YPS3	0101020721	2	1	62.5564	49.8353	464393	56.8204	57.1115	2.07536	1257.47	339.82	1.10926	1	1.04977	1.27953		0102020721	2	1	62.2814	51.1686	468968	57.3801	57.7808	2.06969	1257.41	340.025	1.06603	1	1.00473	0.465937		010302072	2	1	62.8353	51.1686	469164	57.4041	57.7808	1.98783	1257.5	340.147	1.01773	1	0.974281	-0.281178
undefined	undefined	0101020820	2	0	44.725	35.7808	333104	40.7567	40.7224	1.18263	1436.2	339.732		1				0102020820	2	0	46.2257	37.6705	342649	41.9245	41.8923	1.06758	1436.17	339.955		1				010302082	2	0	48.1129	39.0558	354774	43.408	43.3891	1.27125	1436.27	339.723		1
YLR122C	YLR122C	0101020921	2	1	64.1699	52.4462	480621	58.8059	59.1116	1.76147	1614.32	339.745	1.14802	1	1.08645	1.99011		0102020921	2	1	65.0039	52.6706	489673	59.9135	60.1699	1.67697	1614.39	339.941	1.11309	1	1.04908	1.34436		010302092	2	1	65.3372	53.3372	493460	60.3769	60.5032	1.64104	1614.32	339.911	1.07043	1	1.02474	0.998359
YMR040W	YET2	0101021021	2	1	66.0026	53.5564	490580	60.0245	60.0026	1.55162	1791.8	339.913	1.17181	1	1.10897	2.42623		0102021021	2	1	68.3359	58.0026	517729	63.3463	63.3359	1.43473	1791.86	340.019	1.17687	1	1.10919	2.53464	1	010302102	2	1	65.5032	53.3904	502522	61.4857	61.3904	1.43526	1791.8	339.9	1.09009	1	1.04355	1.47559
YLR123C	YLR123C	0101021121	2	1	61.8353	51.0558	465085	56.9051	56.9468	1.44471	1969.8	339.766	1.11091	1	1.05134	1.30982		0102021121	2	1	66.0013	55.6135	498686	61.0162	61.0558	1.3905	1969.84	339.88	1.13358	1	1.06839	1.72672		010302112	2	1	63.8924	53.7795	479811	58.7068	58.7808	1.24574	1969.92	339.777	1.04082	1	0.996391	0.279531
YMR041C	YMR041C	0101021221	2	1	59.4449	50.6705	452693	55.3889	55.3917	1.28558	2147.92	339.772	1.08131	1	1.02332	0.767209		0102021221	2	1	64.6667	54.2789	485521	59.4055	59.4462	1.37717	2147.85	339.759	1.10366	1	1.04019	1.16822		010302122	2	1	65.6122	55.5577	492798	60.2958	60.3904	1.28377	2147.98	339.863	1.069	1	1.02336	0.963472
YLR124W	YLR124W	0101021321	2	1	61.6667	50.2231	459782	56.2562	56.1699	1.40848	2324.96	340.016	1.09824	1	1.03935	1.0776		0102021321	2	1	64.6705	54.0026	482156	58.9938	59.1115	1.45548	2324.92	339.735	1.09601	1	1.03298	1.02546		010302132	2	1	67.5032	55.7237	498158	60.9517	61.0571	1.50618	2324.93	339.786	1.08062	1	1.03449	1.24576
YMR042W	ARG80	0101021421	2	1	58.3904	48.6693	441725	54.0469	54.1686	1.39352	2502.99	339.761	1.05511	1	0.99853	0.286919		0102021421	2	1	62.0026	52.0026	468297	57.2981	57.3359	1.29961	2503	339.823	1.0645	1	1.00329	0.437494		010302142	2	1	62.5577	53.1686	478137	58.5021	58.4449	1.28511	2502.95	339.812	1.0372	1	0.992917	0.191415
YLR125W	YLR125W	0101021521	2	1	58.2814	47.8353	443958	54.3201	54.4449	1.52301	2680.97	339.661	1.06045	1	1.00358	0.384711		0102021521	2	1	68.9481	53.2231	481499	58.9133	59.0026	1.4452	2681	339.78	1.09451	1	1.03157	0.997558		010302152	2	1	66.3359	53.1115	490022	59.9562	60.0571	1.40541	2681.04	339.828	1.06298	1	1.0176	0.817311
YMR044W	IOC4	0101021621	2	1	54.8897	44.8897	411027	50.2908	50.2814	1.45865	2858.96	339.66	0.981786	1	0.929136	-1.05732		0102021621	2	1	61.0026	51.4449	462833	56.6295	56.7808	1.32037	2858.89	339.772	1.05208	1	0.991582	0.20567		010302162	2	1	63.3359	52.2231	479999	58.7298	58.8897	1.40885	2858.95	339.746	1.04123	1	0.996782	0.28944
YML089C	YML089C	0101021721	2	1	54.1686	43.2231	407383	49.845	50.0026	1.41117	3037.03	339.698	0.973082	1	0.920899	-1.21689		0102021721	2	1	60.8353	50.502	459398	56.2092	56.2231	1.25949	3037.12	339.919	1.04427	1	0.984223	0.0599395		010302172	2	1	63.5564	52.8897	474326	58.0357	58.0558	1.31044	3037.06	339.887	1.02893	1	0.985002	-0.00930102
YMR140W	SIP5	0101021821	2	1	55.2231	44.1686	414369	50.6998	50.8897	1.54988	3215.2	339.768	0.98977	1	0.936692	-0.91096		0102021821	2	1	65.668	53.7808	486594	59.5367	59.7224	1.47789	3215.16	339.82	1.10609	1	1.04249	1.21371		010302182	2	1	66.0013	54.6135	491739	60.1662	60.1965	1.55236	3215.09	339.773	1.0667	1	1.02116	0.907696
YML088W	UFO1	0101021921	2	1	54.725	44.6135	406014	49.6775	49.725	1.48205	3392.21	339.711	0.969813	1	0.917805	-1.27682		0102021921	2	1	61.725	50.3372	466762	57.1103	57.2257	1.29	3392.05	339.853	1.06101	1	1	0.372364		010302192	2	1	62.5006	52.5006	468976	57.3811	57.5007	1.28383	3392.09	339.835	1.01732	1	0.973891	-0.291058
YMR141C	YMR141C	0101022021	2	1	56.1115	44.7782	413748	50.6237	50.9481	1.74911	3570.2	339.544	0.988286	1	0.935287	-0.938179		0102022021	2	1	65.7782	52.7237	478925	58.5985	58.7237	1.6905	3569.9	339.753	1.08866	1	1.02606	0.888384		010302202	2	1	65.8897	52.3359	490568	60.023	60.0026	1.67745	3570.07	339.645	1.06416	1	1.01873	0.846031
YML087C	YML087C	0101022121	2	1	54.6705	42.6135	402515	49.2493	49.4462	1.92034	3748.17	339.289	0.961454	1	0.909894	-1.43006		0102022121	2	1	58.834	48.3359	436246	53.3765	53.5032	1.48984	3747.95	339.724	0.991646	1	0.934621	-0.922291		010302212	2	1	62.7795	49.8366	471896	57.7384	57.8924	1.72136	3748.05	339.521	1.02366	1	0.979955	-0.137296
YMR143W	RPS16A	0101022221	2	1	57.5032	45.2257	425435	52.0537	52.2257	1.76422	3926.33	339.661	1.0162	1	0.961706	-0.426402		0102022221	2	1	63.6122	50.4449	467285	57.1742	57.1699	1.71405	3926.11	339.904	1.0622	1	1.00112	0.394544		010302222	2	1	68.3917	55.7795	502447	61.4765	61.5007	1.68372	3926.1	339.811	1.08993	1	1.0434	1.47164
YML086C	ALO1	0101022321	2	1	57.3372	46.5019	431011	52.736	52.834	1.59178	4104.36	339.85	1.02952	1	0.974311	-0.182239		0102022321	2	1	62.1699	50.5007	458373	56.0839	56.1128	1.44053	4104.16	339.842	1.04194	1	0.982027	0.0164628		010302232	2	1	65.5577	53.1673	486933	59.5782	59.7782	1.64727	4104.37	339.813	1.05627	1	1.01118	0.654599
YMR144W	YMR144W	0101022411	1	1	67.0584	50.1128	486122	59.479	59.7224	2.29971	4281.65	340.035	1.16116	1	1.04977	1.27944		0102022411	1	1	66.668	45.6667	479425	58.6597	59.725	3.94342	4280.64	339.716	1.0898	1	0.991141	0.196927		010302241	1	1	73.559	53	536187	65.6047	66.3891	3.5619	4281	339.663	1.16312	1	1.06733	2.07865
YAL053W	FLC2	0101030111	1	1	67.891	52.2257	495319	60.6043	60.7782	2.45925	191.968	517.473	1.18313	1	1.06963	1.66417		0102030111	1	1	66.3359	50.725	483401	59.146	59.2788	2.17553	192.363	518.019	1.09884	1	0.999359	0.359667		010303011	1	1	71.0039	55.2257	528567	64.6724	65.0039	2.42115	192.471	517.769	1.14659	1	1.05217	1.69397
YLL055W	YLL055W	0101030221	2	1	64.2801	52.891	480167	58.7504	58.7808	1.60985	368.745	517.925	1.14694	1	1.08543	1.97024		0102030221	2	1	61.2814	49.2244	461696	56.4904	56.7224	1.70253	368.61	518.226	1.0495	1	0.989146	0.157423		010303022	2	1	68.668	55.1699	506168	61.9317	62.0026	1.72904	368.547	517.935	1.098	1	1.05112	1.66757
YAL051W	OAF1	0101030331	3	1	60.725	49.668	454837	55.6512	55.668	1.59927	546.665	517.883	1.08643		1.08643	1.98968		0102030331	3	1	60.834	50.7795	457398	55.9645	55.8923	1.497	546.717	518.148	1.03973	1	1.02723	0.911661		010303033	3	1	62.8924	51.8923	474856	58.1006	58.2788	1.49561	546.687	518.029	1.03008	1	1.02569	1.02253
YLL056C	YLL056C	0101030431	3	1	59.3904	48.6148	446532	54.635	54.6693	1.56669	724.723	517.941	1.06659		1.06659	1.60538		0102030431	3	1	61.2231	49.7782	454971	55.6676	55.8898	1.69908	724.581	518.104	1.03421	1	1.02178	0.80375		010303043	3	1	64.2231	52.9481	478305	58.5226	58.6693	1.54144	724.672	518.087	1.03756	1	1.03314	1.21147
YAL049C	YAL049C	0101030531	3	1	58.2814	46.0026	428126	52.383	52.3904	1.69021	902.761	518.31	1.02263		1.02263	0.753773		0102030531	3	1	58.1116	44.5032	434948	53.2177	53.3904	1.97021	902.694	518.579	0.988697	1	0.976817	-0.0867182		010303053	3	1	62.0571	48.5577	460014	56.2847	56.4449	2.0369	902.668	518.54	0.997882	1	0.993632	0.209547
YLL057C	JLP1	0101030631	3	1	59.2231	49.1141	437363	53.5132	53.5019	1.32568	1080.84	518.014	1.04469		1.04469	1.18116		0102030631	3	1	58.9481	48.2231	445311	54.4857	54.668	1.47044	1080.9	518.272	1.01225	1	1.00009	0.374143		010303063	3	1	60.4449	50.8897	458132	56.0544	56.1141	1.39256	1080.85	518.226	0.993799	1	0.989566	0.106444
YAL048C	GEM1	0101030731	3	1	58.6135	47.834	437849	53.5726	53.668	1.52175	1257.74	517.85	1.04585		1.04585	1.20364		0102030731	3	1	60.9468	50.9468	459512	56.2232	56.4462	1.53475	1257.86	518.201	1.04453	1	1.03198	1.00568		010303073	3	1	60.9468	51.1141	460632	56.3602	56.559	1.463	1257.83	518.203	0.999221	1	0.994964	0.243345
YLL058W	YLL058W	0101030831	3	1	58.5577	47.9468	438096	53.6028	53.6135	1.509	1436.04	518.166	1.04644		1.04644	1.21505		0102030831	3	1	60.7795	49.2801	457188	55.9388	56.1699	1.62041	1435.96	518.399	1.03925	1	1.02676	0.902319		010303083	3	1	62.7795	50.6706	467955	57.2562	57.5032	1.74333	1435.92	518.413	1.01511	1	1.01078	0.644506
YAL046C	YAL046C	0101030931	3	1	60.0026	49.8353	452771	55.3984	55.3359	1.56606	1613.96	517.699	1.0815		1.0815	1.89407		0102030931	3	1	61.5564	51.6705	468858	57.3667	57.3359	1.33743	1613.97	517.89	1.06578	1	1.05297	1.42132		010303093	3	1	61.9481	52.2815	468219	57.2885	57.2814	1.43275	1613.9	517.818	1.01568	1	1.01135	0.658953
YLL060C	GTT2	0101031031	3	1	59.8353	48.2815	449484	54.9961	55.2814	1.9225	1791.86	517.375	1.07364		1.07364	1.74197		0102031031	3	1	62.8898	50.8353	473590	57.9457	58.2231	1.87471	1791.87	517.468	1.07653	1	1.0636	1.63178		010303103	3	1	62.2815	51.1141	466190	57.0402	57.1686	1.64139	1791.95	517.592	1.01128	1	1.00697	0.547799
YAL045C	YAL045C	0101031131	3	1	59.7808	49.0013	442058	54.0876	54.0558	1.47378	1969.86	517.684	1.05591		1.05591	1.39837		0102031131	3	1	61.7224	51.8353	465060	56.902	57.0013	1.44571	1970	517.672	1.05714	1	1.04444	1.25242		010303113	3	1	62.1686	52.8353	474670	58.0778	58.0558	1.34314	1970.02	517.904	1.02967	1	1.02529	1.01234
YLL061W	MMP1	0101031231	3	1	57.4462	47.4462	431017	52.7366	52.7795	1.24142	2147.98	517.84	1.02953		1.02953	0.887495		0102031231	3	1	61.8924	51.7795	467321	57.1786	57.3917	1.29808	2147.89	517.931	1.06228	1	1.04952	1.35297		010303123	3	1	62.559	50.4462	473663	57.9546	57.834	1.31424	2147.92	517.862	1.02749	1	1.02311	0.957167
YAL044C	GCV3	0101031331	3	1	56.3359	46.5032	424715	51.9656	52.1116	1.29763	2325	517.712	1.01448		1.01448	0.595926		0102031331	3	1	58.1116	48.5032	440094	53.8473	54.0026	1.27932	2324.95	517.968	1.00039	1	0.988373	0.14212		010303133	3	1	60.3359	50.0571	457853	56.0202	56.1116	1.27093	2324.95	517.821	0.993193	1	0.988963	0.0911504
YLL062C	MHT1	0101031431	3	1	56.1686	47.1141	418335	51.1849	51.2231	1.24839	2502.97	517.804	0.999242		0.999242	0.300698		0102031431	3	1	59.2815	49.1686	447024	54.6952	54.8353	1.30448	2503.04	517.923	1.01615	1	1.00394	0.450308		010303143	3	1	64.0571	52.4449	466840	57.1198	57.1686	1.2729	2503.05	517.925	1.01269	1	1.00837	0.583423
YAL042W	ERV46	0101031531	3	1	54.8924	45.0558	411349	50.3303	50.2814	1.2237	2680.99	517.806	0.982557		0.982557	-0.0225078		0102031531	3	1	60.8897	50.7795	457681	55.9991	56.0013	1.3178	2681.06	517.781	1.04037	1	1.02787	0.924259		010303153	3	1	61.9468	51.3359	460327	56.3229	56.4462	1.29051	2681.08	517.815	0.99856	1	0.994307	0.226666
YLL063C	AYT1	0101031631	3	1	53.4462	43.834	400551	49.0091	48.9468	1.24834	2859.06	517.911	0.956765		0.956765	-0.522127		0102031631	3	1	60.4462	51.7795	460459	56.339	56.4462	1.23984	2859.03	517.945	1.04669	1	1.03411	1.0478		010303163	3	1	61.834	52.668	466222	57.0442	56.9455	1.29309	2859.07	517.946	1.01135	1	1.00704	0.549603
YAL043C-A	YAL043C-A	0101031731	3	1	53.9468	44.6135	397176	48.5961	48.668	1.21334	3037.13	518.03	0.948702		0.948702	-0.678311		0102031731	3	1	61.6135	51.7224	467437	57.1928	57.1141	1.21791	3037.09	518.047	1.06255	1	1.04978	1.35814		010303173	3	1	61.668	51.7795	469610	57.4587	57.6135	1.23902	3037.05	518.044	1.0187	1	1.01436	0.735145
YLR001C	YLR001C	0101031831	3	1	55.7795	44.2802	406727	49.7647	49.834	1.356	3215.15	517.898	0.971515		0.971515	-0.236392		0102031831	3	1	62.834	53.2789	474987	58.1166	58.1686	1.31888	3215.14	517.91	1.07971	1	1.06674	1.69391		010303183	3	1	62.8924	52.725	473594	57.9461	57.834	1.31064	3215.16	517.917	1.02734	1	1.02296	0.953387
YAL040C	CLN3	0101031931	3	1	54.5577	43.559	405186	49.5761	49.5577	1.45711	3392.22	517.8	0.967834		0.967834	-0.307698		0102031931	3	1	64.1115	52.5032	477747	58.4544	58.5006	1.40272	3392.12	517.892	1.08598	1	1.07294	1.81667		010303193	3	1	63.2789	52.834	474422	58.0474	58.1699	1.33731	3392.13	517.97	1.02913	1	1.02475	0.998738
YLR003C	YLR003C	0101032031	3	1	52.3359	42.0571	386097	47.2405	47.2231	1.44452	3569.98	517.828	0.922238		0.922238	-1.19095		0102032031	3	1	61.2231	50.9481	459535	56.226	56.2815	1.42664	3569.84	517.885	1.04458	1	1.03203	1.0067		010303203	3	1	61.3904	48.7782	466682	57.1005	57.2231	1.40782	3569.94	517.865	1.01235	1	1.00803	0.574794
YAL039C	CYC3	0101032131	3	1	45.6667	36.5032	334560	40.9348	41.0026	1.21549	3748.14	517.866	0.799136		0.799136	-3.57557	1	0102032131	3	1	52.5032	43.1699	397452	48.6299	48.5577	1.18551	3747.94	518.067	0.903462	1	0.892606	-1.7543		010303213	3	1	53.5032	44.1116	402267	49.2191	49.2788	1.12491	3748.05	517.873	0.872615	1	0.868898	-2.95368	1
YLR004C	YLR004C	0101032231	3	1	54.559	41.668	398157	48.7161	48.8897	1.84483	3926.56	517.782	0.951045		0.951045	-0.63292		0102032231	3	1	61.4462	49.7808	455406	55.7208	55.7795	1.60767	3926.33	518.053	1.0352	1	1.02276	0.823084		010303223	3	1	63.6122	51.7224	477327	58.4029	58.5006	1.75675	3926.43	517.829	1.03544	1	1.03103	1.15788
YAL037W	YAL037W	0101032321	2	1	58.1673	46.5564	430657	52.6927	52.8366	1.67987	4104.39	517.881	1.02868	1	0.973511	-0.197728		0102032321	2	1	65.2231	52.6693	489672	59.9133	59.891	1.6581	4104.18	518.081	1.11309	1	1.04908	1.34429		010303232	2	1	67.8353	56.9481	514527	62.9545	63.0039	1.65693	4104.22	517.871	1.11613	1	1.06848	2.10782
YLR011W	LOT6	0101032411	1	1	64.1128	46.7782	464573	56.8425	57.2257	2.59113	4281.36	517.756	1.10969	1	1.00323	0.378031		0102032411	1	1	69.1686	48.4449	499124	61.0699	62.0571	3.76581	4280.77	518.15	1.13458	1	1.03187	1.00338		010303241	1	1	71.2257	51.7782	518598	63.4526	64.2244	3.28777	4281.02	517.842	1.12496	1	1.03232	1.1907
YML084W	YML084W	0101040110	1	0	40.0013	22.9481	260523	31.8761	32.1115	3.04501	194.159	695.809		1				0102040111	1	1	64.9481	48.0013	468763	57.3551	57.7795	2.56293	192.602	696.533	1.06556	1	0.969099	-0.239557		010304011	1	1	67.2814	52.1686	498011	60.9337	61.2257	2.45307	192.538	696.283	1.08031	1	0.99134	0.151445
YMR145C	NDE1	0101040221	2	1	61.0571	49.3346	456472	55.8512	55.8897	1.65113	368.979	696.013	1.09034	1	1.03187	0.93266		0102040221	2	1	64.0026	49.9481	468397	57.3103	57.3904	1.94877	368.557	696.354	1.06473	1	1.0035	0.441709		010304022	2	1	64.1686	53.0026	481548	58.9194	59.0026	1.69801	368.58	696.085	1.04459	1	1	0.37105
YML083C	YML083C	0101040331	3	1	57.8923	46.559	428996	52.4894	52.559	1.50364	546.729	695.872	1.02471		1.02471	0.794017		0102040331	3	1	91.834	46.725	433061	52.9868	52.725	2.57726	546.778	696.063	0.984407	1	0.972578	-0.170649		010304033	3	1	59.4462	48.9468	440479	53.8944	53.834	1.37022	546.781	695.985	0.955505	1	0.951435	-0.86054
YMR147W	YMR147W	0101040441	4	1	57.7224	47.7808	435150	53.2423	53.1686	1.33372	724.772	696.028	1.03941		1.03941	1.07874		0102040441	4	1	58.2231	47.1686	437624	53.5451	53.668	1.36174	724.903	696.214	0.994779		0.994779	0.26897		010304044	4	1	59.9468	50.1686	453268	55.4592	55.668	1.356	724.76	696.007	0.983247		0.983247	-0.0538134
YML082W	YML082W	0101040541	4	1	55.8353	46.7808	417829	51.1231	51.1686	1.27562	902.752	696.023	0.998035		0.998035	0.277313		0102040541	4	1	57.8353	46.725	427570	52.315	52.2814	1.39643	902.774	696.151	0.971926		0.971926	-0.183575		010304054	4	1	58.1686	46.7224	434426	53.1539	53.1141	1.15552	902.85	695.998	0.942376		0.942376	-1.0903
YMR148W	YMR148W	0101040641	4	1	55.9468	44.6705	419723	51.3548	51.3346	1.28163	1080.78	696.029	1.00256		1.00256	0.364923		0102040641	4	1	57.5007	46.6706	432440	52.9108	52.9468	1.30576	1080.77	696.05	0.982994		0.982994	0.0356015		010304064	4	1	59.6135	50.3917	453410	55.4765	55.6135	1.28846	1080.87	696.076	0.983554		0.983554	-0.0460057
YML081W	YML081W	0101040741	4	1	53.6122	45.2244	405198	49.5776	49.5032	1.16749	1257.95	695.946	0.967863		0.967863	-0.307143		0102040741	4	1	58.4449	48.5032	432915	52.9689	52.9481	1.22563	1257.95	695.996	0.984074		0.984074	0.0569908		010304074	4	1	59.6705	50.4449	450671	55.1414	55.2814	1.33297	1257.83	696.066	0.977613		0.977613	-0.196673
YMR151W	YIM2	0101040841	4	1	56.4449	47.2814	424138	51.895	52.0026	1.25743	1435.96	695.817	1.0131		1.0131	0.569217		0102040841	4	1	59.3904	49.5577	446161	54.5896	54.4449	1.35109	1435.94	695.893	1.01418		1.01418	0.653229		010304084	4	1	59.0571	48.3904	446023	54.5728	54.4449	1.34071	1435.81	695.94	0.967532		0.967532	-0.452345
YML080W	DUS1	0101040941	4	1	55.5032	43.9481	411207	50.3128	50.3904	1.51293	1613.57	695.896	0.982217		0.982217	-0.0290989		0102040941	4	1	57.5032	46.2244	433120	52.994	53.2814	1.64588	1613.53	695.921	0.98454		0.98454	0.066225		010304094	4	1	57.0571	46.1699	427907	52.3561	52.4449	1.5869	1613.56	695.988	0.928232		0.928232	-1.44897
YMR150C	IMP1	0101041040	4	0	44.0026	35.0026	323884	39.6285	39.7224	1.04794	1792.05	695.977						0102041040	4	0	44.7808	33.3359	329748	40.346	40.2814	1.12693	1791.98	695.746						010304104	4	0	46.0571	37.1686	339248	41.5084	41.4449	1.06996	1792.14	695.867
YML079W	YML079W	0101041141	4	1	53.1141	44.3359	399604	48.8932	49.0026	1.23658	1970.19	695.897	0.954502		0.954502	-0.565957		0102041141	4	1	56.7224	45.8897	424965	51.9962	52.1141	1.45222	1970.4	695.975	0.966003		0.966003	-0.300861		010304114	4	1	61.2814	46.9481	437957	53.5858	53.8353	1.43899	1970.32	696.021	0.950033		0.950033	-0.896101
YMR152W	YIM1	0101041241	4	1	55.3917	45.834	418681	51.2273	51.2802	1.21127	2148.06	695.978	1.00007		1.00007	0.316727		0102041241	4	1	59.9468	50.6122	454836	55.651	55.7224	1.30799	2147.94	695.93	1.0339		1.0339	1.04374		010304124	4	1	60.7795	50.834	455653	55.751	55.7795	1.25156	2147.9	695.999	0.988421		0.988421	0.0774061
YML078W	CPR3	0101041341	4	1	54.0026	44.6122	405162	49.5732	49.5577	1.15487	2325	695.906	0.967777		0.967777	-0.308805		0102041341	4	1	57.2788	48.2789	430854	52.7168	52.6122	1.22311	2324.98	696.012	0.97939		0.97939	-0.0357631		010304134	4	1	57.5577	48.5577	436931	53.4603	53.5032	1.08834	2325.03	696.035	0.947809		0.947809	-0.952509
YMR153W	NUP53	0101041441	4	1	54.3359	45.4449	412570	50.4796	50.3904	1.22017	2503.06	695.915	0.985472		0.985472	0.0339553		0102041441	4	1	59.0571	49.0026	445676	54.5303	54.3904	1.37542	2503.06	695.968	1.01308		1.01308	0.631434		010304144	4	1	60.6148	51.0026	459473	56.2184	56.2814	1.32882	2503.01	696.027	0.996707		0.996707	0.287551
YML063W	RPS1B	0101041541	4	1	53.7808	44.1686	404300	49.4678	49.6135	1.21457	2681.06	695.907	0.96572		0.96572	-0.348662		0102041541	4	1	56.559	48.1686	428265	52.4	52.4462	1.12443	2681.07	695.916	0.973505		0.973505	-0.152307		010304154	4	1	57.0558	47.834	435605	53.298	53.1686	1.1466	2680.99	696.052	0.944932		0.944932	-1.02548
YMR153C-A	YMR153C-A	0101041641	4	1	54.3917	44.6122	401646	49.143	49.1116	1.32175	2859.13	695.855	0.959379		0.959379	-0.471491		0102041641	4	1	60.2788	50.5006	456340	55.835	56.0571	1.42539	2859.3	695.935	1.03732		1.03732	1.11144		010304164	4	1	61.2244	51.3917	462145	56.5453	56.5577	1.34479	2859.23	695.976	1.0025		1.0025	0.434534
YML062C	MFT1	0101041741	4	1	57.3904	45.4449	416235	50.928	50.9455	1.4317	3037.13	695.856	0.994226		0.994226	0.203535		0102041741	4	1	68.7237	53.3359	480395	58.7782	58.6122	1.43936	3037.12	695.91	1.092		1.092	2.19423		010304174	4	1	65.1116	54.3904	489489	59.891	60.1115	1.40327	3037.15	696.036	1.06182		1.06182	1.9388
YMR155W	YMR155W	0101041841	4	1	53.5032	44.5577	402236	49.2153	49.2789	1.26119	3214.96	695.891	0.960789		0.960789	-0.444172		0102041841	4	1	62.5577	51.2789	468960	57.3792	57.4449	1.3016	3215.12	695.92	1.06601		1.06601	1.67953		010304184	4	1	64.3904	54.2244	482589	59.0468	59.2244	1.31346	3215.11	696.093	1.04685		1.04685	1.55921
YML061C	PIF1	0101041941	4	1	54.1115	39.4449	401085	49.0744	49.1699	1.41494	3392.16	696.291	0.95804		0.95804	-0.497423		0102041941	4	1	61.2814	32.4449	465942	57.0099	57.1686	1.32568	3392.09	696.215	1.05915		1.05915	1.54365		010304194	4	1	63.3359	51.1116	474852	58.1001	58.1699	1.38546	3392.05	696.321	1.03007		1.03007	1.13356
YMR156C	TPP1	0101042041	4	1	52.0558	41.7808	387124	47.3662	47.2802	1.31217	3570.05	696.078	0.924692		0.924692	-1.14342		0102042041	4	1	60.1686	51.668	456221	55.8205	55.8353	1.22279	3570.01	695.995	1.03705		1.03705	1.10609		010304204	4	1	61.1686	52.2231	464161	56.792	56.8353	1.25564	3569.98	696.112	1.00688		1.00688	0.54543
YML060W	OGG1	0101042141	4	1	52.2814	42.2788	383063	46.8693	46.9481	1.30464	3748.2	696	0.914991		0.914991	-1.33134		0102042141	4	1	59.0571	48.9481	449634	55.0146	55.0571	1.33309	3748.14	696.035	1.02208		1.02208	0.8096		010304214	4	1	60.3359	50.4449	455633	55.7486	55.8898	1.35212	3748.16	696.088	0.988378		0.988378	0.076327
YMR157C	YMR157C	0101042231	3	1	52.8924	40.2801	394014	48.2093	48.3372	1.4136	3926.27	695.937	0.94115		0.94115	-0.824596		0102042231	3	1	61.6705	50.6706	462527	56.5921	56.668	1.45471	3926.24	696.025	1.05139	1	1.03875	1.13978		010304223	3	1	62.7795	51.5007	475211	58.1441	58.3372	1.51741	3926.27	696.003	1.03085	1	1.02646	1.042
YML059C	NTE1	0101042321	2	1	56.1686	45.2231	418852	51.2483	51.3359	1.66713	4104.37	695.787	1.00048	1	0.946826	-0.714648		0102042321	2	1	67.3346	53.6148	492239	60.2275	60.3359	1.63539	4104.28	696.028	1.11893	1	1.05458	1.45323		010304232	2	1	66.559	55.0571	499787	61.151	61.2231	1.69293	4104.28	695.863	1.08416	1	1.03787	1.33155
YMR158W-A	YMR158W-A	0101042411	1	1	62.9455	45.2801	452973	55.4231	55.7237	2.42446	4281.41	695.745	1.08198	1	0.978183	-0.107242		0102042411	1	1	70.559	49.8923	505075	61.798	62.6148	3.29186	4280.95	695.932	1.1481	1	1.04417	1.24697		010304241	1	1	70.559	50.8924	517602	63.3307	63.9455	3.15878	4281.08	695.827	1.1228	1	1.03034	1.14042
YAL036C	RBG1	0101050111	1	1	66.9468	50.0013	483170	59.1178	59.3917	2.86518	191.984	874.778	1.15411	1	1.04339	1.15595		0102050111	1	1	67.6122	51.4449	498404	60.9818	61.3917	2.49916	192.534	874.365	1.13294	1	1.03038	0.973895		010305011	1	1	70.1686	54.2244	512255	62.6765	62.9468	2.63378	192.516	874.275	1.1112	1	1.0197	0.870523
YLR012C	YLR012C	0101050221	2	1	62.1686	50.3359	463883	56.758	56.8923	1.89117	368.466	874.091	1.10804	1	1.04862	1.25718		0102050221	2	1	63.2231	51.5577	474515	58.0588	58.1686	1.75088	368.64	874.351	1.07864	1	1.01661	0.701257		010305022	2	1	64.1686	51.5577	476197	58.2646	58.3904	1.83849	368.512	874.115	1.03299	1	0.988887	0.0892216
YAL035W	FUN12	0101050331	3	1	55.725	45.7795	418839	51.2467	51.3917	1.42434	546.731	874.275	1.00045		1.00045	0.324051		0102050331	3	1	56.3372	46.559	424470	51.9357	51.8923	1.46072	546.689	874.331	0.964879	1	0.953285	-0.552714		010305033	3	1	56.3904	46.725	423939	51.8707	51.8911	1.37542	546.693	874.118	0.919626	1	0.915709	-1.76656
YLR013W	GAT3	0101050441	4	1	58.1141	48.6135	435941	53.3392	53.1686	1.35492	724.791	874.061	1.0413		1.0413	1.11535		0102050441	4	1	58.1686	48.1141	436385	53.3935	53.5019	1.42898	724.868	874.228	0.991962		0.991962	0.213196		010305044	4	1	58.7224	48.7224	439241	53.7429	53.8353	1.44147	724.872	874.142	0.952819		0.952819	-0.825445
YAL034C	FUN19	0101050551	5	1	58.559	48.5006	436526	53.4107	53.559	1.32075	902.794	874.107	1.04269		1.04269	1.14242		0102050551	5	1	57.9468	47.7795	434270	53.1347	53.0013	1.41131	902.731	874.128	0.987155		0.987155	0.117997		010305055	5	1	58.559	48.725	440364	53.8803	53.8923	1.4257	902.851	874.185	0.955256		0.955256	-0.763661
YLR014C	PPR1	0101050651	5	1	57.3372	47.6705	432392	52.905	52.725	1.26633	1080.89	874.095	1.03282		1.03282	0.951154		0102050651	5	1	56.3917	46.2788	425476	52.0587	52.2244	1.28739	1080.92	874.159	0.967165		0.967165	-0.277855		010305065	5	1	58.4462	49.4462	441084	53.9684	53.725	1.21197	1080.79	874.029	0.956817		0.956817	-0.724056
YAL031C	GIP4	0101050751	5	1	57.3904	46.9481	427064	52.253	52.3359	1.33896	1257.8	874.153	1.02009		1.02009	0.704593		0102050751	5	1	58.5032	49.0571	439748	53.805	53.9481	1.3651	1257.93	874.182	0.999607		0.999607	0.364591		010305075	5	1	59.5577	49.0571	444861	54.4306	54.4449	1.37327	1257.76	874.101	0.965011		0.965011	-0.516263
YLR015W	BRE2	0101050851	5	1	55.3904	46.1115	416146	50.9172	51.0571	1.27009	1435.91	874.009	0.994014		0.994014	0.19944		0102050851	5	1	56.5032	47.2814	426914	52.2347	52.2815	1.33295	1435.88	873.995	0.970435		0.970435	-0.213104		010305085	5	1	57.3904	48.3359	432152	52.8756	53.0571	1.25756	1435.92	874.104	0.937442		0.937442	-1.21541
YAL030W	SNC1	0101050951	5	1	56.4449	46.9481	425336	52.0416	52.2244	1.29157	1613.9	873.986	1.01597		1.01597	0.624657		0102050951	5	1	57.1699	47.3904	430062	52.6199	52.4449	1.29917	1613.92	874.056	0.97759		0.97759	-0.0714074		010305095	5	1	59.4449	48.0026	440254	53.8669	54.0026	1.40957	1613.93	874.182	0.955017		0.955017	-0.769716
YLR016C	PML1	0101051051	5	1	56.2231	46.2815	423827	51.857	51.9481	1.3751	1791.93	874.239	1.01236		1.01236	0.554836		0102051051	5	1	57.2814	46.3359	431649	52.814	53.0558	1.76123	1792.07	874.492	0.981196		0.981196	0		010305105	5	1	59.0026	47.3904	440356	53.8794	54.1686	1.62602	1792.01	874.463	0.955239		0.955239	-0.764085
YAL029C	MYO4	0101051151	5	1	57.8924	45.7224	429144	52.5075	52.559	1.34619	1970.01	874.13	1.02506		1.02506	0.800861		0102051151	5	1	58.668	48.7795	441259	53.9899	53.8924	1.35719	1970.03	874.063	1.00304		1.00304	0.432602		010305115	5	1	60.0558	49.7795	455642	55.7496	55.7808	1.36979	1970.04	874.213	0.988397		0.988397	0.0767935
YLR017W	MEU1	0101051251	5	1	55.5577	44.6667	418587	51.2159	51.3359	1.18571	2147.9	873.976	0.999846		0.999846	0.312402		0102051251	5	1	59.2788	48.3359	433115	52.9935	53.1699	1.43849	2147.94	873.763	0.98453		0.98453	0.0660259		010305125	5	1	59.6122	49.3359	449822	55.0376	55.2244	1.275	2147.96	874.005	0.975773		0.975773	-0.243338
YAL028W	FRT2	0101051351	5	1	55.4449	46.834	417746	51.1129	51.1699	1.20053	2325.04	874.039	0.997835		0.997835	0.273443		0102051351	5	1	56.5032	48.3359	430588	52.6841	52.5577	1.33196	2325.05	873.87	0.978784		0.978784	-0.0477678		010305135	5	1	60.1116	50.3904	455501	55.7325	55.9481	1.25947	2325.06	874.074	0.988092		0.988092	0.0690734
YLR018C	POM34	0101051451	5	1	54.5032	44.1141	405756	49.646	49.5032	1.18212	2503.01	873.892	0.969198		0.969198	-0.281291		0102051451	5	1	58.0026	48.1686	435339	53.2655	53.2815	1.35449	2503.12	873.975	0.989584		0.989584	0.166106		010305145	5	1	60.4449	52.1699	461161	56.425	56.3359	1.24778	2503.04	874.065	1.00037		1.00037	0.380438
YAL027W	YAL027W	0101051551	5	1	52.8924	44.7808	402608	49.2608	49.1141	1.1249	2681.09	873.993	0.961678		0.961678	-0.426958		0102051551	5	1	58.1686	49.0558	438591	53.6634	53.7224	1.34171	2681.15	874.157	0.996977		0.996977	0.312497		010305155	5	1	60.5006	50.7224	458215	56.0645	56.0558	1.29487	2681.04	874.151	0.993979		0.993979	0.218346
YLR019W	PSR2	0101051651	5	1	52.725	42.3917	394169	48.2282	48.3372	1.23683	2859.02	873.903	0.941519		0.941519	-0.817451		0102051651	5	1	59.725	49.5007	448811	54.9138	54.834	1.34169	2859.18	873.997	1.02021		1.02021	0.772532		010305165	5	1	60.725	51.6135	459576	56.231	56.3917	1.26659	2859.12	874.007	0.996931		0.996931	0.29323
YAL026C	DRS2	0101051751	5	1	52.3904	43.2231	390376	47.7641	47.8897	1.28541	3037.2	873.813	0.932459		0.932459	-0.992963		0102051751	5	1	59.3359	50.2815	449931	55.0509	55.1141	1.2836	3037.18	873.803	1.02275		1.02275	0.822939		010305175	5	1	61.2814	52.1115	465463	56.9513	57.0571	1.25182	3037.15	873.872	1.0097		1.0097	0.617073
YLR020C	YEH2	0101051851	5	1	59.3904	44.0558	414611	50.7294	50.8898	1.51383	3215.45	873.939	0.990348		0.990348	0.128421		0102051851	5	1	61.7782	52.7808	469049	57.3901	57.3904	1.45518	3215.33	873.926	1.06621		1.06621	1.68353		010305185	5	1	65.1699	54.668	493570	60.3903	60.3904	1.62119	3215.44	873.993	1.07067		1.07067	2.16326
YAL023C	PMT2	0101051951	5	1	62.7808	51.7224	469685	57.4678	57.5019	1.71642	3392.29	873.937	1.1219		1.1219	2.67667	1	0102051951	5	1	70.2231	57.3346	528906	64.7138	64.7808	1.7942	3392.31	873.899	1.20227		1.20227	4.37788	1	010305195	5	1	72.9481	60.3891	548075	67.0592	67.1141	1.65384	3392.14	873.962	1.18891		1.18891	5.1617	1
YLR021W	YLR021W	0101052051	5	1	54.1141	44.8923	410022	50.1679	50.0558	1.35371	3569.74	873.98	0.979387		0.979387	-0.0839177		0102052051	5	1	63.668	52.5007	478399	58.5341	58.668	1.41108	3569.76	873.905	1.08747		1.08747	2.10439		010305205	5	1	64.9468	54.0013	486605	59.5381	59.668	1.42521	3569.71	874.031	1.05556		1.05556	1.78013
YAL022C	FUN26	0101052141	4	1	51.5564	40.8897	385492	47.1666	47.1686	1.35861	3748.23	873.924	0.920794		0.920794	-1.21892		0102052141	4	1	59.8353	48.2814	444195	54.3491	54.2814	1.24546	3748.11	873.962	1.00972		1.00972	0.564751		010305214	4	1	60.2231	49.3359	454882	55.6567	55.7808	1.31053	3748.1	874.022	0.986748		0.986748	0.0349896
YLR023C	IZH3	0101052231	3	1	55.5577	40.6122	406983	49.796	49.7782	1.63694	3926.41	873.892	0.972126		0.972126	-0.224556		0102052231	3	1	63.6705	51.4462	468557	57.3298	57.4462	1.64428	3926.36	873.908	1.06509	1	1.05229	1.40793		010305223	3	1	63.5577	52.5006	473510	57.9358	57.9455	1.55616	3926.33	873.973	1.02716	1	1.02278	0.948774
YAL021C	CCR4	0101052321	2	1	55.3904	45.3333	413696	50.6174	50.6693	1.16775	4104.03	873.97	0.988162	1	0.93517	-0.940449		0102052321	2	1	67.7224	56.2231	509520	62.3419	62.3891	1.43761	4104.24	873.938	1.15821	1	1.09161	2.18637		010305232	2	1	66.559	55.7224	501278	61.3334	61.3891	1.36268	4104.16	873.94	1.08739	1	1.04097	1.41008
YLR024C	UBR2	0101052411	1	1	61.1129	45.6135	440446	53.8904	54.1115	2.22993	4281.48	873.866	1.05206	1	0.951131	-0.631253		0102052411	1	1	70.0013	51.2801	508343	62.1978	62.9455	3.10702	4281.06	873.902	1.15553	1	1.05092	1.38077		010305241	1	1	69.6693	51.2801	514050	62.8961	63.559	3.01907	4281.17	873.918	1.1151	1	1.02327	0.961108
YML058W	SML1	0101060111	1	1	65.7782	50.5564	482446	59.0292	59.0039	1.93424	192.002	1053	1.15238	1	1.04183	1.12567		0102060111	1	1	66.2788	49.1115	485769	59.4359	59.8911	2.76709	192.797	1053.25	1.10422	1	1.00426	0.456641		010306011	1	1	64.4449	49.2231	477224	58.3903	58.7237	2.37535	192.552	1053.06	1.03521	1	0.949962	-0.897915
YMR159C	ATG16	0101060221	2	1	60.1141	48.1686	447344	54.7344	54.8898	1.85461	368.603	1052.66	1.06853	1	1.01123	0.532961		0102060221	2	1	63.1686	50.5032	468362	57.306	57.4449	1.72272	368.648	1052.89	1.06465	1	1.00343	0.440229		010306022	2	1	60.8353	47.4449	452563	55.3729	55.5584	1.75268	368.641	1052.81	0.981717	1	0.939807	-1.15544
YML057W	CMP2	0101060331	3	1	59.3372	48.2788	441452	54.0134	54.2244	1.65603	546.634	1052.93	1.05446		1.05446	1.37033		0102060331	3	1	58.6706	48.668	442990	54.2016	54.3372	1.47476	546.725	1053.1	1.00698	1	0.994876	0.270904		010306033	3	1	58.1699	47.3372	431117	52.7489	52.6706	1.4912	546.738	1053.07	0.935196	1	0.931213	-1.37339
YMR161W	HLJ1	0101060441	4	1	55.9468	45.4462	420002	51.3889	51.668	1.52175	724.787	1052.68	1.00322		1.00322	0.377844		0102060441	4	1	57.725	45.7795	421940	51.6261	51.7224	1.50544	724.724	1052.82	0.959127		0.959127	-0.43703		010306044	4	1	57.0013	46.7795	429065	52.4978	52.6135	1.38937	724.854	1052.9	0.930744		0.930744	-1.38527
YML058C-A	YML058C-A	0101060551	5	1	58.834	47.725	435977	53.3435	53.4462	1.23479	902.897	1053.01	1.04138		1.04138	1.117		0102060551	5	1	56.725	46.6706	426447	52.1775	52.3372	1.30985	902.976	1053.08	0.969371		0.969371	-0.234166		010306055	5	1	58.8924	49.725	443649	54.2822	54.3917	1.37192	903.02	1053.13	0.96238		0.96238	-0.582975
YMR162C	DNF3	0101060661	6	1	59.3904	49.9455	442151	54.099	54.1686	1.24163	1080.85	1053.08	1.05613		1.05613	1.40271		0102060661	6	1	58.3904	47.8897	434386	53.1489	53.1699	1.36267	1080.93	1053.21	0.987418		0.987418	0.123208		010306066	6	1	59.5032	50.0571	453303	55.4635	55.4449	1.36041	1080.87	1053.22	0.983323		0.983323	-0.0518794
YML056C	IMD4	0101060761	6	1	57.9455	48.1699	434722	53.1901	53.2789	1.23582	1257.84	1053	1.03839		1.03839	1.05897		0102060761	6	1	58.5577	48.7795	438511	53.6537	53.5577	1.36984	1257.9	1053.09	0.996796		0.996796	0.308917		010306076	6	1	59.6705	50.725	454351	55.5918	55.5577	1.32013	1257.9	1053.2	0.985598		0.985598	0.00580649
YMR163C	INP2	0101060861	6	1	56.5577	46.3904	424543	51.9446	52.1115	1.2479	1435.83	1053.13	1.01407		1.01407	0.587961		0102060861	6	1	57.5577	47.6122	430869	52.7186	52.5577	1.42998	1435.78	1053.16	0.979424		0.979424	-0.0350846		010306086	6	1	59.2244	50.2244	449597	55.0101	55.1699	1.47696	1435.87	1053.28	0.975285		0.975285	-0.255728
YML055W	SPC2	0101060961	6	1	54.8353	46.1686	415906	50.8879	50.9468	1.10856	1613.94	1053.03	0.993442		0.993442	0.188351		0102060961	6	1	57.8353	46.0026	420138	51.4057	51.3359	1.25528	1614.1	1053.09	0.955032		0.955032	-0.518115		010306096	6	1	57.2231	48.8353	434658	53.1822	53.1686	1.15197	1613.96	1053.14	0.942877		0.942877	-1.07757
YMR164C	MSS11	0101061061	6	1	55.668	31.834	424406	51.9278	51.8924	1.13373	1792.02	1052.96	1.01374		1.01374	0.581607		0102061061	6	1	57.9468	30.5006	439921	53.8261	53.834	1.39935	1792.06	1053.1	1		1	0.372364		010306106	6	1	59.5006	20.5006	451801	55.2797	55.4462	1.39043	1792.1	1053.17	0.980066		0.980066	-0.134482
YML054C	CYB2	0101061161	6	1	57.2231	48.0558	427685	52.329	52.1965	1.23823	1969.92	1053.11	1.02158		1.02158	0.733329		0102061161	6	1	57.1686	46.9468	428648	52.4469	52.3904	1.50729	1969.69	1052.97	0.974376		0.974376	-0.135058		010306116	6	1	60.4449	51.1686	459061	56.1679	56.1686	1.26973	1969.96	1053.17	0.995813		0.995813	0.264868
YMR166C	YMR166C	0101061261	6	1	53.8923	44.8924	407397	49.8466	49.834	1.06798	2148	1052.94	0.973115		0.973115	-0.205402		0102061261	6	1	51.4462	42.3917	383893	46.9709	46.8924	1.11376	2147.94	1053.01	0.872642		0.872642	-2.14964		010306126	6	1	57.7795	47.7795	433819	53.0795	52.9468	1.16437	2147.9	1053.14	0.941057		0.941057	-1.12374
YML053C	YML053C	0101061361	6	1	55.7795	46.5577	419362	51.3106	51.4462	1.41602	2324.96	1052.81	1.0017		1.0017	0.348225		0102061361	6	1	56.2244	45.725	416593	50.9719	50.8924	1.49265	2325.24	1052.92	0.946973		0.946973	-0.677708		010306136	6	1	59.6705	50.2788	450619	55.135	55.2789	1.35605	2325.01	1052.88	0.9775		0.9775	-0.199536
YMR167W	MLH1	0101061461	6	1	52.4462	43.0571	392073	47.9718	47.9468	1.27536	2503.02	1052.71	0.936514		0.936514	-0.914413		0102061461	6	1	57.4462	47.3372	426618	52.1984	52.2802	1.46265	2503.26	1052.85	0.96976		0.96976	-0.226465		010306146	6	1	57.5007	48.4462	438526	53.6554	53.725	1.24844	2503.05	1052.8	0.951268		0.951268	-0.864776
YML052W	SUR7	0101061561	6	1	56.6706	45.5032	413792	50.6291	50.725	1.3982	2681.2	1052.83	0.988391		0.988391	0.0905107		0102061561	6	1	58.725	49.2244	442439	54.1342	54.3917	1.52638	2681.24	1052.85	1.00572		1.00572	0.485708		010306156	6	1	61.725	52.1699	461015	56.407	56.5577	1.33565	2681.17	1052.92	1.00005		1.00005	0.372358
YMR169C	ALD3	0101061661	6	1	53.6705	42.5577	399570	48.889	48.7795	1.20571	2859.01	1052.92	0.954421		0.954421	-0.567533		0102061661	6	1	57.6705	46.2244	430256	52.6436	52.6706	1.57717	2859.16	1052.59	0.978031		0.978031	-0.0626825		010306166	6	1	60.6122	49.3372	461415	56.4561	56.5032	1.27994	2859.1	1052.96	1.00092		1.00092	0.394412
YML051W	GAL80	0101061761	6	1	51.3904	41.7224	383433	46.9146	46.9481	1.27922	3037.09	1052.8	0.915876		0.915876	-1.31419		0102061761	6	1	56.5577	47.1141	426330	52.1632	52.2231	1.31786	3037.09	1052.78	0.969106		0.969106	-0.239405		010306176	6	1	60.2231	49.668	453239	55.4556	55.3904	1.26211	3037.11	1052.92	0.983184		0.983184	-0.0553981
YMR170C	ALD2	0101061861	6	1	53.8924	41.6705	399747	48.9107	48.8923	1.48677	3215.33	1052.7	0.954843		0.954843	-0.559361		0102061861	6	1	60.2789	48.8923	450524	55.1235	55.3372	1.62905	3215.32	1052.72	1.0241		1.0241	0.849666		010306186	6	1	63.3372	51.3917	477264	58.3952	58.559	1.50149	3215.33	1052.83	1.0353		1.0353	1.26627
YML050W	YML050W	0101061961	6	1	56.3917	44.8911	412392	50.4579	50.559	1.55197	3392.24	1052.55	0.985048		0.985048	0.025752		0102061961	6	1	62.8923	50.834	469481	57.4429	57.6706	1.74344	3392.34	1052.55	1.06719		1.06719	1.70295		010306196	6	1	64.1141	53.5006	485231	59.37	59.559	1.51633	3392.14	1052.62	1.05258		1.05258	1.70454
YMR172C-A	YMR172C-A	0101062051	5	1	53.3917	42.3372	396584	48.5236	48.6122	1.37639	3570.07	1052.69	0.947287		0.947287	-0.705716		0102062051	5	1	61.3372	50.725	462380	56.5741	56.6122	1.3634	3570.13	1052.8	1.05105		1.05105	1.38334		010306205	5	1	62.725	52.1699	473476	57.9317	57.7795	1.31124	3570.06	1052.86	1.02708		1.02708	1.05788
YML048W	GSF2	0101062141	4	1	53.559	43.7808	398794	48.7941	48.834	1.50548	3748.35	1052.87	0.952567		0.952567	-0.60344		0102062141	4	1	60.3372	50.668	455166	55.6915	55.6705	1.4512	3748.19	1052.92	1.03466		1.03466	1.05862		010306214	4	1	62.9468	51.7808	473071	57.8821	57.8353	1.57738	3748.22	1052.98	1.0262		1.0262	1.03559
YMR173W-A	YMR173W-A	0101062231	3	1	54.4449	43.5032	402132	49.2025	49.2231	1.44082	3926.29	1052.87	0.96054		0.96054	-0.448991		0102062231	3	1	61.3359	50.5032	458392	56.0862	56.2231	1.57957	3926.35	1052.8	1.04199	1	1.02947	0.955884		010306223	3	1	63.5564	52.1115	470068	57.5148	57.4449	1.47002	3926.16	1052.88	1.01969	1	1.01535	0.760257
YML048W-A	YML048W-A	0101062321	2	1	57.2231	45.8353	426331	52.1633	52.2231	1.52713	4104.3	1052.88	1.01834	1	0.963731	-0.38719		0102062321	2	1	67.0558	53.8353	493137	60.3374	60.559	1.71381	4104.36	1052.8	1.12097	1	1.05651	1.49132		010306232	2	1	65.9468	53.668	488040	59.7137	59.7808	1.64829	4104.27	1052.83	1.05868	1	1.01348	0.712927
YMR174C	PAI3	0101062411	1	1	62.8366	46.725	455967	55.7895	56.1116	2.2898	4281.43	1052.87	1.08913	1	0.984649	0.0180301		0102062411	1	1	68.2244	50.725	499790	61.1514	61.8353	2.9758	4281.13	1052.79	1.13609	1	1.03324	1.03063		010306241	1	1	68.8366	50.2802	511129	62.5387	63.0026	2.77963	4281.27	1052.83	1.10876	1	1.01745	0.813657
YAL020C	ATS1	0101070111	1	1	61.8897	47.834	456245	55.8235	55.9481	2.20152	191.652	1231.02	1.0898	1	0.98525	0.0296537		0102070111	1	1	63.668	44.8911	462104	56.5403	56.725	2.50323	192.457	1231.38	1.05042	1	0.955331	-0.512201		010307011	1	1	61.7224	46.4449	451064	55.1895	55.4462	2.29396	192.279	1231.39	0.978465	1	0.897887	-2.21851
YLR025W	SNF7	0101070220	2	0	42.3904	31.8353	301822	36.9292	36.8897	1.21064	368.932	1230.79		1				0102070220	2	0	44.8898	35.5032	328858	40.2371	40.1686	1.25211	368.714	1230.75		1				010307022	2	0	43.8353	34.8897	319036	39.0353	39.0558	1.13525	368.765	1230.93		1
YAL019W	FUN30	0101070331	3	1	52.834	41.7795	396608	48.5267	48.6122	1.70473	546.603	1231.08	0.947346		0.947346	-0.704572		0102070331	3	1	54.725	42.7795	405915	49.6654	49.7789	1.63351	546.66	1231.27	0.9227	1	0.911613	-1.37791		010307033	3	1	54.3917	42.7795	399587	48.8911	49.0039	1.68854	546.704	1231.28	0.866801	1	0.863108	-3.1005	1
YLR027C	AAT2	0101070440	4	0	68.3917	31.7795	309927	37.9208	37.7795	1.36438	725.387	1230.98						0102070440	4	0	41.6135	32.725	305695	37.4031	37.4462	1.09158	725.131	1230.91						010307044	4	0	43.559	34.3917	316481	38.7227	38.6135	1.14462	725.287	1230.91
YAL018C	YAL018C	0101070551	5	1	57.5577	46.834	432562	52.9257	53.0026	1.36588	903.18	1231.02	1.03322		1.03322	0.958983		0102070551	5	1	57.3904	43.6122	421914	51.6229	51.6705	1.7341	903.409	1231.27	0.959067		0.959067	-0.438199		010307055	5	1	58.725	47.3917	439227	53.7412	53.725	1.5785	903.295	1231.25	0.952789		0.952789	-0.82622
YLR028C	ADE16	0101070661	6	1	59.2231	49.3359	445777	54.5426	54.4449	1.34646	1080.82	1230.97	1.06479		1.06479	1.57047		0102070661	6	1	59.9481	48.8353	446262	54.602	54.7224	1.54167	1080.86	1231.18	1.01441		1.01441	0.657813		010307066	6	1	61.2231	49.4449	461613	56.4802	56.3904	1.41299	1080.89	1231.13	1.00135		1.00135	0.405277
YAL017W	PSK1	0101070771	7	1	58.4449	49.9481	441758	54.0509	54.1699	1.29475	1257.89	1230.98	1.05519		1.05519	1.3845		0102070771	7	1	57.2244	47.3359	431082	52.7447	52.6693	1.37409	1257.78	1231.01	0.979908		0.979908	-0.0254989		010307077	7	1	61.3904	50.5032	453000	55.4263	55.3904	1.31997	1257.84	1231.06	0.982665		0.982665	-0.0685628
YLR042C	YLR042C	0101070871	7	1	58.1115	49.2231	439217	53.74	53.8897	1.26154	1435.92	1231.05	1.04912		1.04912	1.26694		0102070871	7	1	56.7237	46.8898	426062	52.1304	52.1699	1.30067	1435.94	1231	0.968496		0.968496	-0.251498		010307087	7	1	60.0026	50.2815	453354	55.4697	55.3359	1.20369	1436.01	1231.08	0.983433		0.983433	-0.0490897
YAL015C	NTG1	0101070971	7	1	58.8923	47.6122	431498	52.7956	52.7795	1.2881	1613.76	1231.01	1.03069		1.03069	0.909793		0102070971	7	1	57.725	47.3917	430375	52.6582	52.6705	1.3716	1614.09	1230.94	0.978301		0.978301	-0.0573289		010307097	7	1	60.2789	50.559	456610	55.8682	55.8924	1.31385	1614.01	1231.16	0.990498		0.990498	0.130077
YLR043C	TRX1	0101071071	7	1	57.2815	47.3359	430183	52.6347	52.7224	1.21279	1792.05	1231.08	1.02754		1.02754	0.84894		0102071071	7	1	58.2231	48.1116	437986	53.5894	53.4449	1.36781	1792.03	1230.95	0.995601		0.995601	0.285262		010307107	7	1	61.2231	51.8898	465576	56.9651	57.1115	1.25782	1792.06	1231.15	1.00995		1.00995	0.623265
YAL014C	SYN8	0101071171	7	1	58.5577	48.0039	439939	53.8284	53.9468	1.28859	1970.03	1230.98	1.05085		1.05085	1.30034		0102071171	7	1	58.2244	48.3917	438766	53.6848	53.6122	1.39886	1970.02	1231.2	0.997374		0.997374	0.320366		010307117	7	1	62.5577	52.2231	473948	57.9895	58.1699	1.25112	1969.95	1231.07	1.02811		1.02811	1.08387
YLR044C	PDC1	0101071271	7	1	56.0013	43.9468	412537	50.4756	50.6135	1.25958	2147.78	1230.99	0.985394		0.985394	0.0324502		0102071271	7	1	55.0558	45.1686	416275	50.933	51.0013	1.45717	2147.9	1231.28	0.94625		0.94625	-0.692019		010307127	7	1	59.6135	49.7795	449637	55.015	55.0013	1.40013	2147.76	1231.11	0.975372		0.975372	-0.253517
YAL013W	DEP1	0101071371	7	1	52.7224	42.6135	385714	47.1937	47.1141	1.24395	2324.87	1230.86	0.921324		0.921324	-1.20865		0102071371	7	1	50.834	41.0558	377534	46.1928	46.1135	1.20944	2324.92	1230.91	0.858186		0.858186	-2.4359		010307137	7	1	54.6135	45.4462	409039	50.0476	50.0013	1.10803	2324.93	1230.9	0.887305		0.887305	-2.48689
YLR046C	YLR046C	0101071471	7	1	48.559	39.7795	364319	44.5759	44.668	1.15586	2503.13	1231	0.870219		0.870219	-2.19862		0102071471	7	1	53.1686	42.2231	392846	48.0663	48.0558	1.3783	2503.26	1230.93	0.892993		0.892993	-1.74664		010307147	7	1	53.3346	44.0558	399415	48.87	48.8898	1.16474	2503.2	1230.93	0.866426		0.866426	-3.01636	1
YAL011W	SWC3	0101071571	7	1	51.1686	38.8897	377597	46.2005	46.1686	1.38069	2681.27	1230.71	0.901934		0.901934	-1.58426		0102071571	7	1	53.0026	41.668	397464	48.6313	48.8353	1.54822	2681.33	1230.68	0.903489		0.903489	-1.5388		010307157	7	1	57.2814	45.8353	427324	52.2848	52.2815	1.46323	2681.25	1230.72	0.926968		0.926968	-1.48102
YLR047C	FRE8	0101071671	7	1	53.9481	42.6693	397917	48.6868	48.6693	1.28159	2859.14	1230.89	0.950472		0.950472	-0.644032		0102071671	7	1	59.2814	47.2814	438072	53.5998	53.7224	1.60917	2859.24	1230.87	0.995796		0.995796	0.289114		010307167	7	1	60.3359	49.3904	453447	55.4811	55.5032	1.39268	2859.23	1230.98	0.983636		0.983636	-0.0439378
YAL010C	MDM10	0101071771	7	1	49.668	38.5006	365518	44.7227	44.7808	1.27225	3036.89	1230.98	0.873084		0.873084	-2.14311		0102071771	7	1	53.1673	43.668	397489	48.6344	48.7224	1.37142	3036.96	1230.85	0.903546		0.903546	-1.53766		010307177	7	1	59.0558	49.0013	439977	53.833	53.9468	1.3032	3037.06	1230.95	0.954416		0.954416	-0.784947
YLR048W	RPS0B	0101071871	7	1	50.6705	37.6122	367694	44.9889	45.2788	1.73212	3215.38	1230.49	0.878281		0.878281	-2.04244		0102071871	7	1	54.6122	42.5577	401552	49.1315	49.3917	1.92795	3215.42	1230.49	0.912781		0.912781	-1.35478		010307187	7	1	59.6706	48.2244	444141	54.3424	54.5577	1.64075	3215.29	1230.59	0.963448		0.963448	-0.555912
YAL009W	SPO7	0101071961	6	1	53.1115	41.6148	392006	47.9636	48.2231	1.64784	3392.47	1230.73	0.936354		0.936354	-0.917507		0102071961	6	1	59.6122	47.2815	445114	54.4616	54.5032	1.78036	3392.54	1230.86	1.01181		1.01181	0.606143		010307196	6	1	63.0571	52.0571	474965	58.1139	58.2814	1.52208	3392.29	1230.91	1.03031		1.03031	1.1398
YLR049C	YLR049C	0101072051	5	1	54.1686	42.0026	382893	46.8485	46.8897	1.34295	3570.22	1230.94	0.914585		0.914585	-1.3392		0102072051	5	1	65.1141	49.7808	444972	54.4441	54.3359	1.41663	3570.21	1230.88	1.01148		1.01148	0.599716		010307205	5	1	62.7808	52.7808	471009	57.6299	57.7782	1.38389	3570.2	1230.97	1.02173		1.02173	0.922167
YAL008W	FUN14	0101072141	4	1	53.834	43.2257	400724	49.0302	49.2244	1.56271	3748.42	1230.93	0.957176		0.957176	-0.514158		0102072141	4	1	59.3917	47.834	447694	54.7772	54.7795	1.45867	3748.29	1230.87	1.01767		1.01767	0.722245		010307214	4	1	62.8924	49.7795	470515	57.5694	57.6122	1.52731	3748.25	1230.91	1.02066		1.02066	0.894975
YLR053C	YLR053C	0101072231	3	1	54.5019	43.9481	409222	50.07	50.1686	1.46399	3926.37	1231.02	0.977476		0.977476	-0.120937		0102072231	3	1	60.2231	49.3359	453359	55.4703	55.668	1.56879	3926.35	1230.95	1.03055	1	1.01816	0.732051		010307223	3	1	61.7808	51.3359	465775	56.9895	57.0013	1.43656	3926.18	1230.94	1.01038	1	1.00608	0.525115
YAL007C	ERP2	0101072321	2	1	59.1115	47.6667	434826	53.2028	53.2815	1.58986	4104.34	1230.94	1.03863	1	0.982936	-0.01517		0102072321	2	1	65.3917	53.5006	486132	59.4802	59.6122	1.79377	4104.42	1230.9	1.10504	1	1.0415	1.19413		010307232	2	1	66.1128	52.6705	484786	59.3156	59.3904	1.73081	4104.27	1230.93	1.05162	1	1.00672	0.541548
YLR054C	OSW2	0101072411	1	1	62.1699	46.3372	459454	56.2161	56.6135	2.3932	4281.39	1230.83	1.09746	1	0.992178	0.163874		0102072411	1	1	69.4449	47.559	501311	61.3375	61.7808	2.76764	4281.23	1230.89	1.13955	1	1.03639	1.0929		010307241	1	1	67.3904	50.559	499313	61.0929	61.559	2.64479	4281.35	1230.85	1.08313	1	0.993932	0.217159
YML037C	YML037C	0101080111	1	1	65.2257	51.6122	477371	58.4083	58.4462	2.12529	191.936	1409.33	1.14026	1	1.03087	0.913372		0102080111	1	1	66.9481	47.5577	487001	59.5866	60.0571	3.08678	192.762	1409.63	1.10702	1	1.0068	0.507063		010308011	1	1	68.6148	51.1699	502361	61.4659	62.0013	3.03851	192.627	1409.65	1.08974	1	1	0.37105
YMR175W	SIP18	0101080221	2	1	57.7808	44.3904	428090	52.3786	52.5577	2.01614	368.569	1409.27	1.02254	1	0.967708	-0.310139		0102080221	2	1	62.1686	48.0558	459648	56.2398	56.6965	2.4726	368.772	1409.9	1.04484	1	0.984757	0.0705187		010308022	2	1	64.2815	48.8353	473352	57.9166	58.4449	2.75178	368.641	1409.94	1.02681	1	0.982979	-0.0605932
YML035C	AMD1	0101080331	3	1	57.3372	45.7795	427092	52.2565	52.3917	1.61377	546.696	1409.25	1.02016		1.02016	0.705929		0102080331	3	1	60.5006	48.6706	449277	54.9709	55.3372	1.98629	546.657	1409.54	1.02127	1	1.009	0.550501		010308033	3	1	61.5007	48.4462	450994	55.181	55.4462	2.07325	546.664	1409.57	0.978315	1	0.974148	-0.284563
YMR176W	ECM5	0101080441	4	1	56.8924	44.834	419015	51.2682	51.5007	1.65404	724.819	1409.36	1.00087		1.00087	0.33219		0102080441	4	1	56.8924	44.4462	422910	51.7448	51.9468	2.14313	724.891	1409.79	0.961333		0.961333	-0.393338		010308044	4	1	59.5007	45.668	434884	53.2099	53.559	2.00628	725.011	1409.73	0.943368		0.943368	-1.06512
YML034W	SRC1	0101080551	5	1	58.2788	48.4462	432405	52.9065	52.9455	1.32603	902.925	1409.26	1.03285		1.03285	0.951737		0102080551	5	1	58.6122	47.1699	432957	52.974	53.1699	1.53867	902.899	1409.41	0.984169		0.984169	0.0588733		010308055	5	1	60.725	49.6667	453125	55.4417	55.5032	1.61685	903.02	1409.49	0.982938		0.982938	-0.0616477
YMR177W	MMT1	0101080661	6	1	57.2814	47.0571	430568	52.6818	52.8898	1.23972	1080.77	1409.07	1.02846		1.02846	0.86676		0102080661	6	1	57.8897	48.0026	430001	52.6124	52.5564	1.40401	1080.77	1409.08	0.977452		0.977452	-0.0741509		010308066	6	1	59.8897	49.3904	452319	55.3431	55.3359	1.38372	1080.82	1409.18	0.98119		0.98119	-0.105979
YML035C-A	YML035C-A	0101080771	7	1	57.1699	47.0571	430877	52.7196	52.5577	1.24197	1257.84	1409.01	1.0292		1.0292	0.881035		0102080771	7	1	55.2789	46.1115	418029	51.1475	51.1699	1.2302	1257.83	1409.03	0.950236		0.950236	-0.613076		010308077	7	1	59.0571	49.5577	447103	54.7048	54.5577	1.35986	1257.96	1409.24	0.969873		0.969873	-0.392965
YMR178W	YMR178W	0101080881	8	1	56.6135	46.5006	426714	52.2102	52.1686	1.35219	1435.77	1408.81	1.01926		1.01926	0.688426		0102080881	8	1	55.1686	45.668	416249	50.9298	50.9481	1.38831	1435.96	1409.24	0.946191		0.946191	-0.693186		010308088	8	1	59.7224	50.2231	450487	55.119	55.1141	1.37384	1435.91	1409.19	0.977215		0.977215	-0.206771
YML033W	YML033W	0101080981	8	1	55.5032	46.5032	416355	50.9427	50.9481	1.25198	1613.99	1408.82	0.994513		0.994513	0.2091		0102080981	8	1	55.6122	45.2788	412812	50.5092	50.5032	1.25296	1614.07	1409.14	0.938377		0.938377	-0.847926		010308098	8	1	59.5577	48.7795	445253	54.4785	54.5032	1.29043	1614.01	1409.03	0.96586		0.96586	-0.494736
YMR179W	SPT21	0101081081	8	1	57.7224	47.1673	430346	52.6546	52.7224	1.30625	1792.05	1408.86	1.02793		1.02793	0.856463		0102081081	8	1	57.834	48.6706	436333	53.3872	53.4462	1.51227	1792.1	1409.14	0.991845		0.991845	0.210866		010308108	8	1	61.6135	51.9468	468094	57.2732	57.2789	1.30029	1791.99	1409.04	1.01541		1.01541	0.761781
YML032C	RAD52	0101081181	8	1	56.0558	47.0558	420306	51.4261	51.4449	1.17167	1969.93	1408.82	1.00395		1.00395	0.391901		0102081181	8	1	57.559	45.0558	426196	52.1468	52.1141	1.38907	1970.13	1409.12	0.968801		0.968801	-0.245446		010308118	8	1	59.0558	50.4462	449260	54.9688	54.9481	1.10473	1969.94	1409.04	0.974553		0.974553	-0.274283
YMR180C	CTL1	0101081281	8	1	54.4449	45.1686	411007	50.2883	50.3359	1.35001	2147.83	1408.92	0.981738		0.981738	-0.0383699		0102081281	8	1	56.4449	46.2231	420525	51.4529	51.3904	1.42575	2147.9	1409.04	0.95591		0.95591	-0.500723		010308128	8	1	59.2815	50.5577	449713	55.0242	55.1115	1.235	2147.96	1409.04	0.975535		0.975535	-0.249386
YML030W	YML030W	0101081381	8	1	51.1115	42.3904	383346	46.9039	46.9481	1.21433	2324.98	1409.1	0.915667		0.915667	-1.31823		0102081381	8	1	52.1116	42.2789	388545	47.54	47.4449	1.4222	2324.98	1409.23	0.883215		0.883215	-1.94027		010308138	8	1	56.1116	46.3904	422991	51.7546	51.8898	1.34438	2324.95	1409.23	0.917568		0.917568	-1.7194
YMR182C	RGM1	0101081481	8	1	52.6122	43.1115	392186	47.9856	48.1116	1.35258	2503.02	1409.08	0.936783		0.936783	-0.909188		0102081481	8	1	54.5577	43.7808	408240	49.9498	50.0026	1.52306	2503.04	1409.08	0.927985		0.927985	-1.05371		010308148	8	1	56.5577	47.0571	423790	51.8525	51.9481	1.40944	2502.98	1409.17	0.919303		0.919303	-1.67541
YML029W	USA1	0101081581	8	1	49.0571	39.2788	355058	43.4428	43.4449	1.12122	2681.17	1409.14	0.848098		0.848098	-2.62713	1	0102081581	8	1	46.5032	38.3917	348352	42.6223	42.5032	1.06167	2681.12	1409.06	0.791851		0.791851	-3.74949	1	010308158	8	1	51.1699	41.6122	385036	47.1107	47.2244	1.10951	2681.19	1409.21	0.835235		0.835235	-3.80737	1
YMR183C	SSO2	0101081681	8	1	52.9468	43.3917	395883	48.4379	48.6705	1.41704	2859.34	1409.14	0.945614		0.945614	-0.738137		0102081681	8	1	55.0013	44.7795	407734	49.8879	49.8924	1.52149	2859.34	1408.96	0.926834		0.926834	-1.0765		010308168	8	1	60.4462	47.7795	447965	54.8104	54.8923	1.59341	2859.39	1409.21	0.971744		0.971744	-0.345519
YML028W	TSA1	0101081781	8	1	53.7795	42.668	396922	48.565	48.6705	1.39434	3036.88	1409.16	0.948094		0.948094	-0.690086		0102081781	8	1	55.7795	44.559	414148	50.6727	50.6705	1.46674	3037	1409.15	0.941415		0.941415	-0.78776		010308178	8	1	61.0558	45.7795	446949	54.686	54.7795	1.41083	3036.85	1409.04	0.96954		0.96954	-0.401421
YMR184W	ADD37	0101081870	7	0	39.1115	30.3359	287808	35.2145	35.1141	1.06423	3214.83	1409.09						0102081870	7	0	41.0026	31.1115	303245	37.1032	37.0571	1.02192	3214.89	1409.07						010308187	7	0	46.5032	37.2814	336268	41.1437	41.1141	1.07648	3214.9	1408.89
YML026C	RPS18B	0101081961	6	1	51.3359	40.559	382178	46.7611	47.0558	1.97247	3392.75	1408.94	0.912878		0.912878	-1.37226		0102081961	6	1	57.1141	44.0013	419669	51.3483	51.8353	2.22177	3392.84	1408.96	0.953965		0.953965	-0.539236		010308196	6	1	60.1141	46.8924	448441	54.8685	55.1686	2.04045	3392.69	1408.94	0.972776		0.972776	-0.319356
YMR186W	HSC82	0101082051	5	1	52.1673	42.668	389990	47.7169	47.834	1.34757	3570.33	1409.03	0.931537		0.931537	-1.01082		0102082051	5	1	58.0558	46.0558	438333	53.6318	53.7808	1.42278	3570.26	1409	0.99639		0.99639	0.300877		010308205	5	1	60.559	51.834	460991	56.4041	56.559	1.31523	3570.15	1408.98	1		1	0.37105
YML024W	RPS17A	0101082141	4	1	53.1116	42.8924	390846	47.8216	47.7782	1.37301	3748.29	1408.91	0.933582		0.933582	-0.971193		0102082141	4	1	58.1699	46.3359	433306	53.0167	53.1116	1.35534	3748.17	1408.86	0.984962		0.984962	0.0745797		010308214	4	1	60.4449	48.3359	442350	54.1234	54.2788	1.23357	3748.01	1408.93	0.959564		0.959564	-0.654401
YMR187C	YMR187C	0101082231	3	1	54.725	44.4475	409474	50.1009	50.2231	1.72199	3926.42	1408.69	0.978078		0.978078	-0.109269		0102082231	3	1	60.0013	47.2802	445271	54.4808	54.725	1.79014	3926.42	1408.75	1.01216	1	1	0.372364		010308223	3	1	62.6135	48.0013	452449	55.3589	55.668	1.70289	3926.27	1408.73	0.98147	1	0.977289	-0.204892
YML020W	YML020W	0101082321	2	1	58.8897	46.7782	440688	53.92	54.0571	1.68715	4104.45	1408.94	1.05264	1	0.996187	0.241523		0102082321	2	1	66.5019	52.3359	482926	59.088	59.2815	1.83324	4104.49	1408.98	1.09776	1	1.03463	1.05811		010308232	2	1	63.0026	52.3359	473569	57.9431	58.1116	1.69241	4104.37	1408.91	1.02728	1	0.983429	-0.0491874
YMR188C	MRPS17	0101082411	1	1	64.3346	47.0571	468333	57.3025	57.6122	2.46071	4281.42	1408.93	1.11867	1	1.01135	0.535304		0102082411	1	1	67.559	51.6148	498782	61.028	61.5019	2.7508	4281.26	1408.84	1.1338	1	1.03116	0.98935		010308241	1	1	70.2257	51.3904	504356	61.71	62.1128	2.76785	4281.36	1408.85	1.09407	1	1.00397	0.471748
YAL004W	YAL004W	0101090111	1	1	66.7782	50.4475	486285	59.4989	59.668	2.64122	191.586	1587.23	1.16155	1	1.05012	1.28624		0102090111	1	1	71.1128	51.5032	519958	63.6189	64.3372	3.14721	192.76	1587.57	1.18193	1	1.07494	1.85626		010309011	1	1	72.9481	54.1699	542566	66.3852	66.9468	3.02307	192.584	1587.51	1.17696	1	1.08003	2.40066
YLR055C	SPT8	0101090220	2	0	40.4449	29.0026	282837	34.6063	34.5577	1.83122	368.947	1585.98		1				0102090221	2	1	65.8897	54.4449	493052	60.3269	60.5564	1.95038	368.633	1587.39	1.12077	1	1.05632	1.4877		010309022	2	1	69.4475	56.6122	513701	62.8534	63.1686	2.04646	368.606	1587.36	1.11434	1	1.06677	2.06429
YAL005C	SSA1	0101090331	3	1	58.725	46.3372	431086	52.7451	52.7795	1.66975	546.932	1587.08	1.0297		1.0297	0.890692		0102090331	3	1	61.3917	49.8923	458568	56.1076	56.4462	1.81962	546.576	1587.34	1.04239	1	1.02986	0.963689		010309033	3	1	60.9468	50.3917	459016	56.1624	56.4462	1.79249	546.566	1587.24	0.995715	1	0.991474	0.154831
YLR056W	ERG3	0101090441	4	1	53.7795	44.725	398114	48.7108	48.725	1.10804	725.167	1587.1	0.950942		0.950942	-0.634925		0102090441	4	1	55.3372	45.834	410026	50.1683	50.3372	1.06096	725.088	1587.08	0.932044		0.932044	-0.973329		010309044	4	1	56.725	47.0013	427847	52.3488	52.4462	1.2047	725.228	1587.12	0.928102		0.928102	-1.45226
YAL002W	VPS8	0101090551	5	1	63.2244	52.5032	474532	58.061	58.1699	1.47289	902.872	1587	1.13348		1.13348	2.90098	1	0102090551	5	1	63.8911	52.6706	482094	58.9861	59.0571	1.78103	902.833	1587.25	1.09586		1.09586	2.27072		010309055	5	1	70.2788	57.725	527635	64.5583	64.8366	2.07166	902.927	1587.5	1.14457		1.14457	4.03724	1
YLR057W	YLR057W	0101090661	6	1	58.4449	48.8353	441082	53.9682	54.0571	1.37598	1080.74	1587.1	1.05358		1.05358	1.35323		0102090661	6	1	56.0026	46.2231	422952	51.75	51.9481	1.43144	1080.68	1587.22	0.961428		0.961428	-0.391453		010309066	6	1	61.1686	50.2231	462101	56.54	56.7224	1.50595	1080.71	1587.26	1.00241		1.00241	0.432142
YAR002W	NUP60	0101090771	7	1	57.1699	47.0026	422698	51.7188	51.9481	1.33841	1257.66	1586.94	1.00966		1.00966	0.5026		0102090771	7	1	55.3359	46.1699	413806	50.6309	50.4449	1.34207	1257.91	1587.27	0.940638		0.940638	-0.803144		010309077	7	1	60.3904	50.2815	458406	56.0878	56.2231	1.38142	1257.9	1587.21	0.994392		0.994392	0.228842
YLR058C	SHM2	0101090881	8	1	55.6135	42.6135	399659	48.8999	48.9468	1.50515	1435.77	1586.7	0.954633		0.954633	-0.563422		0102090881	8	1	55.559	44.559	409739	50.1333	50.0558	1.4597	1435.9	1586.98	0.931393		0.931393	-0.986218		010309088	8	1	58.9468	48.2815	445678	54.5305	54.7224	1.46548	1435.78	1586.91	0.966783		0.966783	-0.471332
YAR003W	SWD1	0101090981	8	1	50.7237	41.3904	384891	47.093	47.2231	1.24757	1613.97	1586.83	0.919358		0.919358	-1.24674		0102090981	8	1	53.0026	43.9481	397185	48.5973	48.668	1.19067	1614.1	1587.04	0.902856		0.902856	-1.55132		010309098	8	1	56.5032	48.2231	427866	52.3511	52.2814	1.25123	1614	1587.11	0.928144		0.928144	-1.45121
YLR059C	REX2	0101091081	8	1	52.6706	43.3904	395501	48.3911	48.4462	1.22771	1792.11	1586.83	0.9447		0.9447	-0.755833		0102091081	8	1	55.5577	44.6706	416263	50.9315	50.9468	1.35088	1792.16	1587.09	0.946222		0.946222	-0.692568		010309108	8	1	58.2244	48.3917	438725	53.6797	53.6135	1.24552	1792.09	1587.13	0.951699		0.951699	-0.853851
YAR014C	BUD14	0101091181	8	1	54.2244	43.7795	404583	49.5024	49.6122	1.36191	1969.82	1586.78	0.966396		0.966396	-0.335567		0102091181	8	1	55.6122	46.5577	414015	50.6565	50.6135	1.30868	1969.92	1587.1	0.941113		0.941113	-0.793735		010309118	8	1	58.3917	49.3372	439379	53.7598	53.7795	1.28941	1969.89	1587.14	0.953119		0.953119	-0.817844
YLR061W	RPL22A	0101091281	8	1	49.1141	40.1686	366246	44.8116	44.8353	1.217	2147.94	1586.85	0.874821		0.874821	-2.10947		0102091281	8	1	51.0558	40.7224	384766	47.0777	46.9468	1.2183	2148.02	1587	0.874626		0.874626	-2.11035		010309128	8	1	56.4475	46.1686	420865	51.4946	51.668	1.23849	2147.99	1587.04	0.912958		0.912958	-1.83632
YAR015W	ADE1	0101091381	8	1	53.9468	43.8923	399072	48.8281	48.9468	1.33797	2325.2	1586.95	0.95323		0.95323	-0.590595		0102091381	8	1	53.3346	42.668	399626	48.8959	48.8353	1.40068	2325.1	1587.24	0.908404		0.908404	-1.44145		010309138	8	1	57.0013	48.0558	430335	52.6533	52.7224	1.2947	2325.05	1587.23	0.933501		0.933501	-1.31535
YLR062C	BUD28	0101091481	8	1	50.6135	41.7808	379944	46.4878	46.6135	1.09753	2503.15	1587.05	0.907542		0.907542	-1.47562		0102091481	8	1	50.7224	40.8924	380300	46.5313	46.6135	1.22835	2503.09	1587.1	0.864474		0.864474	-2.31137		010309148	8	1	55.6135	44.668	413409	50.5823	50.6135	1.38389	2503.18	1587.21	0.896784		0.896784	-2.24648
YAR018C	KIN3	0101091581	8	1	54.8897	44.0026	410957	50.2822	50.3359	1.62752	2681.34	1587.39	0.981619		0.981619	-0.0406804		0102091581	8	1	54.8897	42.8897	407537	49.8639	50.0558	1.86372	2681.35	1587.53	0.926388		0.926388	-1.08534		010309158	8	1	58.3904	48.2231	439907	53.8245	54.0571	1.72245	2681.37	1587.43	0.954265		0.954265	-0.788789
YLR063W	YLR063W	0101091681	8	1	54.5032	44.5577	413566	50.6014	50.5577	1.28911	2859.09	1587.15	0.987851		0.987851	0.0800388		0102091681	8	1	56.2244	45.6706	419989	51.3874	51.5032	1.53485	2859.3	1587.18	0.954693		0.954693	-0.524832		010309168	8	1	62.3904	51.1699	465774	56.9893	57.2244	1.51149	2859.29	1587.15	1.01038		1.01038	0.634159
YAR020C	PAU7	0101091781	8	1	55.3904	44.725	404451	49.4862	49.4449	1.27674	3037.07	1587.07	0.966078		0.966078	-0.341712		0102091781	8	1	56.3359	46.1116	418773	51.2386	51.2244	1.39921	3037.19	1587.11	0.951929		0.951929	-0.579567		010309178	8	1	60.1699	50.3904	452715	55.3915	55.3904	1.28202	3037.08	1587.11	0.982047		0.982047	-0.0842358
YLR064W	YLR064W	0101091871	7	1	51.8923	40.6148	384379	47.0303	47.0558	1.48563	3215.15	1587.34	0.918134		0.918134	-1.27044		0102091871	7	1	54.8924	44.0558	411055	50.2942	50.4462	1.6638	3215.24	1587.39	0.934383		0.934383	-0.927003		010309187	7	1	58.1686	46.9481	437154	53.4875	53.7808	1.72529	3215.23	1587.47	0.948291		0.948291	-0.940278
YAR023C	YAR023C	0101091961	6	1	52.9468	39.4462	389310	47.6337	47.725	1.41735	3392.34	1587.02	0.929914		0.929914	-1.04226		0102091961	6	1	57.559	45.4462	420042	51.3939	51.6135	1.65366	3392.44	1587.02	0.954813		0.954813	-0.522447		010309196	6	1	60.834	49.834	452901	55.4143	55.559	1.63316	3392.36	1587.04	0.982452		0.982452	-0.0739695
YLR065C	YLR065C	0101092051	5	1	52.5577	41.6122	390867	47.8242	48.0026	1.37484	3570.38	1586.97	0.933632		0.933632	-0.970228		0102092051	5	1	58.2244	44.6122	432010	52.8582	52.9455	1.47509	3570.3	1586.87	0.982017		0.982017	0.0162662		010309205	5	1	60.6122	50.0026	453639	55.5046	55.5577	1.32946	3570.21	1586.94	0.984052		0.984052	-0.0334012
YAR027W	UIP3	0101092141	4	1	53.2814	42.2815	399188	48.8423	48.9481	1.42886	3748.17	1586.98	0.953508		0.953508	-0.585216		0102092141	4	1	58.0026	48.0013	431872	52.8413	52.9481	1.40038	3748.13	1586.95	0.981703		0.981703	0.0100372		010309214	4	1	61.2231	50.0013	449265	54.9694	55.0013	1.42025	3748.06	1587.02	0.974563		0.974563	-0.274024
YLR067C	PET309	0101092231	3	1	47.1699	38.0013	344071	42.0985	42.1699	1.04276	3926.16	1587.03	0.821855		0.821855	-3.13548	1	0102092231	3	1	51.3917	42.5007	388624	47.5498	47.5032	1.16302	3926.25	1587.03	0.883396	1	0.872781	-2.14688		010309223	3	1	51.891	41.891	386690	47.3131	47.3359	1.0247	3926.13	1586.98	0.838823	1	0.83525	-3.80697	1
YAR028W	YAR028W	0101092321	2	1	59.3346	47.0026	438098	53.6031	53.8898	2.03215	4104.68	1586.99	1.04645	1	0.990332	0.128105		0102092321	2	1	65.3346	50.9481	480579	58.8008	59.0584	2.06328	4104.61	1587.06	1.09242	1	1.0296	0.958552		010309232	2	1	64.1141	51.3359	473384	57.9205	58.1129	1.92591	4104.46	1587.02	1.02688	1	0.983046	-0.0589008
YLR068W	FYV7	0101092411	1	1	61.559	44.7808	452563	55.3729	55.8897	2.765	4281.16	1586.84	1.081	1	0.977298	-0.124377		0102092411	1	1	65.0558	48.6135	477279	58.3971	59.0039	2.74242	4281.15	1586.93	1.08492	1	0.986704	0.109076		010309241	1	1	64.1699	47.0558	463777	56.745	57.2257	2.57587	4281.22	1586.99	1.00604	1	0.923194	-1.57673
YML019W	OST6	0101100111	1	1	66.5019	48.7808	489400	59.8802	60.0584	2.82389	191.402	1764.96	1.16899	1	1.05685	1.41658		0102100111	1	1	72.891	56.2789	542206	66.3411	66.7808	2.72197	192.569	1765.32	1.23251	1	1.12093	2.76708	1	010310011	1	1	67.0026	48.5032	493409	60.3706	61.2231	3.40753	192.943	1764.45	1.07032	1	0.98218	-0.0808667
YMR189W	GCV2	0101100220	2	0	37.1141	26.7782	264820	32.4019	32.2788	1.36481	368.79	1765.43		1				0102100221	2	1	64.3904	52.6122	481832	58.9541	59.2231	1.76503	368.532	1765.09	1.09527	1	1.03228	1.01168		010310022	2	1	64.4449	53.7782	483220	59.1239	59.2231	1.62821	368.71	1765	1.04822	1	1.00347	0.459069
YML018C	YML018C	0101100331	3	1	56.5006	43.3372	413169	50.5529	50.6706	1.58333	547.167	1765.12	0.986903		0.986903	0.0616878		0102100331	3	1	60.668	49.6705	448899	54.9246	54.834	1.47953	546.775	1765.18	1.02041	1	1.00815	0.533685		010310033	3	1	58.6706	48.4462	440506	53.8977	53.834	1.52297	546.718	1765.17	0.955564	1	0.951493	-0.859075
YMR190C	SGS1	0101100441	4	1	54.5006	45.6705	411330	50.3279	50.4462	1.32434	724.833	1765.13	0.98251		0.98251	-0.0234107		0102100441	4	1	58.0013	45.4462	424989	51.9991	51.8923	1.35419	724.792	1765.16	0.966057		0.966057	-0.299798		010310044	4	1	59.0013	49.3372	441021	53.9607	53.8923	1.38151	725.03	1765.24	0.95668		0.95668	-0.72753
YML017W	PSP2	0101100551	5	1	56.5577	45.725	423062	51.7634	51.6705	1.23162	902.932	1764.88	1.01053		1.01053	0.519447		0102100551	5	1	56.2788	46.0571	417492	51.0819	51.1699	1.29834	902.889	1764.91	0.949016		0.949016	-0.637235		010310055	5	1	61.2789	51.3904	459821	56.2609	56.3372	1.38044	902.914	1764.82	0.997461		0.997461	0.306669
YMR191W	SPG5	0101100661	6	1	56.668	47.0026	425283	52.0351	52.1686	1.22827	1080.81	1764.96	1.01584		1.01584	0.622183		0102100661	6	1	56.1686	47.0026	420557	51.4568	51.3359	1.36387	1081.03	1765.3	0.955982		0.955982	-0.499298		010310066	6	1	60.3359	49.8897	449277	54.9709	55.0571	1.31063	1080.88	1765.12	0.97459		0.97459	-0.273335
YML016C	PPZ1	0101100771	7	1	56.0026	45.2231	417654	51.1016	51.2244	1.6978	1257.47	1765.09	0.997615		0.997615	0.269195		0102100771	7	1	58.2815	46.1686	432031	52.8608	53.1116	1.85713	1257.57	1765.29	0.982065		0.982065	0.0172103		010310077	7	1	61.0026	49.1141	453465	55.4833	55.8353	1.71292	1257.66	1765.24	0.983674		0.983674	-0.0429748
YMR192W	GYL1	0101100870	7	0	41.2257	31.5032	297419	36.3905	36.3917	1.18155	1435.63	1765						0102100870	7	0	55.1115	31.1673	301713	36.9159	36.7795	1.23404	1435.63	1764.95						010310087	7	0	46.2801	35.7795	336599	41.1842	41.1673	1.08459	1435.84	1764.96
YML014W	TRM9	0101100971	7	1	49.9481	38.3359	364962	44.6546	44.8897	1.54501	1614.46	1765.11	0.871755		0.871755	-2.16886		0102100971	7	1	51.2231	40.3904	380006	46.4953	46.7224	1.48543	1614.46	1765.29	0.863805		0.863805	-2.32463		010310097	7	1	57.7224	47.0571	431463	52.7912	53.0013	1.87189	1614.39	1765.46	0.935946		0.935946	-1.25334
YMR193W	MRPL24	0101101071	7	1	53.3904	44.2244	400585	49.0132	49.1686	1.28734	1792.04	1765.19	0.956844		0.956844	-0.52059		0102101071	7	1	56.1115	46.5032	422935	51.7478	51.8353	1.42996	1792.2	1765.21	0.961388		0.961388	-0.392248		010310107	7	1	59.3359	49.5032	452454	55.3596	55.3904	1.43114	1792.01	1765.28	0.981482		0.981482	-0.0985721
YML013W	SEL1	0101101171	7	1	51.5006	40.3333	384365	47.0286	47.2788	1.35376	1969.8	1765.3	0.918102		0.918102	-1.27108		0102101171	7	1	55.3372	43.8924	411442	50.3416	50.3917	1.34447	1969.97	1765.21	0.935263		0.935263	-0.909587		010310117	7	1	57.6706	48.0039	435545	53.2907	53.5006	1.33281	1969.89	1765.26	0.944801		0.944801	-1.02878
YMR194W	RPL36A	0101101271	7	1	51.1686	41.2231	380019	46.4969	46.6135	1.25881	2148.11	1765.19	0.907721		0.907721	-1.47215		0102101271	7	1	54.1686	42.8353	398180	48.7189	48.8353	1.56479	2148.22	1765.42	0.905117		0.905117	-1.50656		010310127	7	1	57.5019	46.1686	425084	52.0107	52.1141	1.54438	2148.2	1765.42	0.922109		0.922109	-1.60426
YML012C-A	YML012C-A	0101101371	7	1	53.8923	44.6135	403586	49.3803	49.5032	1.31162	2325.19	1765.04	0.964012		0.964012	-0.381739		0102101371	7	1	57.0558	46.8924	429802	52.5881	52.6706	1.52039	2325.03	1765.28	0.976999		0.976999	-0.0831144		010310137	7	1	60.6135	49.8923	453859	55.5315	55.6122	1.41149	2325.08	1765.2	0.984529		0.984529	-0.0212871
YMR193C-A	YMR193C-A	0101101471	7	1	52.3917	42.834	393652	48.1649	48.3917	1.26135	2503.24	1764.93	0.940285		0.940285	-0.841363		0102101471	7	1	53.5007	42.834	396674	48.5347	48.5006	1.31928	2503.16	1765.15	0.901694		0.901694	-1.57433		010310147	7	1	57.4462	47.7795	431403	52.7839	52.725	1.34971	2503.13	1765.19	0.935816		0.935816	-1.25664
YML012W	ERV25	0101101571	7	1	58.7224	47.6135	441825	54.0591	54.1141	1.6159	2681.34	1765	1.05535		1.05535	1.38762		0102101571	7	1	59.9468	47.834	448000	54.8146	54.8924	1.86502	2681.38	1765.2	1.01836		1.01836	0.736019		010310157	7	1	63.5007	52.2257	470444	57.5607	57.834	1.71849	2681.39	1765.2	1.02051		1.02051	0.891069
YMR195W	ICY1	0101101671	7	1	54.9468	46.1141	413089	50.5431	50.6135	1.1973	2858.94	1765.04	0.986712		0.986712	0.057987		0102101671	7	1	55.2231	47.1141	418269	51.177	51.1141	1.29123	2859.04	1765.17	0.950783		0.950783	-0.602252		010310167	7	1	60.6135	51.1141	460732	56.3725	56.2814	1.28483	2859.11	1765.13	0.999439		0.999439	0.356831
YML011C	YML011C	0101101771	7	1	53.1141	43.0026	395284	48.3646	48.2257	1.16968	3037.12	1765	0.944182		0.944182	-0.765868		0102101771	7	1	54.6135	45.0558	408969	50.0391	50.0013	1.29054	3037.22	1765.09	0.929643		0.929643	-1.02088		010310177	7	1	62.668	50.834	461329	56.4455	56.668	1.4732	3037.2	1765.26	1.00073		1.00073	0.389675
YMR196W	YMR196W	0101101871	7	1	53.6122	43.2244	398688	48.7811	48.6693	1.33538	3215.08	1765.08	0.952313		0.952313	-0.60837		0102101871	7	1	56.0026	46.6122	416641	50.9777	51.1116	1.35354	3215.2	1765.12	0.947081		0.947081	-0.675569		010310187	7	1	60.6122	49.4449	446978	54.6895	54.5577	1.32407	3215.04	1765.13	0.969602		0.969602	-0.399841
YML009C	MRPL39	0101101961	6	1	52.2231	41.4449	377610	46.2022	46.1699	1.20743	3392.18	1765.04	0.901967		0.901967	-1.58362		0102101961	6	1	55.0026	44.2231	402079	49.196	49.1699	1.29563	3392.16	1765.02	0.91398		0.91398	-1.33104		010310196	6	1	55.8897	45.9481	415166	50.7973	50.9481	1.323	3392.29	1765.05	0.900596		0.900596	-2.14983
YMR198W	CIK1	0101102051	5	1	51.7808	41.1686	380770	46.5888	46.7795	1.32285	3570.37	1764.98	0.909515		0.909515	-1.4374		0102102051	5	1	52.7808	44.0558	395795	48.4271	48.559	1.18635	3570.26	1765.05	0.899696		0.899696	-1.6139		010310205	5	1	57.668	47.2231	430638	52.6903	52.834	1.27341	3570.26	1765.03	0.934158		0.934158	-1.2987
YML008C	ERG6	0101102141	4	1	54.2244	41.7808	402182	49.2086	49.3904	1.46438	3748.33	1764.97	0.960659		0.960659	-0.446683		0102102141	4	1	56.6705	45.4462	421279	51.5453	51.559	1.51386	3748.4	1765.09	0.957625		0.957625	-0.466762		010310214	4	1	59.3904	49.0558	448209	54.8402	54.834	1.52405	3748.24	1765.06	0.972273		0.972273	-0.332098
YMR199W	CLN1	0101102231	3	1	56.0558	43.3359	414720	50.7427	50.8353	1.66149	3926.42	1765.23	0.990609		0.990609	0.133468		0102102231	3	1	59.6135	48.2814	445596	54.5205	54.725	1.73737	3926.45	1765.21	1.0129	1	1.00073	0.386791		010310223	3	1	61.1141	48.2231	456779	55.8888	56.0558	1.72799	3926.3	1765.25	0.990864	1	0.986644	0.0323337
YML007W	YAP1	0101102321	2	1	61.1699	48.2244	446843	54.6731	54.8898	1.65296	4104.37	1765	1.06734	1	1.0101	0.511024		0102102321	2	1	66.4449	53.3917	492625	60.2747	60.3638	1.85	4104.46	1765.01	1.1198	1	1.05541	1.46959		010310232	2	1	64.9481	52.6706	481530	58.9171	59.0571	1.76621	4104.37	1765.05	1.04455	1	0.999961	0.370057
YMR201C	RAD14	0101102411	1	1	62.4475	45.3359	447355	54.7358	55.2244	2.50109	4281.25	1765.07	1.06856	1	0.966052	-0.342223		0102102411	1	1	65.4475	46.3904	470452	57.5617	58.3917	3.18489	4280.9	1764.83	1.0694	1	0.97259	-0.170428		010310241	1	1	69.4475	51.891	509268	62.3111	62.5577	2.66231	4281.4	1765.08	1.10473	1	1.01375	0.719743
YAR029W	YAR029W	0101110111	1	1	55.3359	40.6122	389446	47.6503	47.834	2.25448	192.363	1944.57	0.930238	1	0.840998	-2.76466	1	0102110111	1	1	65.2814	49.5577	486704	59.5502	59.9481	2.59178	192.622	1943.65	1.10634	1	1.00619	0.494887		010311011	1	1	53.1116	36.2788	385045	47.1118	47.7237	2.69185	193.222	1944.1	0.835254	1	0.76647	-5.55124	1
YLR069C	MEF1	0101110221	2	1	48.3904	36.5032	353655	43.2711	43.4449	1.88561	368.852	1944.75	0.844747	1	0.799446	-3.56957	1	0102110221	2	1	56.3359	46.5032	427132	52.2613	52.2788	1.23509	368.869	1943.83	0.970928	1	0.915095	-1.30897		010311022	2	1	57.1699	44.7224	408341	49.9622	50.0026	1.34434	369.045	1944.08	0.88579	1	0.847975	-3.48429	1
YAR031W	PRM9	0101110331	3	1	54.725	43.834	402770	49.2806	49.4449	1.53802	546.935	1944.26	0.962065		0.962065	-0.419455		0102110331	3	1	58.9468	49.4462	442872	54.1872	54.3372	1.38823	546.907	1944.12	1.00671	1	0.994611	0.265653		010311033	3	1	57.1699	46.3917	426076	52.1322	52.2788	1.5324	546.923	1944.26	0.924262	1	0.920325	-1.6495
YLR070C	XYL2	0101110441	4	1	53.1673	43.4462	391696	47.9256	47.8923	1.31753	724.877	1944.15	0.935611		0.935611	-0.931894		0102110441	4	1	53.834	44.6705	404004	49.4315	49.559	1.24859	724.79	1944.18	0.918356		0.918356	-1.24439		010311044	4	1	55.559	46.6122	417923	51.1346	51.2789	1.30186	724.939	1944.13	0.906575		0.906575	-1.99819
YAR030C	YAR030C	0101110551	5	1	56.5577	46.3904	421093	51.5225	51.5032	1.35373	902.927	1944.19	1.00583		1.00583	0.428332		0102110551	5	1	55.1116	45.6122	412977	50.5294	50.5032	1.37821	902.998	1944.35	0.938752		0.938752	-0.840495		010311055	5	1	57.6122	47.8366	434563	53.1706	53.2244	1.38582	902.988	1944.19	0.942672		0.942672	-1.08277
YLR072W	YLR072W	0101110661	6	1	55.1141	45.3346	411380	50.3341	50.2231	1.36871	1080.77	1944.07	0.982631		0.982631	-0.0210749		0102110661	6	1	56.7808	45.8924	417344	51.0637	51.0558	1.34804	1081.04	1944.25	0.94868		0.94868	-0.643906		010311066	6	1	57.8353	49.0013	437193	53.4923	53.6135	1.34131	1080.93	1944.16	0.948376		0.948376	-0.938125
YAR035W	YAT1	0101110761	6	1	55.2231	44.7808	412164	50.4299	50.2815	1.30889	1257.91	1944.11	0.984502		0.984502	0.01517		0102110761	6	1	57.0571	46.3359	424443	51.9323	52.0026	1.37166	1258.04	1944.22	0.964817		0.964817	-0.324354		010311076	6	1	59.1686	48.8898	446377	54.6161	54.7808	1.4051	1257.99	1944.22	0.968299		0.968299	-0.43288
YLR073C	YLR073C	0101110861	6	1	55.834	42.6705	416156	50.9184	51.2788	1.83771	1435.94	1944.59	0.994038		0.994038	0.199887		0102110861	6	1	58.668	45.8924	434989	53.2227	53.6128	2.19021	1436.01	1944.72	0.988789		0.988789	0.150365		010311086	6	1	59.834	48.4462	452640	55.3824	55.7224	1.87272	1435.98	1944.53	0.981886		0.981886	-0.0883167
YAR037W	YAR037W	0101110961	6	1	54.8353	44.0558	407805	49.8967	49.9481	1.55606	1614.03	1944.41	0.974091		0.974091	-0.18649		0102110961	6	1	57.7224	45.5007	427015	52.247	52.3359	1.68691	1613.78	1944.3	0.970662		0.970662	-0.208593		010311096	6	1	60.0013	49.3917	449431	54.9897	55.0558	1.47729	1614	1944.27	0.974923		0.974923	-0.264892
YLR074C	BUD20	0101111061	6	1	54.3904	43.8353	402681	49.2696	49.2814	1.41992	1791.99	1944.12	0.96185		0.96185	-0.423616		0102111061	6	1	64.668	43.9481	398738	48.7872	48.9481	1.23184	1792.07	1944.05	0.906385		0.906385	-1.48145		010311106	6	1	59.1686	49.0013	440501	53.897	54.0026	1.35404	1791.93	1944.04	0.955552		0.955552	-0.756154
YAR040C	YAR040C	0101111161	6	1	53.7795	44.5577	405396	49.6019	49.6706	1.3486	1969.98	1944.01	0.968337		0.968337	-0.297962		0102111161	6	1	55.6706	44.834	412628	50.4867	50.4462	1.47515	1970.22	1943.89	0.937958		0.937958	-0.856211		010311116	6	1	58.3917	48.4449	439759	53.8063	53.725	1.28941	1970.12	1943.96	0.953943		0.953943	-0.796937
YLR077W	YLR077W	0101111261	6	1	54.668	43.7808	402895	49.2958	49.2231	1.43949	2148.03	1944.29	0.962362		0.962362	-0.413705		0102111261	6	1	56.1686	46.6135	417690	51.106	51.0026	1.4149	2148.14	1944.16	0.949465		0.949465	-0.628343		010311126	6	1	60.7224	50.7224	459311	56.1986	56.1686	1.52313	2148.14	1944.29	0.996357		0.996357	0.278662
YAR042W	SWH1	0101111361	6	1	53.3372	43.1673	394625	48.284	48.3917	1.23569	2324.97	1944.03	0.942609		0.942609	-0.796336		0102111361	6	1	54.4462	43.6122	408821	50.021	49.8923	1.3144	2325.05	1944.11	0.929306		0.929306	-1.02755		010311136	6	1	57.834	44.725	442118	54.0949	54.0013	1.27551	2324.93	1944.1	0.959059		0.959059	-0.667197
YLR079W	SIC1	0101111461	6	1	49.2244	40.1115	366892	44.8907	45.1699	1.33074	2503.11	1943.63	0.876364		0.876364	-2.07958		0102111461	6	1	50.5577	42.1699	379548	46.4392	46.3917	1.25727	2503.16	1943.96	0.862763		0.862763	-2.34526		010311146	6	1	54.3372	45.2244	410624	50.2416	50.2244	1.21286	2503.14	1943.83	0.890743		0.890743	-2.3997
YAR043C	YAR043C	0101111561	6	1	56.6122	42.4449	396610	48.5269	48.6122	1.61817	2681.45	1943.65	0.94735		0.94735	-0.704498		0102111561	6	1	54.725	44.1699	409963	50.1606	50.4449	1.65396	2681.51	1943.88	0.931901		0.931901	-0.976163		010311156	6	1	59.2244	48.5032	440342	53.8777	54.1115	1.52254	2681.41	1943.88	0.955208		0.955208	-0.764872
YLR080W	EMP46	0101111661	6	1	53.0013	44.2788	402084	49.1967	49.1128	1.2069	2859.13	1943.88	0.960426		0.960426	-0.451201		0102111661	6	1	55.7795	46.5577	421894	51.6204	51.725	1.35244	2859.24	1944.14	0.959022		0.959022	-0.439108		010311166	6	1	59.7795	50.2788	454200	55.5732	55.6705	1.34534	2859.24	1944.08	0.985269		0.985269	-0.00252337
YAR044W	OSH1	0101111761	6	1	55.7782	44.5032	404303	49.4682	49.5032	1.3024	3037.19	1944.08	0.965726		0.965726	-0.348534		0102111761	6	1	56.2788	45.4449	421434	51.5642	51.5577	1.50051	3037.26	1944.27	0.957977		0.957977	-0.45979		010311176	6	1	61.9455	51.3917	465294	56.9306	57.1116	1.46107	3037.23	1944.11	1.00933		1.00933	0.607768
YLR081W	GAL2	0101111861	6	1	53.559	44.0558	403893	49.4179	49.3891	1.29206	3215.14	1944.07	0.964746		0.964746	-0.367521		0102111861	6	1	59.9468	46.5564	422252	51.6642	51.7808	1.37489	3215.25	1944.22	0.959835		0.959835	-0.422999		010311186	6	1	60.6135	49.7224	450907	55.1703	55.1407	1.39618	3215.19	1944.18	0.978125		0.978125	-0.183702
YAR047C	YAR047C	0101111961	6	1	51.0558	40.668	384624	47.0603	46.9468	1.26988	3392.17	1944.05	0.91872		0.91872	-1.25909		0102111961	6	1	56.0558	45.559	417851	51.1258	51.0558	1.43528	3392.26	1944.18	0.949832		0.949832	-0.621083		010311196	6	1	60.9468	49.3359	455597	55.7442	55.834	1.70285	3392.31	1944.29	0.9883		0.9883	0.0743456
YLR082C	SRL2	0101112051	5	1	52.3359	42.725	387779	47.4464	47.4449	1.39227	3570.35	1943.99	0.926257		0.926257	-1.1131		0102112051	5	1	57.5032	44.5577	418294	51.18	51.2815	1.53714	3570.34	1944.15	0.95084		0.95084	-0.601133		010311205	5	1	58.6122	48.725	443062	54.2104	54.3359	1.31595	3570.11	1944.13	0.961107		0.961107	-0.615268
YLL001W	DNM1	0101112141	4	1	53.2801	43.2231	396724	48.5408	48.7224	1.48013	3748.4	1943.95	0.947622		0.947622	-0.699234		0102112141	4	1	56.0571	45.668	423118	51.7702	51.8923	1.52147	3748.34	1944.06	0.961804		0.961804	-0.384005		010311214	4	1	57.9468	45.9481	435122	53.239	53.2788	1.44735	3748.31	1944.01	0.943885		0.943885	-1.05203
YLR083C	EMP70	0101112231	3	1	55.6693	44.6122	417998	51.1438	51.2814	1.52204	3926.41	1944	0.998438		0.998438	0.285133		0102112231	3	1	59.2231	48.5032	440446	53.8904	54.1115	1.54791	3926.39	1944.04	1.00119	1	0.989164	0.157792		010311223	3	1	62.1686	50.5577	457029	55.9194	56.0026	1.53495	3926.27	1943.99	0.991407	1	0.987184	0.0460356
YLL002W	RTT109	0101112321	2	1	57.0013	47.3359	433009	52.9804	53.1129	1.33687	4104.27	1943.93	1.03429	1	0.978827	-0.0947518		0102112321	2	1	63.3891	52.2231	473836	57.9758	58.1141	1.74233	4104.5	1944.05	1.07709	1	1.01515	0.672465		010311232	2	1	61.9468	51.1686	459858	56.2655	56.2801	1.49796	4104.38	1944.05	0.997542	1	0.954956	-0.771258
YLR084C	RAX2	0101112411	1	1	63.3346	47.0013	462160	56.5471	56.8897	2.52616	4281.37	1943.9	1.10392	1	0.998022	0.277068		0102112411	1	1	68.8923	53.2801	508661	62.2368	62.5013	2.40044	4281.52	1944.19	1.15626	1	1.05158	1.3938		010311241	1	1	71.834	54.725	527604	64.5545	64.7782	2.60819	4281.5	1944.09	1.1445	1	1.05025	1.64536
YML006C	GIS4	0101120111	1	1	61.8911	47.5007	456921	55.9062	56.1673	2.26262	192.054	2122.53	1.09141	1	0.986709	0.057923		0102120111	1	1	65.4462	49.2231	473674	57.956	58.3359	2.28069	192.536	2122.22	1.07673	1	0.979251	-0.0385089		010312011	1	1	66.3904	48.1699	479450	58.6627	59.2231	3.41368	192.808	2122.84	1.04004	1	0.954393	-0.785524
YMR202W	ERG2	0101120221	2	1	56.3359	45.3904	419253	51.2973	51.4449	1.84592	368.637	2122.41	1.00143	1	0.947731	-0.697125		0102120221	2	1	58.9481	48.3359	439913	53.8252	54.0013	1.46556	368.806	2122.26	0.999982	1	0.942478	-0.76672		010312022	2	1	60.8353	48.0571	450052	55.0657	55.3359	1.93343	368.755	2122.56	0.976272	1	0.934594	-1.28764
YML005W	TRM12	0101120331	3	1	54.6122	44.1673	408717	50.0082	50.2244	1.55096	546.744	2122.26	0.97627		0.97627	-0.144294		0102120331	3	1	56.6706	47.5577	428133	52.3838	52.5577	1.35754	546.879	2122.23	0.973204	1	0.96151	-0.389838		010312033	3	1	57.5007	46.5006	426274	52.1564	52.308	1.64735	546.843	2122.35	0.924692	1	0.920753	-1.63865
YMR204C	INP1	0101120441	4	1	53.3917	42.6135	398757	48.7895	48.834	1.4401	724.874	2122.33	0.952478		0.952478	-0.605166		0102120441	4	1	55.2257	44.9468	411160	50.307	50.559	1.57098	724.981	2122.48	0.934621		0.934621	-0.922292		010312044	4	1	57.4462	46.4462	423050	51.7619	51.834	1.73443	724.963	2122.51	0.917697		0.917697	-1.71614
YML004C	GLO1	0101120551	5	1	55.5032	45.3359	409377	50.0889	50.2244	1.27264	902.863	2122.11	0.977845		0.977845	-0.113777		0102120551	5	1	55.5577	46.3359	416436	50.9527	51.1116	1.4676	903.032	2122.37	0.946616		0.946616	-0.684771		010312055	5	1	57.6122	47.1699	430869	52.7186	52.6706	1.45313	902.947	2122.35	0.934659		0.934659	-1.28599
YMR205C	PFK2	0101120651	5	1	54.3359	44.0013	404242	49.4607	49.3904	1.36255	1080.71	2122.17	0.96558		0.96558	-0.351358		0102120651	5	1	56.3359	46.9468	420176	51.4102	51.2814	1.44144	1081	2122.36	0.955117		0.955117	-0.516433		010312065	5	1	57.2814	46.7224	431045	52.7401	52.8353	1.38003	1080.95	2122.32	0.93504		0.93504	-1.27633
YML003W	YML003W	0101120751	5	1	53.9468	44.3917	399998	48.9414	48.8923	1.25205	1257.96	2122.13	0.955444		0.955444	-0.547717		0102120751	5	1	56.7795	45.6135	419524	51.3305	51.5577	1.34743	1258.01	2122.28	0.953636		0.953636	-0.545757		010312075	5	1	57.4462	48.3917	432309	52.8948	52.8923	1.35932	1257.97	2122.28	0.937783		0.937783	-1.20676
YMR206W	YMR206W	0101120851	5	1	53.7795	44.5032	405303	49.5905	49.5577	1.25409	1436.06	2122.14	0.968114		0.968114	-0.302283		0102120851	5	1	54.4462	46.1116	410466	50.2222	50.2789	1.21942	1435.96	2122.1	0.933045		0.933045	-0.953503		010312085	5	1	57.7795	47.8924	432797	52.9545	53.1115	1.31722	1436.1	2122.18	0.938842		0.938842	-1.17991
YML002W	YML002W	0101120951	5	1	55.668	45.834	417575	51.092	51.0013	1.36435	1613.97	2122.17	0.997428		0.997428	0.265563		0102120951	5	1	55.668	45.7795	414355	50.6981	50.7808	1.35548	1613.92	2122.11	0.941886		0.941886	-0.778442		010312095	5	1	59.0013	49.7808	447511	54.7548	54.7808	1.39921	1614.01	2122.2	0.970759		0.970759	-0.370485
YMR207C	HFA1	0101121051	5	1	54.3904	41.6135	403041	49.3137	49.3346	1.70789	1791.61	2121.88	0.962711		0.962711	-0.406951		0102121051	5	1	54.2815	42.6135	399717	48.907	48.9481	1.67421	1791.79	2122.04	0.90861		0.90861	-1.43737		010312105	5	1	59.2814	46.668	434513	53.1645	53.2231	1.69318	1791.73	2121.94	0.942564		0.942564	-1.08552
YML001W	YPT7	0101121150	5	0	40.5577	31.6122	296730	36.3061	36.2788	1.13536	1970.16	2121.71						0102121150	5	0	39.5577	31.6122	293621	35.9257	36.1115	1.03734	1970.13	2121.86						010312115	5	0	43.9455	35.2788	327477	40.0681	40.1699	1.12103	1970.18	2121.8
YMR210W	YMR210W	0101121251	5	1	54.1141	43.3891	403829	49.4102	49.6141	1.58548	2148.44	2122.15	0.964594		0.964594	-0.370459		0102121251	5	1	56.0013	44.6148	420014	51.3904	51.7808	2.00726	2148.65	2122.34	0.954749		0.954749	-0.523717		010312125	5	1	59.2231	49.0558	447985	54.8128	55.0013	1.65646	2148.41	2122.17	0.971787		0.971787	-0.344419
YMR002W	MIC17	0101121351	5	1	54.3917	43.2257	402020	49.1887	49.4449	1.54786	2324.71	2122.31	0.960271		0.960271	-0.454201		0102121351	5	1	56.6122	45.6705	420828	51.49	51.6122	1.59156	2324.81	2122.33	0.956599		0.956599	-0.487085		010312135	5	1	58.5032	47.4449	439479	53.772	53.725	1.43839	2324.8	2122.26	0.953335		0.953335	-0.812376
YMR214W	SCJ1	0101121451	5	1	41.0571	31.5032	303532	37.1383	37.1686	1.02654	2502.73	2122.12	0.725021		0.725021	-5.01125	1	0102121451	5	1	42.3359	33.1699	310749	38.0214	38.0571	1.03685	2502.71	2122.11	0.706374		0.706374	-5.44214	1	010312145	5	1	45.6705	37.0026	340534	41.6657	41.7782	0.993136	2502.81	2122.15	0.7387		0.7387	-6.25547	1
YMR003W	YMR003W	0101121551	5	1	48.1686	37.3359	352225	43.0961	43.2814	1.60482	2681.68	2122.14	0.841331		0.841331	-2.75821	1	0102121551	5	1	50.1686	38.2231	369964	45.2667	45.3904	1.89743	2681.84	2122.21	0.840979		0.840979	-2.77663	1	010312155	5	1	54.2231	42.6693	403934	49.423	49.751	1.75665	2681.62	2122.23	0.87623		0.87623	-2.76773	1
YMR215W	GAS3	0101121651	5	1	53.1699	43.3917	398244	48.7268	48.7782	1.37069	2859.32	2122.18	0.951253		0.951253	-0.628904		0102121651	5	1	57.1699	46.3372	424457	51.934	52.1699	1.63479	2859.44	2122.21	0.964848		0.964848	-0.323733		010312165	5	1	59.8897	49.3917	447994	54.814	54.9754	1.50609	2859.33	2122.18	0.971808		0.971808	-0.3439
YMR006C	PLB2	0101121751	5	1	53.9468	44.1686	403342	49.3506	49.3372	1.22756	3037.24	2122.08	0.963431		0.963431	-0.393001		0102121751	5	1	58.5032	45.8897	435045	53.2295	53.3917	1.4143	3037.27	2122.23	0.988916		0.988916	0.152874		010312175	5	1	60.6135	50.7224	459163	56.1805	56.2789	1.40626	3037.29	2122.2	0.996035		0.996035	0.270491
YMR216C	SKY1	0101121851	5	1	54.3372	45.1699	403852	49.4129	49.5032	1.18568	3215.1	2122.09	0.964648		0.964648	-0.369411		0102121851	5	1	56.6705	47.3917	431633	52.812	52.725	1.24956	3215.12	2122.19	0.98116		0.98116	-0.000720135		010312185	5	1	60.8911	51.3917	461864	56.5109	56.5577	1.31516	3215.14	2122.18	1.00189		1.00189	0.419068
YMR007W	YMR007W	0101121951	5	1	60.3372	41.6667	388062	47.481	47.4462	1.39494	3392.22	2122.13	0.926933		0.926933	-1.1		0102121951	5	1	56.4449	46.725	423027	51.759	51.725	1.33273	3392.22	2122.17	0.961597		0.961597	-0.38811		010312195	5	1	60.1686	50.3372	451490	55.2416	55.2788	1.32881	3392.17	2122.12	0.97939		0.97939	-0.151626
YMR219W	ESC1	0101122051	5	1	52.1686	41.1686	388665	47.5548	47.668	1.4009	3570.32	2122.11	0.928373		0.928373	-1.07211		0102122051	5	1	55.3891	45.8353	416013	50.9009	50.9468	1.28817	3570.2	2122.1	0.945653		0.945653	-0.70383		010312205	5	1	57.7224	49.2231	437478	53.5273	53.559	1.26846	3570.1	2122.16	0.948996		0.948996	-0.922405
YMR008C	PLB1	0101122141	4	1	53.8897	42.0571	398242	48.7265	48.9481	1.52702	3748.41	2122.11	0.951248		0.951248	-0.628998		0102122141	4	1	56.2815	45.4449	420413	51.4393	51.3904	1.39548	3748.3	2122.05	0.955657		0.955657	-0.505739		010312214	4	1	57.3359	47.6135	429331	52.5305	52.5032	1.39463	3748.3	2122.17	0.931323		0.931323	-1.37058
YMR221C	YMR221C	0101122231	3	1	57.1699	45.9468	426309	52.1606	52.2789	1.52529	3926.38	2122.02	1.01829		1.01829	0.669665		0102122231	3	1	59.3904	48.834	443559	54.2712	54.5007	1.61979	3926.45	2122.06	1.00827	1	0.996154	0.296203		010312223	3	1	60.7795	49.5577	456189	55.8166	55.8924	1.65966	3926.4	2122.06	0.989584	1	0.985369	0
YMR009W	ADI1	0101122321	2	1	59.891	46.9455	447329	54.7326	54.8353	1.6811	4104.3	2121.87	1.0685	1	1.0112	0.532314		0102122321	2	1	65.6148	51.5577	487736	59.6765	59.8898	1.90137	4104.5	2121.95	1.10869	1	1.04493	1.26217		010312232	2	1	66.2231	54.2814	492882	60.3061	60.5032	1.88542	4104.43	2122.13	1.06918	1	1.02353	0.967882
YMR222C	FSH2	0101122411	1	1	62.5019	47.834	462908	56.6386	56.9468	2.42738	4281.41	2121.93	1.10571	1	0.999637	0.308348		0102122411	1	1	68.5006	51.9455	511804	62.6213	62.8911	2.3525	4281.52	2121.9	1.1634	1	1.05808	1.52246		010312241	1	1	71.2801	54.6122	525574	64.3062	64.6699	2.53886	4281.46	2122.03	1.1401	1	1.04621	1.54289
YLL005C	SPO75	0101130111	1	1	64.2257	50.6693	470211	57.5323	57.668	2.16169	192.163	2300.28	1.12316	1	1.01541	0.613879		0102130111	1	1	61.2231	46.8924	450264	55.0917	55.3346	2.09663	192.484	2300.27	1.02351	1	0.930854	-0.996892		010313011	1	1	68.1686	50.5006	495972	60.6843	61.2244	3.15588	192.86	2300.47	1.07588	1	0.987283	0.0485484
YLR085C	ARP6	0101130221	2	1	55.4475	44.8353	413182	50.5545	50.7808	1.71415	368.547	2300.34	0.986934	1	0.934007	-0.962965		0102130221	2	1	57.7808	47.668	433588	53.0513	53.0558	1.46673	368.877	2300.27	0.985604	1	0.928927	-1.03506		010313022	2	1	62.0558	49.2231	462967	56.646	56.8898	1.81888	368.711	2300.47	1.00429	1	0.961414	-0.60749
YLL006W	MMM1	0101130331	3	1	53.9481	43.834	400969	49.0603	49.2244	1.38692	546.902	2300.27	0.957763		0.957763	-0.502786		0102130331	3	1	55.4462	46.3359	417001	51.0218	51.1116	1.30625	547.096	2300.18	0.9479	1	0.93651	-0.884885		010313033	3	1	57.5577	46.6122	428899	52.4776	52.5032	1.6127	547.018	2300.46	0.930385	1	0.926422	-1.49487
YLR087C	CSF1	0101130441	4	1	55.6705	45.725	419266	51.2989	51.5007	1.51899	724.812	2300.26	1.00147		1.00147	0.343804		0102130441	4	1	58.6706	47.834	440905	53.9466	54.2244	1.63175	725.166	2300.4	1.00224		1.00224	0.416682		010313044	4	1	60.9468	46.8924	456903	55.9039	56.2244	1.79303	725.014	2300.49	0.991132		0.991132	0.146163
YLL009C	COX17	0101130541	4	1	54.8366	45.0571	406278	49.7098	49.6122	1.26776	902.856	2300.18	0.970443		0.970443	-0.257165		0102130541	4	1	57.5577	47.1686	430631	52.6895	52.6122	1.48433	902.921	2300.41	0.978882		0.978882	-0.0458144		010313054	4	1	59.5577	48.1686	441618	54.0338	54.2231	1.55116	902.909	2300.42	0.957976		0.957976	-0.694667
YLR089C	YLR089C	0101130641	4	1	56.0558	44.9468	414430	50.7072	50.8898	1.39513	1080.82	2300.23	0.989915		0.989915	0.120026		0102130641	4	1	58.0013	40.7808	438123	53.6062	53.8353	1.50676	1080.95	2300.33	0.995913		0.995913	0.29144		010313064	4	1	60.0558	50.0558	449500	54.9981	55.0558	1.4785	1080.95	2300.36	0.975073		0.975073	-0.261087
YLL010C	PSR1	0101130741	4	1	54.6705	45.1115	407889	49.9069	50.0026	1.35205	1257.91	2300.25	0.974291		0.974291	-0.182625		0102130741	4	1	57.3917	47.4449	433662	53.0603	53.2244	1.424	1257.94	2300.34	0.985772		0.985772	0.0906059		010313074	4	1	59.2244	48.5577	445629	54.5245	54.5577	1.52736	1257.96	2300.41	0.966676		0.966676	-0.474054
YLR090W	XDJ1	0101130841	4	1	55.1141	45.4449	410275	50.1989	50.2231	1.29389	1436.13	2300.19	0.979991		0.979991	-0.072209		0102130841	4	1	56.2231	46.2814	421428	51.5634	51.7808	1.42517	1435.88	2300.32	0.957962		0.957962	-0.460091		010313084	4	1	59.2815	48.2814	446429	54.6224	54.8897	1.51619	1436.05	2300.38	0.968412		0.968412	-0.430026
YLL012W	YEH1	0101130941	4	1	55.5007	44.3372	413735	50.6222	50.834	1.78857	1613.5	2300.02	0.988256		0.988256	0.0878859		0102130941	4	1	55.0558	43.9468	410660	50.2459	50.4462	1.64781	1613.66	2300.25	0.933486		0.933486	-0.944782		010313094	4	1	59.6135	47.559	440220	53.8627	54.0013	1.79695	1613.6	2300.25	0.954942		0.954942	-0.771611
YLR091W	YLR091W	0101131040	4	0	38.3359	27.0571	271104	33.1707	33.0026	1.63348	1791.78	2299.06						0102131040	4	0	38.8897	27.8897	272755	33.3727	33.3891	1.54969	1791.8	2299.18						010313104	4	0	42.0571	31.5019	299307	36.6214	36.668	1.57527	1791.87	2299.21
YLL013C	PUF3	0101131141	4	1	54.6122	41.3372	400462	48.9981	49.4449	2.36202	1970.67	2300.62	0.95655		0.95655	-0.526288		0102131141	4	1	57.2788	42.2244	414170	50.6754	51.3359	2.7451	1970.71	2300.81	0.941465		0.941465	-0.786769		010313114	4	1	60.6122	46.2244	442207	54.1059	54.6122	2.64146	1970.69	2300.71	0.959254		0.959254	-0.662266
YLR092W	SUL2	0101131241	4	1	55.668	46.2814	418623	51.2202	51.1141	1.40452	2148.13	2300.28	0.999931		0.999931	0.314047		0102131241	4	1	57.0013	46.8897	427634	52.3228	52.5006	1.38183	2148.2	2300.23	0.972071		0.972071	-0.180699		010313124	4	1	61.0013	49.3359	461843	56.5084	56.668	1.51713	2148.15	2300.38	1.00185		1.00185	0.41795
YLL014W	YLL014W	0101131341	4	1	55.6122	45.5032	418603	51.2178	51.4449	1.40485	2324.98	2300.3	0.999882		0.999882	0.313105		0102131341	4	1	57.5577	48.1699	432304	52.8942	53.1116	1.41722	2325.14	2300.27	0.982686		0.982686	0.0295139		010313134	4	1	63.3359	51.5032	462982	56.6477	56.7237	1.67755	2325.07	2300.45	1.00432		1.00432	0.48057
YLR093C	NYV1	0101131441	4	1	53.2814	41.6148	394007	48.2083	48.3904	1.88435	2503.05	2300.73	0.941132		0.941132	-0.824956		0102131441	4	1	53.0026	41.2814	397600	48.648	49.0013	1.78634	2503.06	2300.66	0.9038		0.9038	-1.53264		010313144	4	1	58.1141	45.3359	432142	52.8743	53.2231	2.07317	2503.06	2300.79	0.93742		0.93742	-1.21597
YLL015W	BPT1	0101131541	4	1	53.668	42.7224	402760	49.2793	49.3891	1.60901	2681.3	2300.44	0.96204		0.96204	-0.419937		0102131541	4	1	55.7808	43.668	413883	50.6403	50.8923	1.80843	2681.41	2300.45	0.940813		0.940813	-0.799681		010313154	4	1	59.8353	48.2231	446813	54.6694	54.9468	1.74481	2681.31	2300.47	0.969244		0.969244	-0.408911
YLR094C	GIS3	0101131641	4	1	55.5577	43.9468	416778	50.9945	51.0571	1.40281	2859.19	2300.3	0.995524		0.995524	0.228674		0102131641	4	1	57.6122	47.834	430305	52.6496	52.725	1.39826	2859.28	2300.16	0.978142		0.978142	-0.060471		010313164	4	1	60.6122	49.7795	456135	55.81	55.8346	1.39106	2859.22	2300.23	0.989466		0.989466	0.103921
YLL016W	SDC25	0101131741	4	1	56.0558	45.6148	422429	51.6859	51.8353	1.39879	3037.18	2300.24	1.00902		1.00902	0.490154		0102131741	4	1	58.2814	47.1115	443906	54.3137	54.3359	1.37226	3037.22	2300.23	1.00906		1.00906	0.551735		010313174	4	1	63.0013	52.1116	463197	56.6741	56.7808	1.51136	3037.21	2300.21	1.00479		1.00479	0.492421
YLR095C	IOC2	0101131841	4	1	54.668	45.2801	410697	50.2505	50.1686	1.24675	3215.11	2300.09	0.980999		0.980999	-0.0526786		0102131841	4	1	57.9468	46.3917	436637	53.4244	53.559	1.24831	3215.17	2300.13	0.992536		0.992536	0.224555		010313184	4	1	61.834	51.7224	461604	56.4791	56.6135	1.2767	3215.16	2300.13	1.00133		1.00133	0.40478
YLL017W	YLL017W	0101131941	4	1	54.5032	44.0558	406383	49.7227	49.7795	1.39214	3392.28	2300.13	0.970695		0.970695	-0.252281		0102131941	4	1	58.725	47.8923	435366	53.2688	53.3904	1.35278	3392.24	2300.14	0.989646		0.989646	0.167321		010313194	4	1	61.5577	51.8923	464003	56.7726	56.7795	1.45375	3392.21	2300.17	1.00653		1.00653	0.536743
YLR096W	KIN2	0101132041	4	1	53.8924	43.2231	403118	49.3232	49.2814	1.32414	3570.27	2300.09	0.962896		0.962896	-0.40336		0102132041	4	1	56.559	46.0026	424772	51.9726	52.0013	1.38174	3570.27	2300.17	0.965564		0.965564	-0.309545		010313204	4	1	61.1141	50.2815	452140	55.3212	55.2814	1.43366	3570.23	2300.21	0.980801		0.980801	-0.115831
YLL019C	KNS1	0101132141	4	1	54.6122	43.3359	407244	49.828	49.891	1.58845	3748.42	2300.04	0.972751		0.972751	-0.212463		0102132141	4	1	55.6122	45.4462	417724	51.1102	51.2244	1.3571	3748.31	2300.08	0.949543		0.949543	-0.6268		010313214	4	1	61.2244	49.2257	455381	55.7177	55.6706	1.53396	3748.27	2300.29	0.987831		0.987831	0.0624448
YLR097C	HRT3	0101132231	3	1	56.1128	45.0013	416015	50.9011	51.0013	1.43952	3926.21	2299.8	0.9937		0.9937	0.19335		0102132231	3	1	60.0558	48.3904	442676	54.1632	54.3891	1.57004	3926.38	2299.92	1.00626	1	0.994172	0.256953		010313223	3	1	63.6135	51.1686	464167	56.7927	56.8353	1.46465	3926.27	2300.08	1.00689	1	1.0026	0.436983
YLL020C	YLL020C	0101132321	2	1	56.6135	45.1116	420264	51.4211	51.5032	1.65923	4104.33	2299.87	1.00385	1	0.950018	-0.652825		0102132321	2	1	62.8353	48.9468	463078	56.6595	56.834	1.86334	4104.38	2299.67	1.05264	1	0.992107	0.216071		010313232	2	1	106.668	53.1673	489609	59.9057	60.1115	2.1901	4104.43	2299.94	1.06208	1	1.01674	0.79554
YLR098C	CHA4	0101132411	1	1	63.3891	48.1115	463076	56.6592	56.8911	2.3976	4281.48	2299.76	1.10611	1	1	0.315387		0102132411	1	1	67.559	51.725	495450	60.6204	60.891	2.58488	4281.44	2299.77	1.12623	1	1.02427	0.852961		010313241	1	1	73.8353	57.3917	545825	66.7839	67.1128	2.48643	4281.5	2300.04	1.18402	1	1.08652	2.56515	1
YMR010W	YMR010W	0101140111	1	1	63.8353	49.7795	471885	57.7371	58.0026	2.26977	192.385	2478.38	1.12715	1	1.01902	0.683893		0102140111	1	1	60.3359	44.4449	441653	54.038	54.2814	2.17244	192.507	2478.39	1.00394	1	0.913052	-1.34942		010314011	1	1	66.8353	48.7224	487080	59.5963	60.2801	3.16509	192.988	2478.38	1.05659	1	0.969582	-0.400345
YMR223W	UBP8	0101140221	2	1	59.6667	48.5007	449081	54.9469	55.2244	1.87262	368.582	2478.35	1.07268	1	1.01516	0.609012		0102140221	2	1	58.1699	47.0571	431079	52.7443	52.6705	1.45581	368.889	2478.22	0.979901	1	0.923552	-1.1415		010314022	2	1	69.1699	55.2244	504969	61.785	61.9455	1.86986	368.874	2478.35	1.0954	1	1.04864	1.60443
YMR011W	HXT2	0101140331	3	1	56.2815	45.1686	417491	51.0817	51.1686	1.49106	546.77	2478.05	0.997227		0.997227	0.26167		0102140331	3	1	55.1686	45.8353	416537	50.965	51.0571	1.3056	546.926	2478.18	0.946845	1	0.935467	-0.90554		010314033	3	1	61.9481	51.1686	467931	57.2533	57.3359	1.68448	546.827	2478.39	1.01506	1	1.01073	0.643213
YMR224C	MRE11	0101140431	3	1	55.5577	45.4449	417926	51.1349	51.2789	1.47585	724.874	2478.31	0.998265		0.998265	0.281777		0102140431	3	1	58.1115	47.5032	431801	52.8327	53.1116	1.4601	725.28	2478.26	0.981543	1	0.969749	-0.226683		010314043	3	1	60.5577	51.2244	460414	56.3335	56.4449	1.49628	725.038	2478.39	0.998748	1	0.994494	0.231409
YMR012W	CLU1	0101140531	3	1	56.3359	46.2815	419133	51.2826	51.3359	1.49329	902.848	2478.35	1.00115		1.00115	0.337645		0102140531	3	1	61.3359	50.3359	457453	55.9713	56.1686	1.51417	903.105	2478.33	1.03985	1	1.02736	0.914136		010314053	3	1	62.0026	51.2814	468502	57.3232	57.3904	1.58827	902.938	2478.38	1.01629	1	1.01197	0.674491
YMR225C	MRPL44	0101140631	3	1	55.0013	44.2231	408793	50.0175	50.0013	1.29917	1080.84	2478.29	0.97645		0.97645	-0.140803		0102140631	3	1	58.1141	47.9468	438319	53.6301	53.7224	1.36068	1080.9	2478.27	0.996359	1	0.984387	0.0631812		010314063	3	1	60.0013	50.0558	450923	55.1723	55.1141	1.47263	1080.96	2478.38	0.978161	1	0.973994	-0.288456
YMR014W	BUD22	0101140731	3	1	55.3917	45.7782	416541	50.9656	51.0039	1.40543	1257.93	2478.29	0.994959		0.994959	0.217733		0102140731	3	1	58.2789	49.1699	437459	53.525	53.5577	1.34375	1257.93	2478.22	0.994405	1	0.982456	0.0249527		010314073	3	1	61.6706	51.4449	463767	56.7438	56.725	1.51876	1258.06	2478.34	1.00602	1	1.00174	0.415089
YMR226C	YMR226C	0101140831	3	1	54.1141	44.834	410783	50.261	50.1686	1.24067	1435.92	2478.02	0.981205		0.981205	-0.0486968		0102140831	3	1	57.0013	47.559	427236	52.2741	52.2231	1.24149	1436.01	2478.17	0.971165	1	0.959496	-0.429713		010314083	3	1	59.6135	49.559	446247	54.6001	54.7224	1.32315	1435.87	2478.16	0.968016	1	0.963893	-0.544616
YMR015C	ERG5	0101140931	3	1	54.1115	41.3917	393980	48.2051	48.4449	1.75872	1613.52	2478.34	0.941068		0.941068	-0.826189		0102140931	3	1	55.4462	43.3904	405769	49.6475	49.8897	1.75804	1613.65	2478.52	0.922367	1	0.911284	-1.38442		010314093	3	1	57.2244	45.5032	426589	52.1949	52.3904	1.78953	1613.65	2478.43	0.925374	1	0.921432	-1.62143
YMR228W	MTF1	0101141030	3	0	41.0013	27.8897	281786	34.4777	34.4475	1.97254	1792.23	2479.22						0102141030	3	0	40.1686	28.7808	282721	34.592	34.668	1.92354	1792.09	2479.19		1				010314103	3	0	42.9468	28.8897	305549	37.3852	37.4475	1.80167	1792.12	2478.98		1
YMR016C	SOK2	0101141131	3	1	57.5032	44.5577	428025	52.3706	52.7237	2.03679	1970.55	2478.46	1.02239		1.02239	0.749078		0102141131	3	1	57.6706	45.2788	427613	52.3202	52.6705	2.04891	1970.62	2478.4	0.972023	1	0.960343	-0.412932		010314113	3	1	60.5032	46.6122	451067	55.1899	55.5577	2.03042	1970.58	2478.37	0.978472	1	0.974304	-0.28059
YMR230W	RPS10B	0101141231	3	1	57.2231	47.0013	429023	52.4928	52.7224	1.39697	2148.09	2478.34	1.02477		1.02477	0.795277		0102141231	3	1	57.8923	47.668	433531	53.0444	53.0558	1.38783	2148.07	2478.33	0.985476	1	0.973635	-0.149736		010314123	3	1	60.7808	51.8898	462204	56.5526	56.7224	1.43936	2148.21	2478.27	1.00263	1	0.998361	0.32949
YMR017W	SPO20	0101141331	3	1	58.4449	48.8366	441274	53.9916	54.1115	1.50489	2325.06	2478.36	1.05403		1.05403	1.3621		0102141331	3	1	57.3372	47.1699	429724	52.5785	52.6122	1.41683	2325.23	2478.28	0.976821	1	0.965084	-0.319063		010314133	3	1	63.4449	52.3359	478882	58.5932	58.5032	1.55967	2325.16	2478.33	1.03881	1	1.03439	1.24308
YMR231W	PEP5	0101141431	3	1	57.668	46.1141	422670	51.7153	51.8353	1.42347	2503.15	2478.36	1.0096		1.0096	0.501277		0102141431	3	1	56.3372	46.834	425615	52.0757	52.1141	1.61511	2503.22	2478.49	0.96748	1	0.955855	-0.501811		010314143	3	1	63.0013	52.0013	468079	57.2714	57.559	1.60428	2503.22	2478.41	1.01538	1	1.01105	0.651308
YMR018W	YMR018W	0101141531	3	1	57.8353	46.5032	428292	52.4033	52.5849	1.84339	2681.14	2478.66	1.02303		1.02303	0.761441		0102141531	3	1	60.1686	48.5577	447904	54.8028	55.0558	1.86158	2681.31	2478.58	1.01815	1	1.00591	0.489428		010314153	3	1	64.3904	53.1699	480177	58.7516	59.0558	1.80311	2681.19	2478.52	1.04162	1	1.03718	1.31399
YMR232W	FUS2	0101141631	3	1	58.834	48.0558	444871	54.4318	54.6135	1.47755	2859.23	2478.33	1.06263		1.06263	1.52856		0102141631	3	1	58.8924	49.1141	444865	54.4311	54.668	1.51811	2859.19	2478.4	1.01124	1	0.999088	0.354311		010314163	3	1	62.0013	51.3891	467054	57.1459	57.0558	1.56062	2859.11	2478.37	1.01315	1	1.00884	0.595133
YMR019W	STB4	0101141731	3	1	59.8911	49.2257	442569	54.1501	54.2788	1.31254	3037.04	2478.18	1.05713		1.05713	1.42203		0102141731	3	1	61.3372	50.4462	455578	55.7418	55.7795	1.41379	3037.23	2478.26	1.03559	1	1.02315	0.830729		010314173	3	1	62.6706	52.5006	475959	58.2355	58.3917	1.53894	3037.18	2478.23	1.03247	1	1.02807	1.08292
YMR233W	YMR233W	0101141831	3	1	57.4449	46.6148	425842	52.1035	52.2231	1.32577	3215.1	2478.19	1.01717		1.01717	0.648047		0102141831	3	1	59.2814	49.3359	450004	55.0599	55.1141	1.33192	3215.14	2478.2	1.02292	1	1.01063	0.582849		010314183	3	1	61.3904	52.1686	462963	56.6454	56.5019	1.38719	3215.1	2478.12	1.00428	1	1	0.37105
YMR020W	FMS1	0101141931	3	1	54.6135	42.559	401962	49.1817	49.1141	1.38635	3392.21	2477.8	0.960134		0.960134	-0.456871		0102141931	3	1	59.0013	47.668	434275	53.1353	53.0013	1.3106	3392.19	2477.96	0.987166	1	0.975305	-0.116663		010314193	3	1	61.0013	51.0013	456291	55.8291	55.8924	1.43469	3392.27	2477.99	0.989806	1	0.98559	0.00561108
YMR234W	RNH1	0101142031	3	1	56.1686	45.1699	414376	50.7006	50.8897	1.50321	3570.34	2477.98	0.989787		0.989787	0.117554		0102142031	3	1	74.2244	48.1141	435638	53.3021	53.3359	1.57341	3570.27	2478.04	0.990264	1	0.978365	-0.0560661		010314203	3	1	64.5019	51.5032	469265	57.4165	57.5019	1.67065	3570.34	2478.18	1.01795	1	1.01361	0.716267
YMR021C	MAC1	0101142131	3	1	54.2788	43.6705	403903	49.4192	49.4449	1.32803	3748.21	2477.91	0.964771		0.964771	-0.367043		0102142131	3	1	62.5032	49.2789	441358	54.0019	54.1115	1.40914	3748.24	2478.11	1.00327	1	0.991211	0.198324		010314213	3	1	63.5577	53.3359	480110	58.7434	58.7795	1.53703	3748.24	2478.1	1.04147	1	1.03704	1.31032
YMR237W	BCH1	0101142231	3	1	54.559	42.8366	402611	49.2611	49.3372	1.4139	3926.1	2477.95	0.961684		0.961684	-0.42684		0102142231	3	1	58.0584	47.5006	427937	52.3598	52.4462	1.38718	3925.98	2478.05	0.972759	1	0.96107	-0.398545		010314223	3	1	61.0584	49.891	458194	56.0619	56.0039	1.41817	3925.99	2477.94	0.993933	1	0.989699	0.109816
YMR022W	QRI8	0101142321	2	1	49.6122	39.6122	363130	44.4304	44.4462	1.25567	4104.21	2477.81	0.867378	1	0.820863	-3.15469	1	0102142321	2	1	52.2788	42.1141	389474	47.6537	47.6705	1.4017	4104.39	2477.85	0.885326	1	0.834415	-2.90662	1	010314232	2	1	56.7224	45.668	422872	51.7401	51.7795	1.48393	4104.39	2477.74	0.917311	1	0.878151	-2.71903	1
YMR238W	DFG5	0101142411	1	1	61.668	43.9468	441254	53.9893	54.5019	3.16192	4281.26	2477.23	1.05399	1	0.952877	-0.597437		0102142411	1	1	63.8897	47.8353	459399	56.2094	56.3904	2.51087	4281.63	2477.66	1.04428	1	0.94974	-0.622908		010314241	1	1	73.2231	56.668	533654	65.2948	65.5006	2.41676	4281.75	2477.86	1.15762	1	1.06229	1.95076
YLL021W	SPA2	0101150111	1	1	70.668	54.8366	521297	63.7828	63.9481	2.27946	192.294	2656.18	1.24518	1	1.12573	2.75084	1	0102150111	1	1	65.6135	49.0013	477852	58.4672	58.725	2.44837	192.482	2656.24	1.08622	1	0.987889	0.13253		010315011	1	1	71.8366	52.1699	523330	64.0315	64.7237	3.23729	192.747	2656.45	1.13523	1	1.04174	1.42958
YLR099C	ICT1	0101150221	2	1	63.5019	48.3346	463750	56.7417	57.2523	2.37954	368.218	2656.21	1.10772	1	1.04832	1.25135		0102150221	2	1	58.4449	47.6705	433251	53.01	53.085	1.69694	368.786	2656.39	0.984838	1	0.928205	-1.04935		010315022	2	1	63.9468	49.3917	474676	58.0786	58.1686	1.75846	368.701	2655.84	1.02969	1	0.985728	0.00912605
YOR202W	HIS3	0101150320	2	0	43.8353	34.3372	319269	39.0639	39.0571	1.25548	547.233	2656.15		1				0102150321	2	1	56.6705	46.0558	417650	51.1011	51.1686	1.45958	547.116	2656.34	0.949374	1	0.89478	-1.71125		010315032	2	1	61.1699	50.502	458346	56.0805	56.1116	1.53643	547.075	2655.86	0.994263	1	0.951817	-0.850856
YOR202W	HIS3	0101150421	2	1	63.3346	50.8353	469564	57.453	57.6148	1.95842	725.135	2656.42	1.12161	1	1.06146	1.50594		0102150421	2	1	60.2231	48.9468	446236	54.5988	54.6705	1.62245	725.176	2656.23	1.01436	1	0.956025	-0.498452		010315042	2	1	66.8353	54.8353	495844	60.6686	60.7224	1.74129	725.144	2656.24	1.07561	1	1.02969	1.12391
YLL023C	YLL023C	0101150521	2	1	59.4462	49.0558	448332	54.8552	55.0026	1.60866	902.802	2656.24	1.07089	1	1.01346	0.576217		0102150521	2	1	66.1141	49.1686	452865	55.4099	55.3917	1.48626	903.024	2655.94	1.02942	1	0.970226	-0.217239		010315052	2	1	63.1686	52.8898	475915	58.2301	58.1686	1.47214	902.862	2656.12	1.03237	1	0.988301	0.0743615
YLR102C	APC9	0101150621	2	1	60.7795	47.8924	450371	55.1048	55.3917	1.81522	1080.96	2656.54	1.07577	1	1.01808	0.665527		0102150621	2	1	59.1115	48.6135	442858	54.1855	54.2244	1.35659	1080.96	2656.19	1.00668	1	0.948787	-0.641777		010315062	2	1	62.2244	50.7224	470613	57.5814	57.559	1.39169	1080.98	2656.21	1.02087	1	0.977291	-0.204847
YLL024C	SSA2	0101150721	2	1	59.1686	47.8353	443262	54.235	54.5006	1.90897	1257.65	2656.52	1.05878	1	1.00201	0.354228		0102150721	2	1	58.8897	46.5577	441624	54.0345	54.1686	1.56826	1257.89	2656.37	1.00387	1	0.946142	-0.694147		010315072	2	1	62.2231	51.0026	467349	57.182	57.2815	1.5837	1257.79	2656.28	1.01379	1	0.970512	-0.376761
YLR104W	YLR104W	0101150821	2	1	51.0571	40.834	377751	46.2194	46.3359	1.3174	1435.94	2656.45	0.902303	1	0.853915	-2.51444	1	0102150821	2	1	52.1115	41.7224	386903	47.3391	47.3904	1.20606	1436.13	2656.32	0.879482	1	0.828907	-3.01569	1	010315082	2	1	53.6705	45.3891	405004	49.5538	49.5577	1.13145	1436.08	2656.3	0.87855	1	0.841044	-3.66004	1
YLL025W	YLL025W	0101150921	2	1	58.1141	47.3904	433307	53.0169	53.2788	1.79208	1614.29	2656.48	1.035	1	0.979501	-0.0817053		0102150921	2	1	59.7224	47.3359	448996	54.9365	55.1141	1.86651	1614.34	2656.48	1.02063	1	0.961938	-0.381363		010315092	2	1	64.0558	51.6148	473051	57.8797	58.1686	2.06549	1614.29	2656.56	1.02616	1	0.982354	-0.0764596
YLR107W	REX3	0101151021	2	1	61.1699	48.4462	457429	55.9683	56.2814	2.16709	1792.16	2656.69	1.09262	1	1.03403	0.974561		0102151021	2	1	63.2231	47.7795	457430	55.9684	56.3359	2.37569	1792.11	2656.83	1.0398	1	0.980006	-0.0235577		010315102	2	1	65.1115	50.7795	483974	59.2162	59.8346	2.63584	1792.16	2656.86	1.04986	1	1.00504	0.498787
YLL026W	HSP104	0101151121	2	1	62.7795	51.0026	471343	57.6707	57.668	1.57325	1970.13	2656.19	1.12586	1	1.06548	1.58384		0102151121	2	1	60.6122	49.2231	456162	55.8133	55.9468	1.61134	1970.16	2656.35	1.03692	1	0.97729	-0.0773408		010315112	2	1	64.6122	53.7808	484744	59.3105	59.4734	1.68722	1970.17	2656.41	1.05153	1	1.00664	0.539352
YLR108C	YLR108C	0101151221	2	1	63.1116	50.6706	472794	57.8482	58.0039	1.67972	2148.13	2656.38	1.12932	1	1.06876	1.64737		0102151221	2	1	61.9468	50.6122	462771	56.6219	56.7795	1.69945	2148.23	2656.42	1.05194	1	0.991448	0.203014		010315122	2	1	65.6135	54.3917	485521	59.4055	59.5577	1.59777	2148.16	2656.37	1.05321	1	1.00825	0.580248
YLL028W	TPO1	0101151321	2	1	64.834	53.3891	487213	59.6125	59.7782	1.69212	2325.04	2656.39	1.16377	1	1.10136	2.27879		0102151321	2	1	61.4449	49.9468	457336	55.9569	56.1116	1.64072	2325.17	2656.46	1.03959	1	0.979805	-0.0275503		010315132	2	1	64.8911	54.6135	488728	59.7979	59.8353	1.59258	2325.17	2656.34	1.06017	1	1.01491	0.749159
YLR109W	AHP1	0101151421	2	1	62.6135	51.8898	465755	56.9871	57.0558	1.46271	2503.21	2656.15	1.11251	1	1.05285	1.33917		0102151421	2	1	81.5007	49.9481	468487	57.3213	57.5577	1.95122	2503.5	2656.38	1.06493	1	1.00369	0.445529		010315142	2	1	64.559	54.3891	490169	59.9742	60.1686	1.69753	2503.39	2656.28	1.06329	1	1.0179	0.825043
YLL029W	YLL029W	0101151521	2	1	66.1699	56.1673	499483	61.1138	61.1128	1.36913	2681.19	2656.07	1.19307	1	1.12909	2.81608	1	0102151521	2	1	67.7782	56.559	510814	62.5002	62.5577	1.48509	2681.21	2656.24	1.16115	1	1.09438	2.24127		010315152	2	1	75.5019	59.2801	534158	65.3564	65.3904	1.55069	2681.21	2656.26	1.15872	1	1.10925	3.14164	1
YLR111W	YLR111W	0101151621	2	1	65.668	53.6122	487665	59.6678	59.7224	1.41729	2858.98	2656.15	1.16485	1	1.10238	2.29857		0102151621	2	1	64.3904	53.2244	485398	59.3904	59.5019	1.50294	2858.97	2656.3	1.10337	1	1.03992	1.16297		010315162	2	1	67.4449	56.1699	512666	62.7268	62.8898	1.59958	2858.97	2656.34	1.1121	1	1.06462	2.00981
YLL032C	YLL032C	0101151721	2	1	61.3917	51.7224	463188	56.6729	56.7224	1.34728	3036.99	2656.25	1.10638	1	1.04705	1.22674		0102151721	2	1	62.3372	51.2231	465960	57.0121	57.1699	1.4169	3037.16	2656.24	1.05919	1	0.998281	0.338331		010315172	2	1	64.3917	53.7224	484840	59.3221	59.3917	1.4451	3037	2656.28	1.05173	1	1.00683	0.544379
YLR112W	YLR112W	0101151821	2	1	61.2815	49.2244	443025	54.206	54.2257	1.45323	3214.87	2656.17	1.05822	1	1.00147	0.343854		0102151821	2	1	61.5007	51.5007	463603	56.7237	56.7795	1.49302	3215.01	2656.1	1.05383	1	0.993232	0.238331		010315182	2	1	63.3917	52.725	472308	57.7888	57.7795	1.53134	3214.98	2656.14	1.02455	1	0.98081	-0.1156
YLL033W	YLL033W	0101151921	2	1	46.834	37.2231	350425	42.8759	42.8924	1.09671	3391.91	2656.04	0.837031	1	0.792143	-3.71103	1	0102151921	2	1	49.834	41.3359	373016	45.64	45.6135	1.0981	3391.88	2655.97	0.847916	1	0.799156	-3.60483	1	010315192	2	1	53.9455	42.4449	400832	49.0434	49.0571	1.2363	3392.23	2656.06	0.869501	1	0.832381	-3.87974	1
YLR113W	HOG1	0101152021	2	1	55.8924	43.8353	414202	50.6793	50.891	1.80484	3570.52	2655.86	0.98937	1	0.936313	-0.918297		0102152021	2	1	57.0558	45.3372	419529	51.3311	51.4449	1.54411	3570.38	2655.96	0.953646	1	0.898806	-1.63152		010315202	2	1	65.3917	51.5577	485239	59.371	59.5564	1.92009	3570.38	2656.13	1.0526	1	1.00766	0.565409
YLL038C	ENT4	0101152121	2	1	57.3917	45.834	421146	51.529	51.6135	1.54388	3748.36	2655.89	1.00596	1	0.952012	-0.614201		0102152121	2	1	59.0571	47.8898	437783	53.5646	53.6135	1.59866	3748.37	2656.13	0.995141	1	0.937915	-0.85707		010315212	2	1	63.2815	50.668	469663	57.4652	57.5577	1.85003	3748.14	2655.67	1.01881	1	0.975318	-0.254893
YLR114C	YLR114C	0101152221	2	1	58.9455	47.3917	439628	53.7903	53.8366	1.67789	3926.25	2656.11	1.0501	1	0.99379	0.195094		0102152221	2	1	60.8366	49.3917	449269	54.9699	54.9468	1.68752	3926.22	2656.21	1.02125	1	0.962522	-0.369785		010315222	2	1	64.1699	52.5032	474093	58.0072	58.0013	1.67659	3926.21	2656.08	1.02842	1	0.984517	-0.0215897
YLL039C	UBI4	0101152321	2	1	57.7224	42.6705	413196	50.5562	50.559	1.6024	4104.12	2656.36	0.986967	1	0.934039	-0.962343		0102152321	2	1	59.7795	43.0571	429778	52.5851	52.7795	1.78618	4104.25	2656.46	0.976944	1	0.920764	-1.1967		010315232	2	1	61.2231	46.1686	451533	55.2469	55.3904	1.73537	4104.26	2656.36	0.979483	1	0.937668	-1.20968
YLR118C	YLR118C	0101152411	1	1	53.559	35.4449	380631	46.5718	47.4449	3.19267	4280.58	2656.34	0.909182	1	0.821962	-3.1334	1	0102152411	1	1	63.7808	45.1115	455878	55.7785	56.2802	2.93333	4281.39	2656.7	1.03627	1	0.942459	-0.767082		010315241	1	1	67.6693	50.7237	497980	60.9299	61.2788	2.70017	4281.43	2656.02	1.08024	1	0.99128	0.149907
YMR023C	MSS1	0101160111	1	1	70.2231	50.3891	511871	62.6295	63.1129	3.1955	192.167	2834.25	1.22267	1	1.10537	2.35656		0102160111	1	1	63.1699	44.8353	457632	55.9931	56.559	3.13097	192.782	2834.63	1.04026	1	0.946085	-0.695281		010316011	1	1	71.5019	51.668	520587	63.6959	64.1128	3.44118	192.565	2834.47	1.12928	1	1.03628	1.29112
YMR241W	YHM2	0101160211	1	1	65.8353	47.0039	476412	58.291	58.891	3.0434	368.641	2834.18	1.13797	1	1.0288	0.873267		0102160211	1	1	62.9481	47.9455	461428	56.4576	56.5032	2.18271	368.931	2834.75	1.04889	1	0.953934	-0.539862		010316021	1	1	63.9468	47.725	461173	56.4264	56.5032	2.70995	368.448	2834.79	1.0004	1	0.918011	-1.70818
YOR202W	HIS3	0101160311	1	1	62.5564	46.5577	452581	55.3751	55.6693	2.27577	546.956	2834.54	1.08104	1	0.977336	-0.123631		0102160311	1	1	58.1116	46.2789	431875	52.8416	53.1115	1.93348	546.839	2834.63	0.981709	1	0.892836	-1.74973		010316031	1	1	54.8897	37.5577	389890	47.7047	48.1141	2.55574	546.404	2834.21	0.845766	1	0.776116	-5.30662	1
YOR202W	HIS3	0101160411	1	1	65.0584	47.9481	473509	57.9358	58.2789	2.51304	724.83	2834.39	1.13103	1	1.02253	0.751829		0102160411	1	1	56.725	41.4449	409286	50.0778	50.3917	2.19087	724.846	2834.38	0.930362	1	0.846137	-2.6745	1	010316041	1	1	60.0584	45.1116	440836	53.9381	54.3917	2.59266	725.163	2834.29	0.95628	1	0.877529	-2.7348	1
YMR024W	MRPL3	0101160511	1	1	56.0013	41.2244	412390	50.4576	50.8923	2.30731	902.985	2834.16	0.985042	1	0.890545	-1.80488		0102160511	1	1	49.6135	32.9455	350417	42.8749	43.559	2.60818	903.035	2833.76	0.796545	1	0.724435	-5.0845	1	010316051	1	1	56.668	39.4449	413520	50.5959	51.1141	2.83209	902.976	2833.89	0.897025	1	0.823154	-4.11374	1
YMR242C	RPL20A	0101160611	1	1	64.4462	48.4449	467709	57.2261	57.6693	2.52814	1081.11	2834.25	1.11718	1	1.01	0.509183		0102160611	1	1	57.834	43.5032	421861	51.6164	51.9468	2.27539	1081.43	2834.44	0.958947	1	0.872135	-2.15968		010316061	1	1	61.4462	47.725	455182	55.6934	55.9468	2.08149	1081.31	2834.55	0.9874	1	0.906086	-2.01059
YMR025W	CSI1	0101160711	1	1	65.2788	50.0026	483173	59.1181	59.3372	2.3546	1258.11	2834.44	1.15412	1	1.0434	1.15606		0102160711	1	1	63.2788	50.2231	465992	57.016	57.1699	1.9916	1258.14	2834.79	1.05926	1	0.963369	-0.353016		010316071	1	1	64.3372	50.5019	472337	57.7923	58.0013	1.9777	1258.1	2834.63	1.02461	1	0.940234	-1.14462
YMR243C	ZRC1	0101160811	1	1	65.1673	49.6122	481587	58.9241	59.1128	2.18033	1435.84	2834.69	1.15033	1	1.03997	1.08973		0102160811	1	1	61.6135	48.4462	451932	55.2957	55.3917	1.93587	1435.97	2834.83	1.0273	1	0.934301	-0.928627		010316081	1	1	65.1699	52.1128	475691	58.2027	58.2231	1.99084	1436.12	2835	1.03189	1	0.946911	-0.975289
YMR026C	PEX12	0101160911	1	1	63.0026	47.2231	459830	56.2621	56.5006	2.25352	1613.89	2834.44	1.09836	1	0.992991	0.179608		0102160911	1	1	58.4449	46.3359	435071	53.2327	53.5032	1.98906	1614.19	2834.49	0.988975	1	0.899444	-1.61889		010316091	1	1	63.3372	50.3904	466055	57.0237	57.1116	1.82369	1614.13	2834.7	1.01099	1	0.927729	-1.46172
YMR244W	YMR244W	0101161011	1	1	64.559	48.9455	473845	57.9768	58.5007	2.54059	1792.06	2834.28	1.13183	1	1.02326	0.765866		0102161011	1	1	75.8353	47.5032	463633	56.7274	56.8898	2.25042	1792.19	2834.53	1.0539	1	0.958492	-0.449597		010316101	1	1	67.2231	53.1116	498808	61.0312	61.2244	2.08448	1792.22	2834.72	1.08203	1	0.992928	0.191697
YMR027W	YMR027W	0101161111	1	1	58.1141	42.4462	425911	52.1119	52.8911	2.97329	1969.8	2833.78	1.01734	1	0.919743	-1.23928		0102161111	1	1	57.5032	43.7224	423161	51.7755	52.2814	2.13821	1969.72	2834.38	0.961902	1	0.874822	-2.10646		010316111	1	1	65.6148	52.8923	491704	60.162	60.2814	2.01378	1970.13	2834.65	1.06662	1	0.978787	-0.166918
YMR245W	YMR245W	0101161211	1	1	66.0584	49.3904	485066	59.3498	60.0039	2.93496	2148.45	2834.15	1.15864	1	1.04749	1.23527		0102161211	1	1	62.3917	46.5577	455813	55.7706	56.2244	2.46106	2148.55	2834.42	1.03613	1	0.942327	-0.769709		010316121	1	1	64.3372	50.2244	477670	58.4449	58.6706	1.99047	2148.26	2834.57	1.03618	1	0.950851	-0.875359
YMR029C	FAR8	0101161311	1	1	69.7224	51.2257	509754	62.3705	63.0013	2.84649	2325.01	2834.14	1.21761	1	1.1008	2.268		0102161311	1	1	66.1686	50.1673	491091	60.087	60.3346	2.30852	2325.23	2834.56	1.11632	1	1.01526	0.674491		010316131	1	1	68.9468	54.6122	505509	61.8511	62.0013	2.12731	2325.24	2834.65	1.09657	1	1.00627	0.529951
YMR244C-A	YMR244C-A	0101161411	1	1	58.3372	43.9468	434409	53.1518	53.9455	2.50006	2503.02	2834.07	1.03764	1	0.938096	-0.88377		0102161411	1	1	63.1115	47.7224	463875	56.757	57.2244	2.41642	2503.27	2834.3	1.05445	1	0.958992	-0.439693		010316141	1	1	65.8366	50.9468	491073	60.0848	60.3917	2.28853	2503.32	2834.47	1.06526	1	0.977531	-0.198762
YMR030W	RSF1	0101161511	1	1	59.9468	42.2789	435096	53.2358	54.1141	3.4513	2680.87	2833.53	1.03928	1	0.939579	-0.855039		0102161511	1	1	66.4475	49.891	486015	59.466	60.0026	2.71335	2681.34	2834.18	1.10478	1	1.00476	0.466708		010316151	1	1	69.7224	54.2814	521435	63.7997	64.3346	2.47381	2681.36	2834.45	1.13112	1	1.03797	1.33393
YMR246W	FAA4	0101161611	1	1	67.8366	51.0558	488389	59.7563	60.3372	2.57537	2859.32	2834.3	1.16657	1	1.05466	1.37425		0102161611	1	1	64.4449	49.1141	478736	58.5753	59.1699	2.49718	2859.24	2834.29	1.08823	1	0.989715	0.168689		010316161	1	1	69.8911	55.3891	521199	63.7708	64.0584	2.28824	2859.19	2834.53	1.13061	1	1.0375	1.322
YMR031W-A	YMR031W-A	0101161711	1	1	67.8897	52.7782	504862	61.772	62.0571	2.53839	3037.16	2834.4	1.20592	1	1.09024	2.06338		0102161711	1	1	64.2815	48.6693	475499	58.1792	58.6148	2.70406	3037.13	2834.25	1.08087	1	0.983023	0.0361796		010316171	1	1	71.4475	55.6693	525713	64.3231	64.4475	2.31956	3037.01	2834.65	1.1404	1	1.04648	1.54988
YMR247C	YMR247C	0101161811	1	1	66.4449	49.9468	484339	59.2608	59.6148	2.43687	3215.05	2834.4	1.1569	1	1.04592	1.20483		0102161811	1	1	59.1699	42.5007	431859	52.8397	53.3904	2.75532	3214.8	2834.1	0.981674	1	0.892804	-1.75038		010316181	1	1	62.2814	44.834	454359	55.5926	56.3372	3.03758	3215.21	2833.98	0.985613	1	0.904446	-2.05218
YMR031C	YMR031C	0101161911	1	1	58.4462	44.3917	420342	51.4306	51.725	1.97747	3391.96	2834.49	1.00404	1	0.907718	-1.47221		0102161911	1	1	59.7795	42.6122	420064	51.3965	51.725	2.65195	3392.54	2834.3	0.954862	1	0.868419	-2.23325		010316191	1	1	64.6122	48.6706	474043	58.0011	58.4462	2.76173	3392.56	2834.51	1.02831	1	0.94363	-1.05848
YMR250W	GAD1	0101162011	1	1	57.1686	40.1141	396388	48.4996	48.8923	2.51659	3569.78	2834.08	0.946819	1	0.855988	-2.47428		0102162011	1	1	63.7808	47.0558	458824	56.139	56.5856	2.76142	3570.49	2834.39	1.04297	1	0.94855	-0.646466		010316201	1	1	69.3917	51.7224	507376	62.0795	62.3917	2.73201	3569.99	2834.48	1.10062	1	1.00998	0.624209
YMR032W	HOF1	0101162111	1	1	60.3891	42.4449	431239	52.7638	53.3891	3.03546	3748.57	2834.03	1.03006	1	0.931248	-1.01641		0102162111	1	1	62.7808	45.4449	453389	55.474	55.9481	2.64326	3748.33	2834.3	1.03062	1	0.937315	-0.868949		010316211	1	0	44.1699	26.5564	294736	36.0621	36.502	3.25915	3747.49	2832.93		1
YMR251W	GTO3	0101162211	1	1	61.891	45.3917	450578	55.1301	55.7808	2.91847	3926.41	2834.09	1.07626	1	0.973012	-0.207399		0102162211	1	1	64.3372	48.0584	472857	57.856	58.2231	2.7945	3926.38	2834.31	1.07487	1	0.977561	-0.0719825		010316221	1	1	67.0039	48.1673	484159	59.2388	60.0013	3.70852	3927.04	2834.34	1.05026	1	0.963767	-0.547807
YMR034C	YMR034C	0101162311	1	1	66.9455	49.6135	486233	59.4926	59.8897	2.8668	4104.43	2834.35	1.16143	1	1.05001	1.28408		0102162311	1	1	68.1673	49.2231	498017	60.9344	61.5019	3.0963	4104.52	2834.33	1.13206	1	1.02958	0.958041		010316231	1	1	72.7795	56.1141	536002	65.5821	65.8924	2.785	4104.33	2834.52	1.16272	1	1.06697	2.06931
YMR251W-A	HOR7	0101162411	1	1	63.1673	43.7782	450462	55.1159	55.9481	3.81269	4281.21	2833.81	1.07598	1	0.972761	-0.212266		0102162411	1	1	75.2801	53.1115	532023	65.0952	65.4475	3.62612	4281.61	2834.29	1.20936	1	1.09988	2.35022		010316241	1	1	77.2801	54.1141	545104	66.6958	67.2257	3.61356	4281.39	2834.44	1.18246	1	1.08509	2.52879	1
YMR252C	YMR252C	0201010111	1	1	77.0558	52.6693	546349	66.8481	67.8353	4.1752	192.376	163.13	1.13	1	1.07572	2.5131	1	0202010111	1	1	78.6122	56.5577	568125	69.5124	70.5006	4.03968	192.413	163.025	1.19643	1	1.12734	3.8243	1	020301011	1	1	73.9468	53.8911	531869	65.0764	65.559	3.57187	192.154	162.791	1.124	1	1.06171	1.8713
YNL276C	YNL276C	0201010211	1	1	73.3346	52.7795	534343	65.379	66.2801	3.83397	368.667	163.197	1.10517	1	1.05208	1.85431		0202010211	1	1	75.6148	53.9468	545931	66.7969	67.834	4.07099	368.557	163.237	1.14969	1	1.0833	2.59665	1	020301021	1	1	68.5564	48.0013	497353	60.8531	61.668	3.78493	368.537	163.178	1.05106	1	0.992811	0.232889
YMR253C	YMR253C	0201010311	1	1	72.3917	55.8898	532849	65.1963	65.7237	3.05389	546.489	162.703	1.10208	1	1.04914	1.77237		0202010311	1	1	73.7237	51.2815	531067	64.9783	66.0026	4.07163	546.642	163.343	1.11839	1	1.05381	1.77443		020301031	1	1	71.8366	51.2815	520794	63.7213	64.668	3.88466	546.597	163.208	1.1006	1	1.0396	1.3456
YNL275W	YNL275W	0201010411	1	1	71.1686	52.6122	516846	63.2382	64.1128	3.29021	724.587	162.969	1.06898	1	1.01763	0.894287		0202010411	1	1	71.668	50.7795	521028	63.7499	64.6135	3.64415	724.495	163.097	1.09725	1	1.03388	1.21908		020301041	1	1	70.4475	49.5006	506780	62.0066	62.834	3.63287	724.431	163.03	1.07098	1	1.01163	0.680387
YMR254C	YMR254C	0201010511	1	1	70.891	52.1686	514813	62.9895	63.7808	3.24966	902.672	162.968	1.06477	1	1.01362	0.782724		0202010511	1	1	67.7795	49.1116	496512	60.7503	61.4462	3.48775	902.621	163.142	1.04562	1	0.985238	-0.137025		020301051	1	1	67.8353	48.1141	488773	59.8034	60.5032	3.30379	902.482	162.961	1.03293	1	0.975684	-0.174369
YNL273W	TOF1	0201010611	1	1	72.2244	50.3904	508330	62.1962	62.891	3.10829	1080.62	162.909	1.05136	1	1.00086	0.426989		0202010611	1	1	69.5032	50.3904	510566	62.4699	63.0039	3.00179	1080.71	162.788	1.07522	1	1.01313	0.64039		020301061	1	1	66.8366	49.3904	486562	59.5328	60.0571	2.70161	1080.71	162.739	1.02826	1	0.97127	-0.279334
YMR255W	GFD1	0201010711	1	1	70.8898	53.1699	525208	64.2614	65.0558	3.17655	1257.89	162.978	1.08627	1	1.03409	1.3531		0202010711	1	1	69.3891	53.4449	516412	63.1852	63.7808	2.65525	1257.97	162.694	1.08753	1	1.02473	0.963771		020301071	1	1	67.2814	48.9481	492573	60.2684	61.0558	3.30856	1257.63	162.999	1.04096	1	0.98327	0.00602549
YNL271C	BNI1	0201010811	1	1	72.5019	51.2231	523033	63.9953	65.1686	4.20113	1435.08	163.08	1.08178	1	1.02981	1.23377		0202010811	1	1	72.7224	51.2231	533468	65.272	66.2801	3.60844	1435.32	162.859	1.12345	1	1.05857	1.90724		020301081	1	1	61.2231	41.1686	436717	53.4341	54.4475	3.89069	1434.92	163.166	0.922918	1	0.87177	-2.64533	1
undefined	undefined	0201010910	1	0	44.8911	25.0558	288874	35.3449	35.6693	4.01874	1614.11	164.739		1				0202010910	1	0	44.8923	26.3346	300208	36.7317	37.1115	3.85967	1613.79	164.52		1				020301091	1	0	40.5577	21.559	257554	31.5128	31.5006	4.02968	1614.65	165.021		1
YNL270C	ALP1	0201011011	1	1	66.2814	47.5006	475471	58.1758	58.8353	2.98742	1791.98	162.987	0.983402	1	0.936162	-1.37597		0202011011	1	1	64.9481	47.725	474077	58.0052	58.7808	3.19852	1792.02	163.054	0.998372	1	0.940719	-1.37807		020301101	1	1	66.1686	47.725	477423	58.4147	59.0571	3.38406	1791.99	163.077	1.00894	1	0.953028	-0.713111
YMR256C	COX7	0201011111	1	1	54.8353	35.6148	384252	47.0148	47.9468	4.05594	1968.79	163.588	0.794738	1	0.756561	-6.38107	1	0202011111	1	1	53.8353	36.8366	381959	46.7343	47.6148	3.17678	1969.13	163.223	0.804379	1	0.757928	-6.47367	1	020301111	1	1	54.668	33.2788	380438	46.5481	47.6135	4.19949	1968.83	163.707	0.803982	1	0.759426	-5.31677	1
undefined	undefined	0201011210	1	0	36.2257	17.9481	221641	27.1187	27.0584	3.77836	2147.65	165.39		1				0202011210	1	0	38.7224	20.1128	238432	29.1731	29.1128	3.58778	2147.81	164.986		1				020301121	1	0	36.0013	16.3346	217095	26.5625	26.3917	3.54923	2147.72	165.236		1
YMR257C	PET111	0201011311	1	1	50.5564	34.3372	356953	43.6747	44.2244	3.03263	2326.06	162.951	0.738276	1	0.702811	-7.87895	1	0202011311	1	1	53.1699	36.559	384370	47.0293	47.5032	2.84572	2325.81	162.735	0.809456	1	0.762712	-6.34031	1	020301131	1	1	50.9481	33.0039	360914	44.1594	44.7782	3.19205	2326.2	162.834	0.762724	1	0.720454	-6.24347	1
YNL269W	BSC4	0201011411	1	1	67.1141	50.2244	490079	59.9631	60.7224	2.89817	2503.43	162.828	1.01362	1	0.964924	-0.574433		0202011411	1	1	67.1141	50.5577	490835	60.0557	60.6148	2.83532	2503.41	162.766	1.03366	1	0.973973	-0.451055		020301141	1	1	70.1686	52.5577	521564	63.8155	64.4475	2.81041	2503.25	162.715	1.10223	1	1.04114	1.38215
YMR258C	YMR258C	0201011511	1	1	68.9481	51.1699	512237	62.6742	63.4449	3.2021	2681.02	162.983	1.05944	1	1.00855	0.641361		0202011511	1	1	71.5564	55.5577	534652	65.4169	65.8897	2.5949	2681.06	162.616	1.12594	1	1.06092	1.97272		020301151	1	1	73.6148	56.2244	540330	66.1116	66.5564	2.37308	2681.06	162.515	1.14189	1	1.0786	2.27292
YNL268W	LYP1	0201011611	1	1	69.0013	52.3359	509529	62.343	62.7808	2.9313	2859.09	162.735	1.05385	1	1.00322	0.492818		0202011611	1	1	71.668	57.0026	527230	64.5088	64.7224	2.25496	2859.03	162.263	1.11031	1	1.04619	1.56218		020301161	1	1	70.3346	56.0026	524270	64.1466	64.3346	2.13285	2858.94	162.111	1.10795	1	1.04654	1.51058
YMR259C	YMR259C	0201011711	1	1	69.9481	51.2789	516818	63.2348	64.0026	3.35293	3037.13	163.044	1.06892	1	1.01757	0.89276		0202011711	1	1	70.3346	54.6122	525406	64.2856	64.5564	2.39554	3036.87	162.472	1.10647	1	1.04257	1.46127		020301171	1	1	70.7808	56.0571	524135	64.1301	64.3891	2.3561	3036.98	162.405	1.10766	1	1.04627	1.50418
YNL266W	YNL266W	0201011811	1	1	71.0558	50.7808	512806	62.7439	63.5019	3.26852	3215.05	162.961	1.06062	1	1.00967	0.672584		0202011811	1	1	64.7808	50.1141	477337	58.4041	58.8353	2.3336	3215.05	162.635	1.00524	1	0.947187	-1.19775		020301181	1	1	64.1141	48.1686	474480	58.0546	58.7224	2.63472	3214.99	162.84	1.00272	1	0.947153	-0.852819
YMR261C	TPS3	0201011911	1	1	69.9455	50.8366	507541	62.0998	62.5577	3.09579	3391.91	162.747	1.04973	1	0.999307	0.383732		0202011911	1	1	69.6693	54.5577	516341	63.1765	63.3372	2.48219	3392.33	162.214	1.08738	1	1.02458	0.95984		020301191	1	1	70.3904	54.1699	517439	63.3107	63.5577	2.61634	3392.2	162.431	1.09351	1	1.03291	1.18631
YNL265C	IST1	0201012011	1	1	59.9481	42.834	440573	53.9059	54.6135	2.95657	3569.95	163.013	0.911225	1	0.867452	-3.29078	1	0202012011	1	1	71.3346	55.2257	521412	63.7969	64.5019	2.96754	3569.64	162.722	1.09806	1	1.03465	1.24035		020301201	1	1	69.5564	50.8924	506188	61.9342	62.5006	3.0329	3569.84	162.813	1.06973	1	1.01045	0.652294
YMR262W	YMR262W	0201012111	1	1	63.8897	45.7808	467407	57.1891	57.8366	3.0517	3748.24	162.912	0.966724	1	0.920285	-1.81843		0202012111	1	1	68.0013	51.0013	479866	58.7136	58.8898	1.87538	3748.04	162.29	1.01056	1	0.952206	-1.05783		020301211	1	1	66.7808	48.559	480408	58.7799	59.2802	2.80992	3747.94	162.787	1.01525	1	0.958986	-0.571428
YNL264C	PDR17	0201012211	1	1	64.668	47.559	470208	57.5319	58.0558	2.81161	3926.11	162.836	0.972518	1	0.925801	-1.66471		0202012211	1	1	66.2257	49.834	480876	58.8371	59.1115	2.51586	3926.29	162.447	1.01269	1	0.95421	-1.00199		020301221	1	1	64.2802	47.5007	469070	57.3926	57.7795	2.60368	3925.92	162.676	0.99129	1	0.936353	-1.10962
YNL047C	SLM2	0201012311	1	1	70.2789	48.9455	489962	59.9488	60.6693	3.01925	4104.26	162.865	1.01337	1	0.964694	-0.580853		0202012311	1	1	71.834	55.8366	531820	65.0704	65.5019	2.49004	4104.2	162.578	1.11998	1	1.0553	1.81606		020301231	1	1	66.6148	49.5577	486301	59.501	59.9481	2.88394	4104.16	162.744	1.02771	1	0.97075	-0.291692
YNL259C	ATX1	0201012411	1	1	73.3359	52.8924	532131	65.1084	65.9475	3.7734	4281.29	162.705	1.10059	1	1.04772	1.73293		0202012411	1	1	74.0558	52.6122	537139	65.7212	66.6693	4.4578	4280.86	162.856	1.13118	1	1.06585	2.1103		020301241	1	1	65.7782	40.559	451707	55.2682	56.2815	5.22781	4280.29	163.324	0.954597	1	0.901693	-1.9338
YOR088W	YOR088W	0201020111	1	1	70.559	55.0013	526262	64.3903	64.6135	2.41029	192.354	339.919	1.08845	1	1.03617	1.41092		0202020111	1	1	71.2244	54.6148	521503	63.8081	64.3891	2.84723	192.643	339.558	1.09825	1	1.03483	1.24538		020302011	1	1	69.6148	51.9481	509980	62.3982	62.5577	2.57787	192.379	339.801	1.07775	1	1.01802	0.832284
YOL019W	YOL019W	0201020221	2	1	71.1673	60.2231	534040	65.342	65.3904	1.51557	368.919	339.98	1.10454	1	1.05518	1.94081		0202020221	2	1	71.5006	59.1116	535586	65.5311	65.668	1.58765	369.083	339.726	1.12791	1	1.08578	2.66577	1	020302022	2	1	70.3891	56.5007	512849	62.7492	62.725	1.55618	368.944	340.092	1.08381	1	1.0324	1.17423
YOR089C	VPS21	0201020321	2	1	79.7808	61.1673	590169	72.2096	72.3372	2.25577	546.621	340.162	1.22063	1	1.16608	5.03142	1	0202020321	2	1	78.7808	65.6135	596041	72.9281	73.1128	2.19691	546.643	340.119	1.25522	1	1.20834	6.08232	1	020302032	2	1	77.4475	64.2802	578491	70.7807	70.8924	2.15793	546.647	340.015	1.22253	1	1.16454	4.31641	1
YOL020W	TAT2	0201020421	2	1	70.1699	57.2231	522338	63.9102	64.0571	1.88071	724.529	339.98	1.08034	1	1.03206	1.2965		0202020421	2	1	69.6122	57.0026	521299	63.7831	64.0026	2.18393	724.322	339.957	1.09782	1	1.05682	1.85838		020302042	2	1	66.5032	53.0571	500068	61.1853	61.3359	1.85697	724.465	339.965	1.0568	1	1.00667	0.562398
YOR090C	PTC5	0201020521	2	1	68.725	55.2788	505555	61.8567	62.2244	1.8949	902.531	339.872	1.04562	1	0.998898	0.37234		0202020521	2	1	64.725	53.5577	490421	60.005	60.3372	1.86687	902.472	339.945	1.03279	1	0.994218	0.113324		020302052	2	1	63.725	52.5577	478938	58.6	58.725	1.89883	902.457	340.024	1.01214	1	0.964132	-0.449071
YOL023W	IFM1	0201020621	2	1	59.6693	50.2244	451704	55.2679	55.2244	1.37128	1080.86	339.697	0.934248	1	0.892498	-2.59278	1	0202020621	2	1	57.2244	46.5577	429824	52.5908	52.5577	1.21261	1080.8	339.85	0.90518	1	0.871373	-3.31121	1	020302062	2	1	54.8366	45.2788	415182	50.7992	50.8911	1.19759	1080.88	339.748	0.877408	1	0.835787	-3.50097	1
YOR091W	TMA46	0201020721	2	1	67.1141	55.559	503595	61.6169	61.9183	1.85945	1258.05	339.586	1.04157	1	0.995025	0.264419		0202020721	2	1	63.3359	53.3346	483780	59.1925	59.3359	1.77239	1258.07	339.564	1.01881	1	0.980756	-0.261964		020302072	2	1	64.2231	52.1686	481992	58.9737	59.1141	1.97417	1258.01	339.472	1.0186	1	0.970281	-0.302847
YOL024W	YOL024W	0201020821	2	1	69.3346	58.8924	527698	64.566	64.668	1.57784	1435.94	340.091	1.09142	1	1.04265	1.59163		0202020821	2	1	69.7224	58.8924	524777	64.2086	64.2788	1.54612	1435.82	339.941	1.10514	1	1.06387	2.05493		020302082	2	1	65.0558	53.7795	488319	59.7478	59.7795	1.59773	1435.86	340.193	1.03197	1	0.983017	0
YOR092W	ECM3	0201020921	2	1	71.4462	57.8366	533226	65.2424	65.6122	2.17233	1613.93	340.573	1.10286	1	1.05357	1.89601		0202020921	2	1	67.3372	54.5577	502258	61.4533	61.559	1.77681	1613.79	340.302	1.05772	1	1.01821	0.78226		020302092	2	1	66.7795	53.4449	505671	61.8709	62.3917	2.27133	1613.97	340.595	1.06864	1	1.01795	0.8306
YOL025W	LAG2	0201021021	2	1	72.5032	60.6148	543797	66.5358	66.6693	1.68679	1791.82	340.175	1.12472	1	1.07446	2.47808		0202021021	2	1	67.0026	53.9481	504493	61.7268	61.9481	1.44517	1791.91	339.969	1.06243	1	1.02275	0.908587		020302102	2	1	70.0026	58.5019	526052	64.3646	64.3359	1.52462	1791.91	340.096	1.11171	1	1.05898	1.80621
YOR093C	YOR093C	0201021121	2	1	69.2802	57.6135	525967	64.3543	64.668	1.83029	1969.76	340.365	1.08784	1	1.03923	1.49632		0202021121	2	1	68.9481	55.668	505453	61.8443	61.8353	1.63602	1969.89	340.269	1.06445	1	1.02469	0.962866		020302112	2	1	69.668	58.3346	528382	64.6497	64.7808	1.79421	1969.77	340.224	1.11664	1	1.06367	1.91778
YOL027C	MDM38	0201021221	2	1	67.1699	52.3372	497153	60.8288	61.2788	2.67913	2147.46	340.608	1.02825	1	0.982299	-0.0902454		0202021221	2	1	67.4462	49.3372	491525	60.1401	60.4449	2.48229	2147.47	340.426	1.03512	1	0.996456	0.17571		020302122	2	1	68.2789	51.6122	497417	60.8611	61.3372	2.91677	2147.28	340.61	1.0512	1	1.00133	0.435535
undefined	undefined	0201021320	2	0	47.7782	35.1699	341835	41.8249	41.7782	1.68578	2325.22	340.742		1				0202021320	2	0	47.0571	35.9481	337873	41.3402	41.1115	1.43173	2325.19	340.555		1				020302132	2	0	48.3359	36.0026	337339	41.2748	41.1115	1.86679	2325.39	340.815		1
YOL028C	YAP7	0201021421	2	1	68.1116	54.5564	514292	62.9257	63.2815	2.09896	2503.53	340	1.0637	1	1.01616	0.853454		0202021421	2	1	65.5032	51.8898	494418	60.4941	60.8353	1.93339	2503.49	339.89	1.04121	1	1.00232	0.339224		020302142	2	1	70.0026	56.1686	521163	63.7664	64.0571	2.03274	2503.45	339.849	1.10138	1	1.04913	1.57221
YOR094W	ARF3	0201021521	2	1	69.8898	57.0026	522503	63.9304	64.0571	1.75539	2680.73	339.885	1.08068	1	1.03239	1.30557		0202021521	2	1	67.2231	54.2814	500441	61.2311	61.3359	1.82725	2680.7	339.664	1.05389	1	1.01453	0.679621		020302152	2	1	68.8897	54.2814	515012	63.0138	63.2815	1.97667	2680.59	339.672	1.08838	1	1.03675	1.27776
undefined	undefined	0201021620	2	0	51.8898	42.3359	384800	47.0818	47.1141	1.11899	2859.04	340.024		1				0202021620	2	0	51.0558	41.9481	374478	45.8189	45.8353	1.16121	2858.97	339.746		1				020302162	2	0	49.6148	40.8897	369601	45.2222	45.1686	1.23611	2858.8	339.909		1
YOR289W	YOR289W	0201021721	2	1	69.3904	56.1686	519525	63.566	63.8353	1.89789	3037.39	339.818	1.07452	1	1.0265	1.14158		0202021721	2	1	67.0571	53.1686	498506	60.9943	61.0571	1.90348	3037.3	339.67	1.04982	1	1.01061	0.570254		020302172	2	1	61.7224	49.1686	464632	56.8496	57.0026	1.42297	3037.14	339.845	0.981911	1	0.935333	-1.13387
YOL029C	YOL029C	0201021821	2	1	67.668	54.1686	507439	62.0873	62.2231	1.89086	3214.67	339.708	1.04952	1	1.00262	0.476121		0202021821	2	1	65.8353	51.1686	479371	58.653	58.8897	1.79447	3214.7	339.674	1.00952	1	0.971818	-0.511128		020302182	2	1	65.668	54.0013	490156	59.9726	60.1141	1.69036	3214.95	339.743	1.03585	1	0.986716	0.087956
YOR290C	SNF2	0201021920	2	0	49.0584	39.668	364113	44.5508	44.5032	1.26484	3391.78	339.788		1				0202021920	2	0	49.3917	37.559	359666	44.0066	43.9468	1.21591	3392.04	339.759		1				020302192	2	0	49.834	39.8923	369198	45.1728	45.1673	1.17616	3392	339.878		1
YOL030W	GAS5	0201022021	2	1	65.0026	52.0026	485205	59.3668	59.3904	1.99466	3570.42	340.142	1.00354	1	0.95869	-0.748172		0202022021	2	1	65.1116	51.2231	489099	59.8433	60.0571	1.99599	3570.42	339.703	1.03001	1	0.991539	0.0386231		020302202	2	1	67.3904	54.2815	498136	60.949	61.0026	1.9043	3570.31	339.812	1.05272	1	1.00278	0.46995
YOR291W	YOR291W	0201022121	2	1	63.6122	53.7782	478466	58.5423	58.559	1.48465	3747.94	339.968	0.989599	1	0.945376	-1.1192		0202022121	2	1	64.725	53.6135	486425	59.5161	59.559	1.52796	3747.98	339.799	1.02438	1	0.986118	-0.112496		020302212	2	1	62.6667	51.4449	473753	57.9656	57.9468	1.41077	3747.87	339.849	1.00119	1	0.953694	-0.697262
YOL031C	SIL1	0201022221	2	1	65.2789	48.559	460592	56.3553	56.5006	1.37844	3926.13	339.953	0.952629	1	0.910058	-2.10342		0202022221	2	1	65.6122	52.834	476571	58.3105	58.3372	1.46747	3926.17	339.82	1.00363	1	0.966142	-0.669361		020302222	2	1	62.5032	50.8924	467530	57.2042	57.2789	1.51907	3926	339.83	0.988035	1	0.941167	-0.995145
YOR292C	YOR292C	0201022321	2	1	67.2788	55.0013	501247	61.3296	61.4449	1.8377	4104.32	339.891	1.03671	1	0.990386	0.135139		0202022321	2	1	68.5032	56.6122	512050	62.6514	62.8911	1.7707	4104.28	339.693	1.07834	1	1.03807	1.33565		020302232	2	1	66.8366	53.3346	491064	60.0837	60.1699	1.85021	4104.31	339.856	1.03777	1	0.988544	0.131422
YOL032W	OPI10	0201022411	1	1	73.6705	52.9468	534376	65.3831	65.9455	3.15638	4281.21	339.782	1.10523	1	1.05214	1.85614		0202022411	1	1	73.7808	56.1128	542332	66.3565	66.8923	3.00968	4281.28	339.632	1.14211	1	1.07616	2.39755		020302241	1	1	72.1686	51.6122	524962	64.2313	64.8897	3.43462	4281.07	339.87	1.10941	1	1.04792	1.54344
YMR264W	CUE1	0201030111	1	1	58.6135	43.1673	428189	52.3906	52.8353	2.21044	192.722	518.138	0.88561	1	0.843068	-3.97031	1	0202030111	1	1	57.0558	41.725	407891	49.9071	50.4449	2.25642	192.887	518.114	0.858989	1	0.809385	-5.03923	1	020303011	1	1	58.1699	43.725	426134	52.1393	52.6122	2.30818	192.785	518.142	0.900554	1	0.850645	-3.14766	1
YNL257C	SIP3	0201030221	2	1	64.0026	53.8924	483270	59.1301	59.1686	1.38344	369.069	518.014	0.999534	1	0.954867	-0.854706		0202030221	2	1	62.1686	51.1116	469276	57.4179	57.4449	1.456	369.012	517.778	0.988263	1	0.951352	-1.08164		020303022	2	1	64.0026	53.5032	482878	59.0821	59.1141	1.58712	368.891	517.818	1.02047	1	0.972063	-0.260466
YMR265C	YMR265C	0201030331	3	1	65.3372	54.5006	491395	60.1242	60.3917	1.58973	546.812	517.687	1.01634	1	1.00111	0.433861		0202030331	3	1	63.6122	50.7795	476093	58.2519	58.6135	2.04097	546.813	517.327	1.00262		1.00262	0.347484		020303033	3	1	62.7795	51.725	473191	57.8969	57.9468	1.71129	546.792	517.553	1	1	0.985215	0.0522543
YNL255C	GIS2	0201030431	3	1	65.3359	54.3904	490937	60.0681	60.1141	1.51161	724.79	518.05	1.01539	1	1.00017	0.40787		0202030431	3	1	62.9481	51.3359	475274	58.1517	58.2814	1.57857	724.785	517.641	1.00089		1.00089	0.299377		020303043	3	1	64.3904	53.1115	479528	58.6722	58.8897	1.43621	724.779	517.869	1.01339	1	0.998407	0.365955
YMR266W	RSN1	0201030531	3	1	65.0026	54.1699	486858	59.5691	59.5032	1.432	902.748	518.027	1.00695	1	0.991863	0.176299		0202030531	3	1	62.3904	50.5032	468185	57.2843	57.3904	1.50466	902.729	517.761	0.985964		0.985964	-0.11678		020303053	3	1	64.0571	53.3904	479562	58.6764	58.6122	1.4793	902.723	518.028	1.01346	1	0.99848	0.367682
YNL254C	YNL254C	0201030631	3	1	63.2815	47.7808	458625	56.1146	56.2814	2.02306	1080.37	518.183	0.94856	1	0.934344	-1.42664		0202030631	3	1	63.6135	48.2231	442970	54.1992	54.3904	1.96467	1080.4	518.125	0.932864		0.932864	-1.59704		020303063	3	1	60.7808	48.7808	452550	55.3713	55.7808	1.96758	1080.39	518.237	0.956378	1	0.942238	-0.969691
YMR267W	PPA2	0201030730	3	0	50.668	39.8923	375296	45.919	45.834	1.35679	1258.45	518.134		1				0202030730	3	0	50.3346	39.9468	362052	44.2985	44.3372	1.27136	1258.45	518.001						020303073	3	0	48.7224	39.2801	356754	43.6503	43.6135	1.25608	1258.39	518.098		1
YNL253W	TEX1	0201030831	3	1	68.3917	57.725	521410	63.7966	63.8911	1.58385	1436.27	518.038	1.07842	1	1.06225	2.13796		0202030831	3	1	65.4462	55.1699	498796	61.0297	61.1116	1.50604	1436.14	517.844	1.05043		1.05043	1.68027		020303083	3	1	67.6122	54.3917	494722	60.5312	60.6122	1.48666	1436.24	518.03	1.0455	1	1.03004	1.1182
YMR269W	YMR269W	0201030931	3	1	70.0026	59.1141	525448	64.2907	64.2815	1.30392	1613.86	517.901	1.08677	1	1.07048	2.36722		0202030931	3	1	65.7224	54.9481	489843	59.9343	60.0026	1.31196	1613.85	517.894	1.03157		1.03157	1.1547		020303093	3	1	66.8898	57.2814	506558	61.9795	62.1141	1.37959	1613.86	517.903	1.07051	1	1.05469	1.70423
YNL249C	MPA43	0201031031	3	1	69.1686	58.7808	522361	63.913	63.9481	1.24956	1791.96	517.896	1.08038	1	1.06419	2.19196		0202031031	3	1	66.2815	55.8353	500645	61.2559	61.1686	1.37162	1791.87	518.163	1.05432		1.05432	1.78881		020303103	3	1	66.7808	56.9481	506329	61.9514	62.0558	1.36877	1791.98	517.793	1.07003	1	1.05421	1.69285
YMR272C	SCS7	0201031131	3	1	69.7224	57.1141	526170	64.3791	64.2231	1.41277	1969.85	517.967	1.08826	1	1.07195	2.40823		0202031131	3	1	64.2231	54.9468	486811	59.5633	59.7808	1.26257	1969.84	517.855	1.02519		1.02519	0.976698		020303113	3	1	67.1141	56.6135	509279	62.3124	62.2231	1.4179	1969.88	517.799	1.07627	1	1.06035	1.83895
YNL248C	RPA49	0201031231	3	1	66.8923	55.725	504145	61.6842	61.6706	1.39627	2147.84	517.967	1.04271	1	1.02708	1.15776		0202031231	3	1	63.725	52.7795	473390	57.9211	57.834	1.4505	2147.82	517.729	0.996925		0.996925	0.188769		020303123	3	1	66.559	54.7795	497338	60.8513	60.834	1.4339	2147.85	517.853	1.05103	1	1.03549	1.24771
YMR273C	ZDS1	0201031331	3	1	66.4449	53.4449	490852	60.0578	60.2789	1.64726	2325.02	518.391	1.01522	1	1	0.403052		0202031331	3	1	63.4449	51.7237	474051	58.002	58.2789	1.5042	2325.12	518.304	0.998317		0.998317	0.227587		020303133	3	1	65.5032	54.5577	495085	60.5756	60.6122	1.60438	2325.1	518.281	1.04627	1	1.0308	1.13618
YNL246W	VPS75	0201031431	3	1	67.2815	57.8898	512964	62.7633	62.8353	1.43186	2503.11	517.901	1.06095	1	1.04505	1.65845		0202031431	3	1	66.3904	56.4449	497982	60.9302	60.9481	1.45666	2503.04	517.919	1.04872		1.04872	1.63252		020303143	3	1	67.3904	57.3904	512735	62.7352	62.8353	1.47408	2503.01	517.834	1.08357	1	1.06755	2.01002
YMR274C	RCE1	0201031531	3	1	77.7808	57.5007	511128	62.5386	62.7224	1.47117	2681	517.825	1.05715	1	1.04131	1.55422		0202031531	3	1	65.0558	54.4462	485274	59.3753	59.5007	1.34006	2680.95	517.852	1.02195		1.02195	0.886484		020303153	3	1	67.5007	56.4462	499353	61.0979	61.0558	1.40787	2680.91	517.843	1.05529	1	1.03968	1.3475
YOR001W	RRP6	0201031631	3	1	66.7795	55.0013	508025	62.159	62.3372	1.62111	2859.08	518.158	1.05073	1	1.03499	1.37804		0202031631	3	1	63.559	53.0013	482624	59.051	59.1128	1.46498	2859.04	518.162	1.01637		1.01637	0.730881		020303163	3	1	65.834	55.668	492925	60.3114	60.4462	1.54864	2859.05	518.178	1.0417	1	1.0263	1.02926
YMR275C	BUL1	0201031731	3	1	67.4475	56.2231	512345	62.6876	62.7795	1.40366	3036.94	517.877	1.05967	1	1.04379	1.62332		0202031731	3	1	64.7224	54.668	484109	59.2327	59.1141	1.31652	3036.94	517.88	1.0195		1.0195	0.818052		020303173	3	1	65.7224	55.8923	495066	60.5734	60.6135	1.37751	3036.89	517.991	1.04623	1	1.03076	1.13525
YOR002W	ALG6	0201031831	3	1	61.834	51.7795	469492	57.4443	57.6135	1.18479	3214.91	517.887	0.971037	1	0.956484	-0.809643		0202031831	3	1	60.7224	50.5006	455125	55.6863	55.7795	1.22969	3215.01	517.887	0.95846		0.95846	-0.883504		020303183	3	1	61.7795	51.6122	460392	56.3309	56.5006	1.17818	3215.08	517.853	0.972951	1	0.958566	-0.581426
YMR276W	DSK2	0201031931	3	1	63.6122	52.3372	478937	58.5999	58.6122	1.65355	3392.29	518.24	0.990571	1	0.975725	-0.273432		0202031931	3	1	62.725	51.6122	471774	57.7235	57.7237	1.57497	3392.26	518.135	0.993523		0.993523	0.0939339		020303193	3	1	66.6122	54.3917	496213	60.7137	60.725	1.91619	3392.43	518.07	1.04865	1	1.03315	1.19206
YOR003W	YSP3	0201032031	3	1	67.0571	56.3904	502654	61.5018	61.5032	1.42357	3570.16	518.021	1.03963	1	1.02404	1.0731		0202032031	3	1	64.3359	54.3359	487342	59.6283	59.7224	1.48493	3570.14	517.862	1.02631		1.02631	1.00785		020303203	3	1	67.9481	57.2814	504316	61.7051	61.8353	1.41174	3570.09	517.895	1.06578	1	1.05002	1.59321
YMR278W	YMR278W	0201032131	3	1	66.4449	54.2814	494203	60.4677	60.4449	1.46608	3747.97	518.059	1.02215	1	1.00683	0.593288		0202032131	3	1	63.7782	52.1699	474690	58.0802	58.2789	1.3872	3748.08	517.771	0.999663		0.999663	0.265104		020303213	3	1	64.5032	53.3359	485354	59.3851	59.3917	1.44263	3747.87	518.002	1.0257	1	1.01054	0.65444
YOR005C	DNL4	0201032231	3	1	65.7224	53.2244	480130	58.7459	58.725	1.44221	3926	518.045	0.99304	1	0.978157	-0.205668		0202032231	3	1	63.834	51.8923	476164	58.2606	58.2788	1.38298	3926.15	517.88	1.00277		1.00277	0.351649		020303223	3	1	62.725	51.7808	467328	57.1795	57.2244	1.37923	3926.05	518.031	0.987609	1	0.973007	-0.238038
YMR280C	CAT8	0201032321	2	1	65.834	52.2231	477646	58.442	58.5577	1.71038	4104.1	517.659	0.987902	1	0.943756	-1.16436		0202032321	2	1	67.7224	54.3891	497764	60.9035	61.1141	1.8478	4104.22	517.611	1.04826	1	1.0091	0.52831		020303232	2	1	62.8923	50.3891	465991	57.0159	57.1686	1.72227	4104.21	517.679	0.984783	1	0.938069	-1.06882
YOR006C	YOR006C	0201032411	1	1	66.4462	48.3359	484607	59.2937	59.8898	3.05283	4281.13	517.712	1.0023	1	0.954151	-0.874656		0202032411	1	1	70.0584	52.3359	509194	62.302	62.8353	2.84587	4281.28	517.685	1.07233	1	1.0104	0.564481		020303241	1	1	69.3917	50.3359	499583	61.1261	61.7237	3.06594	4281.17	517.791	1.05577	1	0.997264	0.338773
YOR293W	RPS10A	0201040111	1	1	74.9481	57.5564	542769	66.41	66.7795	3.0401	192.294	696.577	1.12259	1	1.06867	2.31666		0202040111	1	1	66.8898	48.3891	485935	59.4562	59.6705	2.89535	192.462	696.623	1.02335	1	0.96425	-0.722099		020304011	1	1	72.1141	55.3891	529143	64.7428	65.0584	2.78796	192.272	696.474	1.11824	1	1.05627	1.74188
YOL033W	MSE1	0201040221	2	1	60.5019	49.7808	448242	54.8443	54.8898	1.44414	368.689	696.193	0.927087	1	0.885658	-2.78341	1	0202040221	2	1	54.8353	42.9468	397773	48.6691	48.8353	1.8184	368.327	696.314	0.837681	1	0.806395	-5.12259	1	020304022	2	1	58.5019	46.9481	430820	52.7127	52.8353	1.5061	368.592	696.057	0.910457	1	0.867269	-2.75237	1
YOR295W	UAF30	0201040331	3	1	62.834	51.9468	468487	57.3213	57.5007	1.36477	546.91	696.168	0.968958	1	0.954436	-0.866716		0202040330	3	0	46.2802	37.2788	340752	41.6923	41.5006	1.25052	547.393	695.905						020304033	3	1	54.559	44.725	411149	50.3058	50.3917	1.1854	547.129	695.954	0.868885	1	0.856038	-3.01943	1
YOL035C	YOL035C	0201040441	4	1	64.1686	53.1686	476956	58.3575	58.3359	1.37855	724.846	696.21	0.986475		0.986475	0.0261295		0202040441	4	1	59.0558	49.0013	445530	54.5124	54.668	1.33188	724.946	696.13	0.938254		0.938254	-1.44678		020304044	4	1	60.9468	51.2815	462407	56.5774	56.7224	1.39065	724.898	696.119	0.977209		0.977209	-0.138104
YOR296W	YOR296W	0201040541	4	1	62.0013	52.3904	472900	57.8613	57.9481	1.17943	902.907	696.095	0.978086		0.978086	-0.207642		0202040541	4	1	58.1686	48.3346	440233	53.8643	53.8923	1.25758	902.825	696.084	0.9271		0.9271	-1.75772		020304054	4	1	61.9481	50.1141	459385	56.2077	56.1686	1.2421	902.851	696.017	0.970823		0.970823	-0.289958
YOL036W	YOL036W	0201040641	4	1	65.0558	54.9468	492669	60.28	60.5006	1.37759	1080.93	696.232	1.01897		1.01897	0.931775		0202040641	4	1	59.6135	49.8923	453307	55.464	55.6135	1.30007	1080.96	696.155	0.954632		0.954632	-0.990208		020304064	4	1	62.9468	52.559	475297	58.1545	58.0558	1.39916	1080.9	696.154	1.00445		1.00445	0.509645
YOR297C	TIM18	0201040741	4	1	68.6122	54.6706	504400	61.7155	61.725	1.73954	1258	696.412	1.04324		1.04324	1.60798		0202040741	4	1	61.6122	49.7795	464075	56.7814	57.0032	1.58775	1257.99	696.429	0.977309		0.977309	-0.358067		020304074	4	1	64.3333	53.6705	484769	59.3134	59.4449	1.76402	1257.9	696.417	1.02447		1.02447	0.985627
YOL037C	YOL037C	0201040841	4	1	68.3904	58.9481	517032	63.261	63.2814	1.43858	1435.91	695.971	1.06936		1.06936	2.33603		0202040841	4	1	62.4449	53.0026	470581	57.5775	57.4449	1.20327	1435.93	695.882	0.991009		0.991009	0.0238613		020304084	4	1	64.4449	55.0026	491177	60.0976	60.1699	1.41729	1435.87	695.944	1.03801		1.03801	1.30768
YOR298W	MUM3	0201040941	4	1	67.1116	56.9481	503415	61.5948	61.5032	1.36116	1613.84	695.84	1.0412		1.0412	1.55115		0202040941	4	1	62.4449	52.3904	471249	57.6592	57.5577	1.21904	1614.04	695.849	0.992417		0.992417	0.0631013		020304094	4	1	63.4449	53.3904	483753	59.1892	59.2244	1.3491	1613.88	695.873	1.02232		1.02232	0.934595
YOL039W	RPP2A	0201041041	4	1	66.2815	57.0026	504501	61.7277	61.8897	1.40616	1791.93	695.796	1.04344		1.04344	1.61376		0202041041	4	1	65.2814	55.8353	492072	60.2071	60.1699	1.27184	1791.99	695.869	1.03627		1.03627	1.28557		020304104	4	1	64.5032	53.9481	485889	59.4505	59.3904	1.43807	1791.93	695.802	1.02683		1.02683	1.04191
YOR299W	BUD7	0201041141	4	1	65.8897	54.2815	498298	60.9688	61.1116	1.48628	1969.81	695.718	1.03062		1.03062	1.25624		0202041141	4	1	63.9481	53.8353	480053	58.7365	58.9481	1.41333	1969.71	695.885	1.01096		1.01096	0.579971		020304114	4	1	62.7808	52.1686	478297	58.5215	58.7808	1.52351	1969.94	695.658	1.01079		1.01079	0.660384
YOL041C	NOP12	0201041241	4	1	62.7795	53.834	484508	59.2816	59.3917	1.20585	2148.02	695.918	1.00209		1.00209	0.461431		0202041241	4	1	61.3372	52.5007	466994	57.1386	57.0558	1.1484	2147.99	696.035	0.983456		0.983456	-0.186691		020304124	4	1	63.9468	52.6135	476713	58.3277	58.4462	1.21695	2148.02	695.877	1.00744		1.00744	0.580788
YOR301W	RAX1	0201041341	4	1	66.6667	57.2244	505882	61.8967	61.6706	1.38113	2325.03	695.941	1.0463		1.0463	1.69334		0202041341	4	1	62.6122	53.5577	479876	58.7147	58.6122	1.24974	2325.11	695.858	1.01058		1.01058	0.569538		020304134	4	1	132.503	49.5032	496068	60.696	60.5577	2.73083	2324.97	695.902	1.04835		1.04835	1.55345
YOL042W	NGL1	0201041441	4	1	66.0571	55.0026	501623	61.3757	61.3904	1.36549	2502.92	695.983	1.03749		1.03749	1.44791		0202041441	4	1	64.2814	53.3904	486934	59.5784	59.4449	1.31458	2502.94	695.883	1.02545		1.02545	0.983935		020304144	4	1	65.0571	55.7237	493181	60.3427	60.3359	1.35777	2502.95	695.812	1.04224		1.04224	1.40836
YOR302W	YOR302W	0201041541	4	1	61.6135	51.6122	471249	57.6592	57.7808	1.19072	2680.93	695.901	0.974671		0.974671	-0.302824		0202041541	4	1	61.6135	50.668	462050	56.5337	56.7224	1.19975	2680.93	695.873	0.973044		0.973044	-0.476947		020304154	4	1	61.8353	52.6706	470098	57.5185	57.668	1.29559	2680.95	695.784	0.993464		0.993464	0.248409
YOL043C	NTG2	0201041641	4	1	64.1699	51.5577	481776	58.9472	59.2789	1.86827	2859.09	695.475	0.996443		0.996443	0.303937		0202041641	4	1	62.4449	50.2788	464452	56.8276	57.0039	1.62605	2859.04	695.58	0.978103		0.978103	-0.33593		020304164	4	1	63.5032	50.6122	473726	57.9623	58.2788	1.95881	2859.11	695.39	1.00113		1.00113	0.430678
YOR303W	CPA1	0201041741	4	1	64.8924	52.9481	482626	59.0512	59.2244	1.52242	3037.07	695.695	0.998201		0.998201	0.352917		0202041741	4	1	68.5032	50.5577	457096	55.9276	56.1115	1.38063	3036.89	695.777	0.962612		0.962612	-0.767767		020304174	4	1	62.4449	50.2815	472693	57.8359	58.1115	1.39054	3037.05	695.723	0.998947		0.998947	0.37879
YOL044W	PEX15	0201041841	4	1	62.2244	53.5032	474632	58.0732	58.2244	1.25218	3215.09	695.919	0.981668		0.981668	-0.107825		0202041841	4	1	60.6122	51.1116	459580	56.2314	56.3904	1.27674	3215.1	695.954	0.967842		0.967842	-0.621962		020304184	4	1	61.725	51.1116	469749	57.4757	57.5577	1.28388	3215.14	695.901	0.992725		0.992725	0.230846
YOR304C-A	YOR304C-A	0201041941	4	1	64.5032	35.4449	479773	58.7022	59.0026	1.67368	3392.26	695.655	0.992302		0.992302	0.188519		0202041941	4	1	64.4449	23.4449	463096	56.6617	56.8366	1.56295	3392.13	695.661	0.975247		0.975247	-0.415523		020304194	4	1	65.4449	24.4449	476506	58.3025	58.4449	1.89137	3392.27	695.522	1.00701		1.00701	0.570424
YOL045W	PSK2	0201042041	4	1	65.8353	55.1141	495304	60.6025	60.7808	1.53145	3570.21	695.77	1.02442		1.02442	1.0837		0202042041	4	1	63.1141	51.2802	469362	57.4284	57.4475	1.44426	3570.14	695.718	0.988444		0.988444	-0.0476512		020304204	4	1	65.7224	54.1686	489832	59.933	60.0013	1.65341	3570.19	695.658	1.03517		1.03517	1.24008
YOR304W	ISW2	0201042141	4	1	66.0026	54.8366	492167	60.2186	60.2244	1.28444	3748.08	695.966	1.01793		1.01793	0.902846		0202042141	4	1	60.2231	49.2788	453712	55.5135	55.4449	1.32299	3748.12	695.836	0.955485		0.955485	-0.966426		020304214	4	1	64.2814	53.6122	477409	58.413	58.3359	1.22669	3748.08	695.93	1.00891		1.00891	0.6158
YOL046C	YOL046C	0201042231	3	1	65.1141	53.5032	488729	59.798	59.725	1.42789	3925.92	696.043	1.01082	1	0.995674	0.282504		0202042231	3	1	65.725	52.1686	474666	58.0773	58.1141	1.48367	3926.14	695.817	0.999613		0.999613	0.263695		020304223	3	1	64.6706	53.5577	485759	59.4347	59.5577	1.52839	3925.91	696.092	1.02656	1	1.01138	0.674491
YOR305W	YOR305W	0201042321	2	1	57.8897	47.3904	434798	53.1993	53.2231	1.29675	4104.14	696.126	0.89928	1	0.859094	-3.5237	1	0202042321	2	1	57.8353	48.2815	434722	53.1901	53.1686	1.24027	4104.14	695.878	0.915495	1	0.881302	-3.0344	1	020304232	2	1	53.6135	43.559	401733	49.1537	49.1686	1.16872	4104.05	696.266	0.848986	1	0.808714	-4.14475	1
YOL047C	YOL047C	0201042411	1	1	66.6122	51.2257	491135	60.0923	60.4449	2.63641	4281.37	696.072	1.0158	1	0.967003	-0.516489		0202042411	1	1	66.1673	51.6122	492668	60.2799	60.6693	2.47368	4281.45	695.775	1.03752	1	0.977609	-0.349695		020304241	1	1	68.6122	51.2801	500567	61.2464	61.6693	2.87046	4281.31	695.909	1.05785	1	0.999227	0.385463
YMR282C	AEP2	0201050111	1	1	70.8366	52.8911	528260	64.6347	64.9468	2.54241	192.536	874.15	1.09258	1	1.0401	1.52053		0202050111	1	1	68.2244	52.1116	496608	60.762	61.0558	2.58188	192.575	874.455	1.04582	1	0.985428	-0.131721		020305011	1	1	69.6693	54.2231	511321	62.5622	62.725	2.25766	192.334	874.148	1.08058	1	1.02069	0.895904
YOR007C	SGT2	0201050221	2	1	67.7224	55.1141	508475	62.214	62.3904	1.9081	368.702	874.383	1.05166	1	1.00467	0.533127		0202050221	2	1	66.1686	51.8353	489048	59.837	60.1141	1.94273	368.796	874.476	1.0299	1	0.991434	0.0357165		020305022	2	1	62.9468	51.7237	469933	57.4982	57.668	1.61236	368.683	874.272	0.993113	1	0.946004	-0.880124
YMR283C	RIT1	0201050331	3	1	66.1673	54.559	492679	60.2813	60.3917	1.50867	546.792	874.29	1.01899	1	1.00372	0.506788		0202050331	3	1	61.559	49.3372	461555	56.4731	56.6706	1.9368	546.75	874.579	0.972002		0.972002	-0.505998		020305033	3	1	61.5007	49.6705	460190	56.3061	56.5006	1.54732	546.902	874.334	0.972523	1	0.958144	-0.591457
YOR008C	SLG1	0201050441	4	1	64.7808	54.7808	491618	60.1514	60.1141	1.44157	724.798	874.229	1.0168		1.0168	0.871199		0202050441	4	1	63.1686	51.1141	468565	57.3309	57.2231	1.48966	724.858	874.289	0.986765		0.986765	-0.0944446		020305044	4	1	62.8353	52.4475	475361	58.1624	58.1141	1.45855	724.839	874.19	1.00459		1.00459	0.51288
YMR284W	YKU70	0201050551	5	1	64.834	54.559	489717	59.9189	59.8923	1.43584	902.808	874.159	1.01287		1.01287	0.761673		0202050551	5	1	61.8923	50.3917	462048	56.5335	56.6135	1.48332	902.764	874.273	0.973041		0.973041	-0.477028		020305055	5	1	62.559	52.3917	470044	57.5119	57.6135	1.39037	902.833	874.144	0.993349		0.993349	0.245693
YOR009W	TIR4	0201050651	5	1	63.725	54.5032	488532	59.7739	59.6705	1.32001	1080.87	874.081	1.01042		1.01042	0.693349		0202050651	5	1	60.8924	51.6122	462006	56.5283	56.6122	1.30589	1081.05	874.208	0.972952		0.972952	-0.479517		020305065	5	1	61.725	53.2789	473116	57.8877	57.725	1.29489	1080.92	874.104	0.999841		0.999841	0.400065
YMR285C	NGL2	0201050751	5	1	64.1115	54.0026	489156	59.8502	60.0026	1.37238	1257.85	873.845	1.01171		1.01171	0.729293		0202050751	5	1	63.1699	54.2815	477782	58.4585	58.3904	1.30358	1257.95	874.141	1.00617		1.00617	0.446612		020305075	5	1	63.5577	54.3359	484249	59.2498	59.2814	1.3102	1257.94	874.048	1.02337		1.02337	0.959504
YOR010C	TIR2	0201050851	5	1	64.5577	52.9455	486436	59.5175	59.4449	1.27819	1435.89	873.929	1.00608		1.00608	0.572548		0202050851	5	1	60.5577	50.6148	459631	56.2378	56.3359	1.25538	1435.74	874.138	0.967951		0.967951	-0.618917		020305085	5	1	61.5577	52.6706	471932	57.7429	57.6122	1.2184	1435.89	874.013	0.997339		0.997339	0.340574
YMR286W	MRPL33	0201050951	5	1	61.0571	52.2815	466770	57.1112	57.2244	1.23675	1613.94	874.016	0.965407		0.965407	-0.560973		0202050951	5	1	58.2815	48.3359	433875	53.0864	53.1116	1.11517	1614.02	874.093	0.91371		0.91371	-2.13099		020305095	5	1	63.1116	52.3359	472386	57.7984	58.0026	1.50507	1613.81	873.869	0.998298		0.998298	0.363365
YOR011W	AUS1	0201051051	5	1	62.5564	52.0013	469102	57.3966	57.3359	1.33503	1791.84	873.892	0.970231		0.970231	-0.426541		0202051051	5	1	62.3359	52.2815	471121	57.6436	57.7808	1.36069	1791.93	874.051	0.992147		0.992147	0.0555931		020305105	5	1	59.9481	50.4449	453918	55.5388	55.7224	1.3955	1791.76	873.914	0.95927		0.95927	-0.564677
YMR287C	DSS1	0201051151	5	1	56.834	47.5006	433945	53.0949	53.0558	1.17303	1970.1	873.83	0.897515		0.897515	-2.45298		0202051151	5	1	57.0558	46.0558	422011	51.6348	51.668	1.00257	1969.95	873.951	0.888726		0.888726	-2.82747	1	020305115	5	1	54.0584	46.3917	408958	50.0377	50.0013	1.17959	1970.09	873.78	0.864255		0.864255	-2.82403	1
YOR012W	YOR012W	0201051251	5	1	63.0571	52.2244	478165	58.5054	58.5032	1.2761	2148.1	873.952	0.988975		0.988975	0.095804		0202051251	5	1	62.5032	52.725	469164	57.4042	57.4449	1.24064	2148.1	873.927	0.988026		0.988026	-0.0592873		020305125	5	1	61.4449	51.4449	465858	56.9996	57.1699	1.37371	2148.17	873.874	0.984502		0.984502	0.0353084
YMR289W	YMR289W	0201051351	5	1	64.5032	54.7224	486786	59.5602	59.5032	1.31591	2325.09	873.855	1.00681		1.00681	0.592704		0202051351	5	1	63.5032	54.2231	475548	58.1853	58.2814	1.18872	2325.12	873.995	1.00147		1.00147	0.315495		020305135	5	1	63.0571	53.0571	478711	58.5722	58.5032	1.30353	2325.08	873.87	1.01166		1.01166	0.681202
YOR013W	YOR013W	0201051451	5	1	65.3359	56.0558	495776	60.6602	60.5032	1.34068	2503.06	873.917	1.0254		1.0254	1.11089		0202051451	5	1	64.0026	54.4449	483993	59.2185	59.2244	1.26738	2503.06	873.93	1.01925		1.01925	0.81125		020305145	5	1	63.5032	52.2231	481757	58.945	59.1115	1.36463	2502.99	873.894	1.0181		1.0181	0.834286
YMR291W	YMR291W	0201051551	5	1	64.1686	53.6135	482412	59.0251	59.0558	1.60981	2680.66	874.027	0.997759		0.997759	0.340602		0202051551	5	1	61.8923	51.0013	469287	57.4192	57.6135	1.528	2680.67	874.006	0.988286		0.988286	-0.0520579		020305155	5	1	61.5007	51.0013	462458	56.5837	56.7808	1.55231	2680.68	873.884	0.977318		0.977318	-0.135525
YOR014W	RTS1	0201051650	5	0	47.8923	39.2788	355200	43.4601	43.4462	1.14227	2858.76	873.811						0202051650	5	0	48.0584	39.2788	357865	43.7862	43.725	1.05361	2858.88	873.98						020305165	5	0	48.6706	37.7795	342843	41.9482	41.834	1.08408	2858.91	873.755
YMR292W	GOT1	0201051751	5	1	59.8897	48.8898	450878	55.1668	55.2814	1.70077	3037.45	873.891	0.932539		0.932539	-1.47694		0202051751	5	1	60.4449	49.3904	455668	55.7528	56.0558	1.75245	3037.49	873.994	0.959605		0.959605	-0.851596		020305175	5	1	60.7808	48.8898	451385	55.2288	55.3359	1.92541	3037.57	873.85	0.953916		0.953916	-0.691983
YOR015W	YOR015W	0201051851	5	1	61.4449	51.9481	463537	56.7156	56.8898	1.32851	3214.98	873.939	0.95872		0.95872	-0.747321		0202051851	5	1	64.2231	52.0026	468365	57.3064	57.2231	1.34757	3214.95	873.936	0.986344		0.986344	-0.106187		020305185	5	1	61.4449	51.9481	464840	56.8751	57.0026	1.36269	3214.97	873.898	0.982351		0.982351	-0.015826
YMR293C	YMR293C	0201051951	5	1	52.4475	44.0558	396667	48.5338	48.668	1.02028	3391.95	873.89	0.820414		0.820414	-4.60161	1	0202051951	5	1	72.3346	43.2231	394741	48.2982	48.1686	1.31117	3391.86	873.978	0.831297		0.831297	-4.42839	1	020305195	5	1	52.2815	43.3346	391905	47.9512	47.8897	1.05849	3392.02	873.882	0.828216		0.828216	-3.681	1
YOR016C	ERP4	0201052051	5	1	62.559	50.9468	462686	56.6115	56.8923	1.64758	3570.47	873.835	0.956961		0.956961	-0.796359		0202052051	5	1	74.7808	49.0558	449051	54.9432	55.0013	1.60631	3570.36	873.88	0.94567		0.94567	-1.24005		020305205	5	1	60.0013	48.9468	452367	55.349	55.668	1.68073	3570.46	873.804	0.955993		0.955993	-0.642612
YMR294W	JNM1	0201052141	4	1	64.2814	52.2814	479952	58.7241	58.8897	1.31808	3748.22	873.829	0.992672		0.992672	0.198829		0202052141	4	1	59.2231	49.559	449807	55.0357	55.1141	1.19197	3748.14	873.911	0.947262		0.947262	-1.19568		020305214	4	1	64.0013	52.3904	479335	58.6486	58.8353	1.41142	3748.31	873.881	1.01298		1.01298	0.712581
YOR017W	PET127	0201052231	3	1	65.4462	54.2788	494614	60.518	60.5577	1.37047	3926.19	873.953	1.023	1	1.00766	0.616612		0202052231	3	1	63.2244	51.6122	467888	57.248	57.3904	1.59262	3926.24	873.849	0.985339		0.985339	-0.134207		020305223	3	1	68.891	56.834	509550	62.3455	62.3372	1.58874	3926.23	873.905	1.07684	1	1.06092	1.85234
YMR294W-A	YMR294W-A	0201052321	2	1	67.2814	55.8897	506553	61.9789	61.9481	1.58928	4104.15	874.144	1.04769	1	1.00087	0.42733		0202052321	2	1	64.1686	53.8897	483328	59.1371	59.1686	1.55397	4104.24	873.981	1.01785	1	0.979839	-0.287528		020305232	2	1	69.7224	58.0026	517367	63.302	63.2814	1.61863	4104.15	874.116	1.09336	1	1.04149	1.39049
YOR018W	ROD1	0201052411	1	1	70.668	52.9468	509448	62.333	62.8353	2.68392	4281.28	873.965	1.05368	1	1.00306	0.48833		0202052411	1	1	68.3346	53.668	511764	62.6164	63.0032	2.60606	4281.41	873.747	1.07774	1	1.0155	0.70662		020305241	1	1	67.7808	45.668	486098	59.4761	60.6135	4.5611	4280.26	874.327	1.02728	1	0.970345	-0.301329
YOR307C	SLY41	0201060111	1	1	69.5019	53.3359	518640	63.4577	63.834	2.47154	192.558	1053.22	1.07269	1	1.02116	0.99271		0202060111	1	1	71.2244	52.4449	527260	64.5124	64.9481	2.73428	192.613	1053.29	1.11037	1	1.04625	1.5638		020306011	1	1	67.8897	54.0026	504567	61.7358	61.8911	2.27259	192.35	1053.25	1.06631	1	1.00721	0.575315
YOL048C	YOL048C	0201060221	2	1	67.1686	57.1116	506252	61.942	62.0026	1.50204	368.801	1053.1	1.04707	1	1.00028	0.410759		0202060221	2	1	66.1141	54.0558	496755	60.78	61.0013	1.66976	368.684	1053.27	1.04613	1	1.00706	0.471305		020306022	2	1	61.5577	52.1141	465939	57.0095	57.1116	1.35773	369.019	1053.21	0.984673	1	0.937964	-1.07131
YOR308C	SNU66	0201060331	3	1	64.7795	55.725	494545	60.5096	60.6122	1.33034	546.788	1053.06	1.02285	1	1.00752	0.612726		0202060331	3	1	61.6705	51.7795	472302	57.7881	57.7795	1.30896	546.804	1053.12	0.994634		0.994634	0.124917		020306033	3	1	62.6706	52.725	473394	57.9217	57.834	1.37422	546.805	1053.14	1.00043	1	0.985637	0.0622947
YOL049W	GSH2	0201060441	4	1	64.9468	53.9468	487861	59.6918	59.725	1.30627	724.832	1053.08	1.00903		1.00903	0.654666		0202060441	4	1	60.668	50.5006	459566	56.2297	56.0558	1.26859	724.845	1053.16	0.967812		0.967812	-0.622789		020306044	4	1	61.3917	51.668	465958	57.0118	56.9468	1.35981	724.791	1053.01	0.984713		0.984713	0.0403182
YOR311C	HSD1	0201060551	5	1	63.8923	54.725	488398	59.7575	59.7795	1.31364	902.816	1053.03	1.01014		1.01014	0.685639		0202060551	5	1	60.9468	51.725	460901	56.3931	56.559	1.3422	902.767	1053.06	0.970625		0.970625	-0.544393		020306055	5	1	61.834	51.6122	463407	56.6997	56.7795	1.34781	902.846	1052.96	0.979322		0.979322	-0.0878561
YOL050C	YOL050C	0201060661	6	1	63.0571	50.4449	476755	58.3329	58.4449	1.60843	1080.68	1052.87	0.986059		0.986059	0.0145531		0202060661	6	1	60.6693	50.6706	458816	56.1381	56.1699	1.35104	1081.06	1052.89	0.966235		0.966235	-0.666762		020306066	6	1	62.6693	52.1686	473361	57.9176	58.1115	1.51846	1080.98	1052.82	1.00036		1.00036	0.412351
YOR312C	RPL20B	0201060760	6	0	57.2789	49.0571	429649	52.5694	52.5032	1.03401	1258.01	1052.86						0202060761	6	1	62.7795	54.1699	482238	59.0038	59.1699	1.25678	1258.04	1053.14	1.01556		1.01556	0.708237		020306076	6	1	67.4449	56.5032	505704	61.8749	61.7237	1.68973	1258.03	1052.96	1.06871		1.06871	2.03766
YOL051W	GAL11	0201060861	6	1	62.5577	52.8366	475742	58.209	58.3359	1.28608	1436.06	1053.11	0.983964		0.983964	-0.0438471		0202060861	6	1	63.2244	54.1115	480297	58.7663	58.6122	1.26324	1435.9	1053.14	1.01147		1.01147	0.594297		020306086	6	1	63.2244	52.4449	476860	58.3457	58.4449	1.52359	1435.74	1053.02	1.00775		1.00775	0.588173
YOR313C	SPS4	0201060961	6	1	65.2231	52.9481	479442	58.6618	58.7808	1.37463	1613.93	1053.15	0.991617		0.991617	0.169446		0202060961	6	1	62.9481	53.668	476281	58.275	58.2231	1.41852	1614.01	1053.21	1.00302		1.00302	0.358546		020306096	6	1	61.2814	51.0558	462479	56.5862	56.7224	1.44315	1613.85	1052.94	0.977361		0.977361	-0.134494
YOL052C	SPE2	0201061061	6	1	62.834	14.5006	468172	57.2828	57.4462	1.44035	1791.94	1053.05	0.968307		0.968307	-0.480168		0202061061	6	1	65.834	4.83398	471745	57.72	57.7795	1.49439	1791.93	1053.13	0.993462		0.993462	0.0922408		020306106	6	1	63.834	0	451095	55.1933	55.0013	1.55538	1791.9	1052.94	0.953303		0.953303	-0.706569
YOR314W	YOR314W	0201061161	6	1	62.4449	52.3359	466546	57.0839	57.1141	1.37647	1969.97	1053.21	0.964945		0.964945	-0.573866		0202061161	6	1	62.3359	51.9468	470096	57.5181	57.4449	1.30374	1969.99	1053.18	0.989988		0.989988	-0.00460294		020306116	6	1	62.1699	48.502	437530	53.5336	53.5032	1.27165	1969.98	1053.05	0.924636		0.924636	-1.38823
YOL053C-A	YOL053C-A	0201061261	6	1	62.4462	52.7795	470616	57.5818	57.6135	1.31899	2148.01	1052.99	0.973362		0.973362	-0.339281		0202061261	6	1	62.4462	53.559	476364	58.285	58.3917	1.2445	2148.04	1053.05	1.00319		1.00319	0.363367		020306126	6	1	59.559	49.8923	451638	55.2598	55.4462	1.35926	2148.1	1052.83	0.954452		0.954452	-0.679256
YOR315W	SFG1	0201061361	6	1	61.5577	51.3372	463226	56.6776	56.6706	1.29655	2325.13	1053.15	0.958078		0.958078	-0.765221		0202061361	6	1	64.2244	54.3372	479756	58.7001	58.6706	1.30869	2324.97	1052.88	1.01033		1.01033	0.562505		020306136	6	1	62.2244	52.5032	470527	57.5709	57.6122	1.42833	2325.07	1052.79	0.994369		0.994369	0.269931
YOL053W	YOL053W	0201061461	6	1	63.7795	52.8924	482688	59.0589	58.9468	1.41592	2503.09	1052.89	0.998331		0.998331	0.35653		0202061461	6	1	62.834	53.3904	476302	58.2775	58.4462	1.29386	2503	1052.87	1.00306		1.00306	0.35973		020306146	6	1	61.4462	52.2244	463721	56.7382	56.725	1.40149	2503	1052.75	0.979986		0.979986	-0.0720723
YOR316C	COT1	0201061561	6	1	62.3917	52.6706	474082	58.0059	57.834	1.33649	2680.93	1052.91	0.98053		0.98053	-0.139526		0202061561	6	1	62.4462	52.725	470522	57.5703	57.6705	1.26524	2681.03	1053.03	0.990886		0.990886	0.0204231		020306156	6	1	59.834	50.3917	456599	55.8668	55.7795	1.29455	2681.05	1052.9	0.964936		0.964936	-0.429955
YOL054W	YOL054W	0201061661	6	1	61.2789	49.2789	450247	55.0896	55.3359	1.56803	2859.07	1053.34	0.931234		0.931234	-1.5133		0202061661	6	1	86.2788	43.6122	455923	55.7841	55.7795	1.66073	2859.07	1053.4	0.960142		0.960142	-0.836618		020306166	6	1	58.725	47.3333	442269	54.1135	54.3372	1.56944	2859.11	1053.3	0.934652		0.934652	-1.15006
YOR318C	YOR318C	0201061761	6	1	61.2814	50.8353	462842	56.6306	56.7224	1.36529	3037.15	1053.08	0.957282		0.957282	-0.787403		0202061761	6	1	62.3904	52.2231	473146	57.8914	58.0013	1.3633	3037.19	1053.06	0.996412		0.996412	0.174484		020306176	6	1	61.1686	50.3359	459277	56.1944	56.2231	1.56692	3037.27	1052.99	0.970594		0.970594	-0.295417
YOL055C	THI20	0201061861	6	1	62.3917	51.834	471257	57.6603	57.725	1.35168	3215.08	1052.96	0.974688		0.974688	-0.302325		0202061861	6	1	62.8923	51.834	475546	58.1851	58.1965	1.36665	3215.05	1052.89	1.00147		1.00147	0.315394		020306186	6	1	60.8923	50.834	462510	56.59	56.6705	1.45878	3215.13	1052.83	0.977428		0.977428	-0.132905
YOR320C	GNT1	0201061961	6	1	60.3372	50.834	458206	56.0634	56.2244	1.32652	3392.14	1053.11	0.947695		0.947695	-1.05459		0202061961	6	1	60.3372	49.559	457473	55.9737	55.8924	1.29328	3392.15	1053.15	0.963405		0.963405	-0.745651		020306196	6	1	60.8923	49.4462	452582	55.3752	55.5577	1.37449	3392.22	1053.05	0.956445		0.956445	-0.631848
YOL056W	GPM3	0201062051	5	1	61.725	52.3372	467836	57.2417	57.3904	1.36761	3570.19	1052.96	0.967613		0.967613	-0.499508		0202062051	5	1	65.3372	51.3372	464167	56.7927	56.7237	1.40816	3570.24	1053.02	0.977502		0.977502	-0.352668		020306205	5	1	60.6705	50.3372	461054	56.4119	56.5577	1.4191	3570.21	1052.89	0.97435		0.97435	-0.206091
YOR321W	PMT3	0201062141	4	1	61.725	51.1141	461121	56.42	56.6122	1.36089	3748.21	1052.81	0.953723		0.953723	-0.886582		0202062141	4	1	59.834	49.725	456442	55.8476	55.834	1.26885	3748.13	1053.13	0.961236		0.961236	-0.806131		020306214	4	1	61.2244	51.0013	461456	56.4611	56.6706	1.47638	3748.29	1052.79	0.9752		0.9752	-0.185869
YOL057W	YOL057W	0201062231	3	1	64.3359	52.3359	486683	59.5477	59.5577	1.49096	3926.29	1052.85	1.00659	1	0.991507	0.166381		0202062231	3	1	62.9481	50.4449	464107	56.7854	56.8353	1.39133	3926.21	1053	0.977376		0.977376	-0.356187		020306223	3	1	64.5564	53.1141	486146	59.482	59.5032	1.66246	3926.32	1052.75	1.02738	1	1.01219	0.69365
YOR322C	LDB19	0201062321	2	1	68.1686	56.7224	510499	62.4616	62.6135	1.49742	4104.13	1052.89	1.05585	1	1.00867	0.64459		0202062321	2	1	64.5564	53.1686	480600	58.8034	58.8898	1.61887	4104.22	1052.83	1.01211	1	0.974309	-0.441695		020306232	2	1	67.8353	55.6148	506428	61.9635	62.0013	1.68533	4104.29	1052.79	1.07024	1	1.01947	0.866838
YOL058W	ARG1	0201062411	1	1	70.834	48.9468	478035	58.4895	59.0032	2.62589	4281.14	1052.88	0.988706	1	0.941211	-1.23528		0202062411	1	1	65.0571	49.4462	479969	58.7261	59.1686	2.58259	4281.31	1052.68	1.01078	1	0.95241	-1.05216		020306241	1	1	68.8353	51.3917	511671	62.605	63.1699	2.71804	4281.19	1053	1.08132	1	1.02139	0.912526
YMR295C	YMR295C	0201070111	1	1	70.668	53.5032	518687	63.4635	63.7808	2.64856	192.655	1231.13	1.07279	1	1.02125	0.995304		0202070111	1	1	71.6148	53.5032	519845	63.6052	63.9468	2.64628	192.672	1231.02	1.09476	1	1.03154	1.15365		020307011	1	1	68.6693	53.1115	512787	62.7415	63.0571	2.42245	192.499	1231.19	1.08368	1	1.02362	0.965493
YOR019W	YOR019W	0201070221	2	1	68.1141	55.2244	506539	61.9772	62.0026	1.52744	368.768	1231.16	1.04766	1	1.00084	0.426565		0202070221	2	1	66.8898	53.1699	499583	61.126	61.1686	1.48753	368.727	1231.13	1.05209	1	1.01279	0.631092		020307022	2	1	65.2231	48.5032	489068	59.8394	59.8924	1.57367	368.76	1231.19	1.03355	1	0.984524	0.0358433
YMR297W	PRC1	0201070331	3	1	64.725	53.725	483495	59.1576	59.2789	1.40429	546.785	1231.17	1	1	0.985013	-0.0146165		0202070331	3	1	62.834	52.7795	478100	58.4975	58.5577	1.46406	546.748	1231.22	1.00684		1.00684	0.465311		020307033	3	1	63.4462	52.2244	471299	57.6654	57.6705	1.4898	546.771	1231.09	0.996001	1	0.981275	-0.0414318
YOR021C	YOR021C	0201070441	4	1	63.5007	53.5007	480061	58.7375	58.7795	1.41434	724.796	1231.11	0.992897		0.992897	0.205112		0202070441	4	1	61.7795	50.559	464714	56.8596	56.834	1.38177	724.785	1231.09	0.978654		0.978654	-0.320563		020307044	4	1	61.4462	50.559	459685	56.2443	56.3917	1.45019	724.804	1231.1	0.971457		0.971457	-0.274893
YMR299C	DYN3	0201070551	5	1	61.1116	49.2244	460307	56.3204	56.5577	1.69076	902.498	1231.11	0.95204		0.95204	-0.933496		0202070551	5	1	59.3917	47.6667	444888	54.4338	54.6122	1.58232	902.515	1230.98	0.936902		0.936902	-1.48448		020307055	5	1	59.3372	48.5032	445301	54.4843	54.6706	1.68475	902.48	1231.07	0.941058		0.941058	-0.997743
YOR022C	YOR022C	0201070660	6	0	48.3904	39.8353	360266	44.0801	44.0558	1.0982	1081.13	1230.8						0202070660	6	0	49.0026	38.9481	355918	43.548	43.3904	1.14655	1081.23	1230.75						020307066	6	0	46.7237	37.9481	346827	42.4357	42.2815	1.14037	1081.19	1230.75
YMR300C	ADE4	0201070771	7	1	63.1116	52.3904	474819	58.0961	58.2815	1.68032	1258.24	1231.32	0.982055		0.982055	-0.0970307		0202070771	7	1	63.1699	52.0571	470901	57.6167	57.6122	1.45244	1258.33	1230.95	0.991685		0.991685	0.0426893		020307077	7	1	60.4449	49.4449	456043	55.7988	56.0026	1.47732	1258.23	1230.89	0.963761		0.963761	-0.457898
YOR023C	AHC1	0201070871	7	1	64.0571	53.3359	483990	59.2181	59.2231	1.37114	1435.89	1231.24	1.00102		1.00102	0.43153		0202070871	7	1	62.4475	53.1141	477077	58.3723	58.2815	1.18306	1435.92	1230.99	1.00469		1.00469	0.405239		020307087	7	1	63.3359	51.2814	463173	56.6711	56.8353	1.34298	1435.85	1230.96	0.978827		0.978827	-0.0996337
YMR302C	YME2	0201070971	7	1	63.5577	53.6706	481063	58.86	58.7795	1.33149	1613.91	1231.07	0.994969		0.994969	0.262855		0202070971	7	1	62.6122	53.725	476698	58.3259	58.3917	1.32418	1613.84	1231.11	1.00389		1.00389	0.382984		020307097	7	1	60.3917	49.2788	447524	54.7564	54.725	1.39795	1613.81	1230.98	0.945758		0.945758	-0.885987
YOR024W	YOR024W	0201071071	7	1	60.3359	51.1686	460353	56.326	56.2814	1.23596	1791.95	1231.13	0.952134		0.952134	-0.930861		0202071071	7	1	61.7224	52.9481	466890	57.1259	57.1686	1.16201	1792.15	1231.12	0.983237		0.983237	-0.1928		020307107	7	1	58.9481	48.5032	441531	54.0232	54.1141	1.32876	1792.06	1231.06	0.933092		0.933092	-1.18716
YMR303C	ADH2	0201071171	7	1	62.5032	52.9468	474013	57.9975	58.1699	1.28241	1970.01	1231.11	0.980389		0.980389	-0.143474		0202071171	7	1	63.1699	53.5577	481421	58.9039	59.0571	1.17957	1969.96	1231	1.01384		1.01384	0.660294		020307117	7	1	60.1699	49.834	449964	55.055	55.2244	1.35495	1970.02	1231.11	0.950914		0.950914	-0.763371
YOR025W	HST3	0201071271	7	1	61.6135	52.0013	466419	57.0683	57.0013	1.20764	2147.92	1231.01	0.964682		0.964682	-0.581178		0202071271	7	1	75.9468	51.9468	473371	57.9189	57.9468	1.22066	2147.84	1230.93	0.996886		0.996886	0.187689		020307127	7	1	58.0013	47.9468	435562	53.2928	53.3904	1.16155	2147.93	1230.97	0.920477		0.920477	-1.48714
YMR304W	UBP15	0201071371	7	1	59.725	51.0013	456403	55.8428	55.8353	1.21396	2324.96	1231.06	0.943966		0.943966	-1.1585		0202071371	7	1	60.3333	51.8924	462012	56.529	56.668	1.13277	2325.04	1231	0.972964		0.972964	-0.47917		020307137	7	1	56.6135	48.6135	428821	52.468	52.559	1.19712	2325.04	1230.93	0.906232		0.906232	-1.82587
YOR026W	BUB3	0201071471	7	1	61.0013	50.7224	463532	56.7151	56.834	1.2619	2503.12	1230.96	0.958711		0.958711	-0.747594		0202071471	7	1	61.7224	51.725	468640	57.34	57.2231	1.22403	2503.1	1231.01	0.986922		0.986922	-0.0900664		020307147	7	1	60.2231	48.1686	444804	54.4235	54.559	1.34354	2503.22	1230.97	0.940008		0.940008	-1.02272
YMR304C-A	YMR304C-A	0201071571	7	1	61.8897	51.3359	470590	57.5786	57.668	1.36641	2681.17	1231.02	0.973307		0.973307	-0.340821		0202071571	7	1	63.1686	54.0013	476306	58.278	58.1686	1.25951	2681.15	1231	1.00307		1.00307	0.359977		020307157	7	1	60.2815	50.3359	451976	55.3011	55.1686	1.31093	2681.19	1231.05	0.955165		0.955165	-0.662291
YOR027W	STI1	0201071671	7	1	63.2231	53.1686	476824	58.3413	58.2815	1.38073	2859.12	1231.17	0.986201		0.986201	0.0185125		0202071671	7	1	65.0026	53.8353	480809	58.829	58.9481	1.20555	2859.05	1231.05	1.01255		1.01255	0.62435		020307167	7	1	60.3359	51.4449	459908	56.2716	56.2815	1.32081	2859.13	1231.16	0.971928		0.971928	-0.263675
YMR305C	SCW10	0201071771	7	1	62.0558	52.1141	471208	57.6542	57.7224	1.23764	3037.08	1231.01	0.974586		0.974586	-0.305186		0202071771	7	1	62.7224	54.559	476135	58.2571	58.1141	1.16935	3037.12	1230.98	1.00271		1.00271	0.349953		020307177	7	1	60.834	50.0558	459667	56.2422	56.0558	1.33903	3037.15	1231.01	0.97142		0.97142	-0.275771
YOR028C	CIN5	0201071871	7	1	61.6122	51.6122	468029	57.2652	57.4449	1.37483	3215.14	1230.92	0.968011		0.968011	-0.488416		0202071871	7	1	62.5577	53.5032	473696	57.9587	58.1116	1.23442	3215.11	1230.95	0.997571		0.997571	0.206771		020307187	7	1	60.4449	51.2244	453661	55.5073	55.5577	1.3177	3215.17	1230.87	0.958726		0.958726	-0.577618
YMR306C-A	YMR306C-A	0201071961	6	1	62.4449	51.2815	465582	56.9658	57.0571	1.36499	3392.16	1230.97	0.96295		0.96295	-0.629459		0202071961	6	1	62.5577	53.3359	472712	57.8383	58.0026	1.31297	3392.18	1230.93	0.995498		0.995498	0.149001		020307196	6	1	59.6706	50.0026	454690	55.6332	55.5032	1.4139	3392.22	1230.9	0.960901		0.960901	-0.525894
YOR029W	YOR029W	0201072051	5	1	61.3904	51.668	465637	56.9726	57.0558	1.34864	3570.14	1230.94	0.963065		0.963065	-0.626257		0202072051	5	1	62.8897	51.2231	470837	57.6089	57.7808	1.43708	3570.26	1230.84	0.99155		0.99155	0.0389404		020307205	5	1	60.2814	50.0558	453168	55.4469	55.4449	1.42006	3570.18	1230.81	0.957684		0.957684	-0.6024
YMR307W	GAS1	0201072141	4	1	60.0039	49.9468	455369	55.7163	55.6705	1.19837	3748.21	1231	0.941827		0.941827	-1.2181		0202072141	4	1	67.6705	56.1129	507160	62.0531	62.2788	1.713	3748.33	1230.85	1.06804		1.06804	2.17133		020307214	4	1	60.3372	50.4462	454342	55.5906	55.6122	1.38312	3748.28	1230.92	0.960165		0.960165	-0.543402
YOR030W	DFG16	0201072231	3	1	68.6148	52.3359	497016	60.8119	60.9475	1.69536	3926.35	1230.87	1.02796	1	1.01256	0.75299		0202072231	3	1	67.2231	54.0026	495357	60.609	60.7224	1.51074	3926.1	1230.89	1.04319		1.04319	1.47841		020307223	3	1	65.1141	52.3359	482308	59.0124	59.0571	1.75306	3926.34	1230.76	1.01927	1	1.0042	0.503615
YMR310C	YMR310C	0201072321	2	1	66.559	56.4449	505433	61.8418	61.9481	1.43988	4104.17	1230.87	1.04537	1	0.998659	0.365667		0202072321	2	1	65.559	54.834	488557	59.7769	59.725	1.54336	4104.16	1230.87	1.02887	1	0.990439	0.00797187		020307232	2	1	66.8366	55.6706	497689	60.8942	61.0571	1.64596	4104.33	1230.86	1.05177	1	1.00188	0.448519
YOR031W	CRS5	0201072411	1	1	70.2789	49.6705	503589	61.6161	62.1673	2.59425	4281.28	1231.02	1.04156	1	0.991524	0.166845		0202072411	1	1	68.7237	53.1673	508016	62.1579	62.5564	2.62907	4281.5	1230.65	1.06985	1	1.00807	0.499325		020307241	1	1	72.2244	55.0039	533709	65.3014	65.7237	2.74121	4281.34	1230.76	1.12789	1	1.06538	1.9586
YOR323C	PRO2	0201080111	1	1	62.5577	44.5577	454165	55.569	56.0571	3.06061	193.02	1409.58	0.939337	1	0.894214	-2.54498	1	0202080111	1	1	61.5032	46.3359	455915	55.7831	56.3359	2.39414	192.799	1409.19	0.960125	1	0.904681	-2.3827		020308011	1	1	65.8897	48.3904	474383	58.0427	58.4462	2.36479	192.635	1409.15	1.00252	1	0.94696	-0.857408
YOL059W	GPD2	0201080221	2	1	67.5032	55.7782	504225	61.694	61.8366	1.57368	368.877	1409.21	1.04287	1	0.996271	0.299124		0202080221	2	1	67.3904	53.6135	497909	60.9211	61.0026	1.48227	369.003	1409.09	1.04856	1	1.0094	0.536479		020308022	2	1	65.2244	53.3904	482382	59.0214	59.1116	1.48741	368.839	1409.2	1.01942	1	0.971066	-0.284181
YOR324C	FRT1	0201080331	3	1	65.3917	53.834	489667	59.9128	59.8923	1.57727	546.692	1409.1	1.01276	1	0.997586	0.335778		0202080331	3	1	63.7795	53.8923	484430	59.2721	59.4462	1.56878	546.675	1409.1	1.02018		1.02018	0.836943		020308033	3	1	61.834	51.5577	463899	56.76	56.7795	1.48383	546.767	1409.1	0.980363	1	0.965868	-0.407783
YOL060C	MAM3	0201080441	4	1	61.559	51.5007	464838	56.8748	56.834	1.42129	724.827	1408.83	0.961412		0.961412	-0.672322		0202080441	4	1	61.559	49.834	451553	55.2494	55.5007	1.57762	724.652	1408.82	0.950939		0.950939	-1.09317		020308044	4	1	59.834	49.5007	451429	55.2342	55.4462	1.49313	724.861	1408.79	0.95401		0.95401	-0.689766
YOR327C	SNC2	0201080551	5	1	62.1699	52.3372	468790	57.3584	57.4462	1.42749	902.855	1409.21	0.969586		0.969586	-0.444529		0202080551	5	1	58.3372	47.6667	439446	53.768	53.6705	1.30337	902.907	1409.2	0.925443		0.925443	-1.80392		020308055	5	1	61.2789	51.6705	461598	56.4784	56.5032	1.48488	902.835	1409.12	0.9755		0.9755	-0.178745
YOL061W	PRS5	0201080661	6	1	62.1699	49.4449	460771	56.3772	56.5032	1.83802	1080.92	1409.56	0.952999		0.952999	-0.906761		0202080661	6	1	60.1699	48.1115	448206	54.8398	55.1686	1.6901	1080.99	1409.52	0.94389		0.94389	-1.28966		020308066	6	1	59.5032	47.6693	449068	54.9453	55.2231	1.68273	1080.89	1409.42	0.94902		0.94902	-0.808416
YOR328W	PDR10	0201080771	7	1	63.4449	54.1699	482372	59.0202	59.1116	1.38474	1258.03	1409.15	0.997676		0.997676	0.338292		0202080771	7	1	61.6122	53.2244	472788	57.8475	58.0571	1.31601	1258.06	1409.18	0.995658		0.995658	0.153449		020308077	7	1	62.1699	51.2244	465746	56.9859	57.1116	1.36898	1258.03	1409.14	0.984265		0.984265	0.0296839
YOL062C	APM4	0201080881	8	1	65.6135	53.6135	494831	60.5445	60.7224	1.42675	1435.97	1409.2	1.02344		1.02344	1.05639		0202080881	8	1	63.1141	53.2231	481845	58.9557	58.9481	1.26526	1436.01	1409.15	1.01473	1	1.00692	0.467443		020308088	8	1	61.1686	51.2814	464228	56.8001	56.8923	1.3894	1435.89	1409.16	0.981057		0.981057	-0.046617
YOR330C	MIP1	0201080981	8	1	62.6122	52.5032	474742	58.0866	58.1699	1.3719	1613.81	1409.09	0.981895		0.981895	-0.101486		0202080981	8	1	62.2789	51.2815	468700	57.3473	57.4462	1.44072	1613.71	1409.11	0.987048	1	0.979452	-0.298311		020308098	8	1	61.1115	51.2815	459969	56.279	56.3372	1.40369	1613.94	1409.16	0.972056		0.972056	-0.260639
YOL063C	CRT10	0201081081	8	1	62.834	51.3372	473117	57.8878	57.834	1.51922	1791.96	1408.84	0.978535		0.978535	-0.195133		0202081081	8	1	61.3917	49.725	467126	57.1548	57.1686	1.33656	1791.98	1408.77	0.983734	1	0.976163	-0.389988		020308108	8	1	61.6135	50.834	461355	56.4487	56.5006	1.50827	1792.08	1408.9	0.974986		0.974986	-0.190959
YOR332W	VMA4	0201081181	8	1	62.2815	53.0558	474461	58.0523	58.0013	1.40243	1970.07	1409.02	0.981315		0.981315	-0.11766		0202081181	8	1	63.668	53.0558	482817	59.0747	59.0558	1.34694	1970.08	1408.92	1.01678	1	1.00895	0.524111		020308118	8	1	61.7224	52.5007	464754	56.8645	56.9468	1.34425	1970.03	1409.07	0.982168		0.982168	-0.0201795
YOL064C	MET22	0201081281	8	1	64.3904	52.2231	481626	58.9289	58.9481	1.50388	2147.94	1409.06	0.996133		0.996133	0.295293		0202081281	8	1	64.2814	54.8897	486117	59.4784	59.3904	1.34336	2148.07	1409.19	1.02373	1	1.01585	0.716326		020308128	8	1	60.3904	51.0026	456600	55.8669	56.0026	1.36099	2148.01	1409.08	0.964938		0.964938	-0.429908
YOR334W	MRS2	0201081381	8	1	62.1116	52.3904	469580	57.455	57.3904	1.40249	2324.87	1409.13	0.971219		0.971219	-0.399013		0202081381	8	1	61.4449	51.4449	470096	57.5182	57.3904	1.21636	2324.91	1409.14	0.989989	1	0.982371	-0.216947		020308138	8	1	58.9481	49.3904	446232	54.5983	54.4449	1.38028	2325.05	1409.21	0.943026		0.943026	-0.950954
YOL065C	INP54	0201081481	8	1	61.5032	52.4449	466000	57.017	57.1115	1.3426	2503.11	1408.99	0.963815		0.963815	-0.60534		0202081481	8	1	61.2815	52.5577	466272	57.0503	57.1699	1.22163	2503.13	1409.04	0.981936	1	0.97438	-0.439715		020308148	8	1	76.3904	46.3904	447295	54.7283	54.8897	1.38243	2503.16	1409.07	0.945272		0.945272	-0.897537
YOR337W	TEA1	0201081581	8	1	64.5577	55.1699	487393	59.6346	59.5577	1.55826	2681.25	1409.13	1.00806		1.00806	0.627711		0202081581	8	1	64.1699	52.2789	486789	59.5606	59.5032	1.42299	2681.26	1409.1	1.02514	1	1.01725	0.755472		020308158	8	1	64.0571	52.0026	478158	58.5046	58.5032	1.67562	2681.32	1409.11	1.0105		1.0105	0.65343
YOL067C	RTG1	0201081681	8	1	67.3346	57.5006	506396	61.9596	61.8924	1.55592	2859.06	1409.17	1.04736		1.04736	1.723		0202081681	8	1	67.6135	57.1673	511696	62.6081	62.6705	1.47671	2859.16	1409.12	1.0776	1	1.0693	2.20643		020308168	8	1	67.1673	55.9468	509256	62.3095	62.3372	1.67192	2859.16	1409.14	1.07622		1.07622	2.21615
YOR338W	YOR338W	0201081781	8	1	60.8923	52.5007	464123	56.7873	56.834	1.18759	3036.91	1409.05	0.959932		0.959932	-0.71355		0202081781	8	1	63.4462	53.8924	482453	59.0301	58.8923	1.14958	3036.94	1408.98	1.01601	1	1.00819	0.50288		020308178	8	1	62.0013	51.7795	464708	56.8589	56.834	1.25896	3036.88	1409.01	0.982072		0.982072	-0.0224631
YOL068C	HST1	0201081871	7	1	61.0571	50.5032	457027	55.9192	56.0571	1.23999	3215.15	1409.01	0.945257		0.945257	-1.12252		0202081871	7	1	61.9481	51.4449	470465	57.5633	57.4449	1.21703	3215.07	1408.87	0.990766		0.990766	0.0170806		020308187	7	1	58.8897	49.1699	444699	54.4107	54.3904	1.32958	3215.12	1409.04	0.939786		0.939786	-1.02799
YOR339C	UBC11	0201081961	6	1	60.1686	51.0013	459912	56.2721	56.1686	1.29232	3392.15	1409.02	0.951223		0.951223	-0.956258		0202081961	6	1	61.1686	52.7224	468239	57.291	57.1686	1.23568	3392.14	1408.96	0.986078		0.986078	-0.113602		020308196	6	1	58.7808	48.1141	445602	54.5213	54.668	1.36037	3392.18	1408.95	0.941696		0.941696	-0.982579
YOL070C	YOL070C	0201082051	5	1	60.1141	50.6135	452113	55.3179	55.3359	1.19962	3570.18	1409.06	0.935093		0.935093	-1.40577		0202082051	5	1	60.1141	50.7224	456249	55.824	55.8923	1.23408	3570.2	1408.99	0.960828		0.960828	-0.81748		020308205	5	1	56.6135	46.8924	427993	52.3667	52.559	1.2402	3570.19	1408.96	0.904481		0.904481	-1.8675
YOR342C	YOR342C	0201082141	4	1	63.4449	52.5006	472226	57.7787	57.6693	1.40809	3748.23	1408.99	0.976691		0.976691	-0.246527		0202082141	4	1	63.4449	50.9468	478060	58.4926	58.5577	1.50925	3748.26	1408.86	1.00676		1.00676	0.462947		020308214	4	1	63.7782	50.6122	465056	56.9015	57.0571	1.53296	3748.3	1409.02	0.982808		0.982808	-0.00497593
YOL071W	EMI5	0201082231	3	1	61.834	51.0013	462099	56.5397	56.7224	1.32728	3926.27	1408.95	0.955746	1	0.941422	-1.22939		0202082231	3	1	61.8924	51.1141	461618	56.4808	56.6135	1.27105	3926.19	1408.91	0.972135		0.972135	-0.502299		020308223	3	1	61.0558	50.2231	456317	55.8323	55.834	1.38897	3926.26	1409.05	0.96434	1	0.950081	-0.783173
YOR343C	YOR343C	0201082321	2	1	69.0026	55.5577	507526	62.0979	62.2231	1.70887	4104.42	1408.97	1.0497	1	1.00279	0.48088		0202082321	2	1	65.5564	53.5577	492011	60.1995	60.2516	1.7149	4104.07	1408.87	1.03614	1	0.997442	0.203175		020308232	2	1	66.1686	54.5032	496093	60.699	60.8353	1.64887	4104.3	1408.98	1.0484	1	0.998667	0.37214
YOL072W	THP1	0201082411	1	1	70.9481	55.0571	528602	64.6767	65.1686	2.48631	4281.36	1408.86	1.09329	1	1.04077	1.53934		0202082411	1	1	59.3359	42.3904	424963	51.996	52.5577	2.57155	4281.2	1408.47	0.894943	1	0.843262	-4.09484	1	020308241	1	1	66.8897	47.0026	485444	59.396	60.3359	3.53927	4280.78	1408.56	1.02589	1	0.969038	-0.332399
YNL339C	YRF1-6	0201090111	1	1	70.0026	50.5032	511777	62.618	63.2789	3.17039	192.878	1587.42	1.05849	1	1.00765	0.616155		0202090111	1	1	68.5032	52.1116	504242	61.6961	62.2788	2.84854	192.752	1587.42	1.0619	1	1.00058	0.290546		020309011	1	1	69.2814	53.3359	507689	62.1178	62.559	2.58224	192.583	1587.37	1.0729	1	1.01344	0.72352
YOR032C	HMS1	0201090221	2	1	68.0026	56.4449	509208	62.3037	62.4449	1.74933	368.741	1587.34	1.05318	1	1.00612	0.573516		0202090221	2	1	66.1141	55.4449	495436	60.6186	60.5032	1.36316	368.899	1587.11	1.04335	1	1.00439	0.396755		020309022	2	1	66.3904	54.1115	501623	61.3756	61.4449	1.66839	368.799	1587.28	1.06009	1	1.0098	0.636856
YNL338W	YNL338W	0201090331	3	1	64.2802	51.0013	473065	57.8815	58.0584	2.08946	546.374	1587.18	0.978428	1	0.963763	-0.606782		0202090331	3	1	61.7795	48.725	463158	56.6693	56.9468	2.06061	546.33	1587.05	0.975378		0.975378	-0.41189		020309033	3	1	61.8923	48.5006	460137	56.2996	56.6706	1.89886	546.464	1587.28	0.972411	1	0.958034	-0.594079
YOR033C	EXO1	0201090440	4	0	46.3372	37.4462	343987	42.0882	42.0584	1.19265	725.028	1586.65						0202090440	4	0	45.725	36.1128	333740	40.8345	40.6135	1.25365	725.06	1586.58						020309044	4	0	47.7795	37.3917	354743	43.4042	43.4462	1.19087	724.945	1587.34
YNL336W	COS1	0201090551	5	1	61.4449	50.6122	461241	56.4347	56.4449	1.54981	903.236	1587.18	0.953972		0.953972	-0.879648		0202090551	5	1	59.5032	48.3372	445429	54.5001	54.5577	1.55721	903.345	1587.17	0.938043		0.938043	-1.45267		020309055	5	1	60.5032	49.5577	451061	55.1891	55.2789	1.50088	903.199	1587.16	0.953231		0.953231	-0.708277
YOR034C	AKR2	0201090661	6	1	62.2231	53.2231	473030	57.8772	58.0292	1.32381	1080.86	1587.2	0.978355		0.978355	-0.200137		0202090661	6	1	61.0026	52.2231	461432	56.4581	56.3359	1.20794	1080.97	1587.13	0.971744		0.971744	-0.513193		020309066	6	1	60.2231	50.2815	458156	56.0573	56.1686	1.34251	1080.95	1587.14	0.968226		0.968226	-0.351725
YNL335W	YNL335W	0201090771	7	1	61.6693	51.5577	465984	57.0151	57.1116	1.26717	1258.11	1587.14	0.963782		0.963782	-0.606252		0202090771	7	1	62.0571	52.4449	472285	57.7861	57.9481	1.22531	1258.08	1587.13	0.9946		0.9946	0.123952		020309077	7	1	61.0571	51.4449	463534	56.7153	56.5032	1.35845	1258.06	1587.13	0.97959		0.97959	-0.0814807
YOR035C	SHE4	0201090881	8	1	67.9468	57.1141	504737	61.7566	61.7795	1.35363	1436.05	1587.25	1.04393		1.04393	1.62738		0202090881	8	1	65.9468	56.725	496940	60.8026	60.834	1.12496	1435.96	1587.09	1.04652	1	1.03847	1.34682		020309088	8	1	62.834	54.0013	478476	58.5435	58.7224	1.18528	1435.94	1587.13	1.01117		1.01117	0.669402
YNL334C	SNO2	0201090981	8	1	62.3904	50.668	471103	57.6413	58.0026	1.84788	1613.47	1587.17	0.974369		0.974369	-0.311242		0202090981	8	1	61.4449	50.668	464787	56.8686	57.2231	1.7227	1613.47	1587.1	0.978808	1	0.971275	-0.526252		020309098	8	1	61.0026	48.7808	453160	55.446	55.6122	1.74392	1613.55	1587.1	0.957668		0.957668	-0.602766
YOR036W	PEP12	0201091080	8	0	46.0584	34.834	336948	41.2269	41.2244	1.31177	1791.78	1586.58						0202091080	8	0	47.834	37.5032	349588	42.7735	42.6706	1.20075	1791.9	1586.64		1				020309108	8	0	44.4462	35.1115	326262	39.9194	39.891	1.23319	1791.91	1586.58
YNL333W	SNZ2	0201091181	8	1	60.2244	47.7795	451811	55.2809	55.5006	1.69905	1970.36	1586.88	0.934468		0.934468	-1.42318		0202091181	8	1	61.6122	49.4462	459749	56.2522	56.5577	1.63286	1970.43	1586.88	0.968199	1	0.960748	-0.819717		020309118	8	1	60.1116	47.668	444873	54.4321	54.6135	1.83911	1970.47	1586.86	0.940155		0.940155	-1.0192
YOR037W	CYC2	0201091281	8	1	58.7224	49.1686	443660	54.2836	54.1686	1.38988	2148.16	1586.8	0.917609		0.917609	-1.89302		0202091281	8	1	63.0558	53.0558	476514	58.3034	58.1686	1.27328	2148.12	1586.99	1.0035	1	0.995782	0.15691		020309128	8	1	60.7224	50.1686	455165	55.6913	55.7808	1.36793	2148.13	1587.02	0.961905		0.961905	-0.502018
YNL332W	THI12	0201091381	8	1	63.6135	51.1686	474207	58.0212	58.0013	1.51603	2325.12	1587.19	0.980789		0.980789	-0.132313		0202091381	8	1	62.0013	53.4475	473899	57.9835	58.0013	1.18326	2325.04	1586.97	0.997999	1	0.990318	0.00460294		020309138	8	1	60.668	51.1141	456669	55.8753	55.9468	1.33273	2325.08	1587.03	0.965083		0.965083	-0.426464
YOR038C	HIR2	0201091481	8	1	61.7808	50.559	463595	56.7228	56.7795	1.3622	2503.02	1587.1	0.958841		0.958841	-0.743971		0202091481	8	1	62.9468	54.2802	478532	58.5504	58.6135	1.1607	2503.11	1587.06	1.00776	1	1	0.274495		020309148	8	1	60.0013	49.7795	453801	55.5244	55.7224	1.32662	2503.22	1587.09	0.959022		0.959022	-0.570588
YNL330C	RPD3	0201091581	8	1	62.8897	53.3904	479127	58.6231	58.8353	1.39135	2681.22	1587.07	0.990964		0.990964	0.15124		0202091581	8	1	66.7808	56.2231	498536	60.9979	61.1141	1.3554	2681.23	1587.08	1.04988	1	1.0418	1.43977		020309158	8	1	64.1686	52.8897	480740	58.8205	59.0558	1.57221	2681.31	1586.99	1.01595		1.01595	0.783186
YOR039W	CKB2	0201091681	8	1	65.2788	55.2815	493990	60.4417	60.5032	1.38568	2859.06	1586.94	1.02171		1.02171	1.00796		0202091681	8	1	66.1699	56.4449	497094	60.8215	60.725	1.23171	2859	1586.94	1.04684	1	1.03879	1.35579		020309168	8	1	65.5032	55.1699	498229	60.9603	61.0571	1.48915	2859.14	1586.85	1.05291		1.05291	1.66202
YNL329C	PEX6	0201091781	8	1	60.5032	51.6706	461461	56.4617	56.4449	1.23876	3036.97	1586.96	0.954427		0.954427	-0.866956		0202091781	8	1	61.4449	52.4449	467434	57.1924	57.2815	1.22117	3036.95	1586.88	0.984382	1	0.976807	-0.372058		020309178	8	1	61.5032	52.2231	466995	57.1387	57.2231	1.35231	3037.05	1586.92	0.986904		0.986904	0.0924364
YOR040W	GLO4	0201091871	7	1	61.6135	52.2231	464801	56.8702	56.8924	1.34352	3215.2	1587.06	0.961334		0.961334	-0.674491		0202091871	7	1	61.0013	51.1141	462024	56.5305	56.6135	1.18783	3215.15	1586.96	0.972989		0.972989	-0.478469		020309187	7	1	62.559	52.3359	465729	56.9839	56.8924	1.43368	3215.16	1587.07	0.98423		0.98423	0.0288439
YNL328C	MDJ2	0201091961	6	1	63.5007	52.725	473012	57.8749	57.7795	1.45266	3392.19	1587.03	0.978317		0.978317	-0.201218		0202091961	6	1	61.8923	52.3372	465872	57.0013	56.8924	1.35076	3392.28	1587.01	0.981093		0.981093	-0.252562		020309196	6	1	60.0013	50.3917	455774	55.7658	55.7795	1.36672	3392.2	1587.03	0.963192		0.963192	-0.471413
YOR041C	YOR041C	0201092051	5	1	72.3372	52.6122	473065	57.8814	57.834	1.50977	3570.16	1587.07	0.978426		0.978426	-0.198157		0202092051	5	1	63.6705	53.3359	478282	58.5198	58.5032	1.48174	3570.28	1586.98	1.00723		1.00723	0.476011		020309205	5	1	63.1116	50.4449	464433	56.8252	56.8366	1.51664	3570.31	1587.05	0.98149		0.98149	-0.0363065
YNL327W	EGT2	0201092141	4	1	62.3359	52.4449	465789	56.9912	57.0026	1.41952	3748.27	1587.07	0.963378		0.963378	-0.617535		0202092141	4	1	63.7808	52.3904	478607	58.5596	58.7224	1.52968	3748.28	1586.93	1.00791		1.00791	0.495088		020309214	4	1	62.7224	50.7224	471683	57.7123	57.8897	1.50274	3748.29	1586.92	0.996812		0.996812	0.328021
YOR042W	CUE5	0201092231	3	1	66.0026	54.6667	495103	60.5779	60.6705	1.61847	3926.38	1587.05	1.02401	1	1.00866	0.644388		0202092231	3	1	64.6705	54.3333	490999	60.0758	60.2244	1.56175	3926.25	1586.93	1.03401		1.03401	1.22257		020309223	3	1	66.1116	54.8923	494686	60.5268	60.5577	1.65676	3926.36	1586.98	1.04542	1	1.02997	1.11641
YNL326C	PFA3	0201092321	2	1	69.7808	58.5006	525622	64.312	64.4462	1.6452	4104.32	1586.99	1.08713	1	1.03855	1.47732		0202092321	2	1	65.7808	54.8353	494153	60.4616	60.5006	1.49209	4104.09	1586.97	1.04065	1	1.00178	0.324221		020309232	2	1	67.6135	55.9481	506676	61.9939	62.0026	1.57192	4104.28	1586.98	1.07076	1	1.01997	0.878744
YOR043W	WHI2	0201092411	1	1	69.3372	53.5006	511014	62.5247	63.0558	2.60354	4281.25	1586.9	1.05692	1	1.00614	0.574299		0202092411	1	1	61.5007	40.668	439607	53.7878	55.0013	4.13286	4280.27	1587	0.925782	1	0.87232	-3.28479	1	020309241	1	1	68.725	53.1141	513732	62.8572	63.5007	2.75166	4281.23	1587.03	1.08567	1	1.02551	1.01036
YOR344C	TYE7	0201100111	1	1	67.8366	49.6122	499025	61.0578	61.6135	2.90191	192.841	1765.34	1.03212	1	0.982539	-0.083544		0202100111	1	1	66.1129	51.0039	492529	60.263	60.7795	2.52998	192.733	1765.24	1.03723	1	0.977334	-0.357359		020310011	1	1	67.1699	52.2789	496823	60.7883	61.2814	2.54963	192.688	1765.23	1.04994	1	0.991753	0.207736
YOL075C	YOL075C	0201100221	2	1	68.4449	57.2244	515688	63.0965	63.2789	1.75144	368.767	1765.3	1.06658	1	1.01892	0.930306		0202100221	2	1	64.0571	53.6693	484916	59.3314	59.3359	1.40141	368.844	1765.12	1.0212	1	0.983058	-0.197785		020310022	2	1	68.0571	55.6122	499356	61.0982	61.1699	1.56863	368.793	1765.16	1.05529	1	1.00523	0.528308
YOR346W	REV1	0201100331	3	1	65.5577	52.9468	486794	59.5612	59.7795	1.86851	546.594	1765.34	1.00682	1	0.991732	0.172638		0202100331	3	1	61.2789	50.0558	459729	56.2497	56.6122	1.69187	546.611	1765.22	0.968157		0.968157	-0.613191		020310033	3	1	64.9468	53.4462	483371	59.1424	59.1673	1.43036	546.976	1765.23	1.02151	1	1.00641	0.556239
YOL076W	MDM20	0201100441	4	1	58.4462	45.725	429760	52.5829	52.725	1.7235	725.034	1765.66	0.88886		0.88886	-2.69417	1	0202100441	4	1	53.668	42.3917	397819	48.6748	48.7808	1.75265	725.095	1765.73	0.837778		0.837778	-4.24771	1	020310044	4	1	68.8924	54.725	506430	61.9637	62.3917	2.11733	724.907	1765.63	1.07024		1.07024	2.07413
YOR347C	PYK2	0201100551	5	1	63.6705	52.5032	474453	58.0512	58.3372	1.66177	903.06	1765.44	0.981297		0.981297	-0.118167		0202100551	5	1	59.8911	49.4449	450126	55.0747	55.2244	1.63245	903.192	1765.36	0.947932		0.947932	-1.17698		020310055	5	1	62.7795	51.5577	474108	58.009	58.2244	1.68123	902.767	1765.38	1.00194		1.00194	0.449891
YOL079W	YOL079W	0201100661	6	1	62.1141	53.2231	472364	57.7957	57.9481	1.34003	1080.9	1765.23	0.976977		0.976977	-0.238553		0202100661	6	1	59.4475	51.0026	452642	55.3826	55.2814	1.22679	1080.93	1765.07	0.953232		0.953232	-1.02925		020310066	6	1	60.668	51.2231	457979	56.0356	56.1686	1.33312	1080.93	1765.16	0.967851		0.967851	-0.360627
YOR348C	PUT4	0201100771	7	1	63.2231	53.7808	477514	58.4258	58.3904	1.37218	1258.04	1765.24	0.987629		0.987629	0.058293		0202100771	7	1	61.2814	51.2231	463619	56.7257	56.8353	1.22507	1257.98	1765.07	0.97635		0.97635	-0.384802		020310077	7	1	61.7808	50.2231	464450	56.8273	56.8898	1.36841	1257.98	1765.14	0.981526		0.981526	-0.0354536
YOL080C	REX4	0201100871	7	1	100.892	55.1115	486063	59.4718	59.5006	1.57892	1435.98	1765.06	1.00531		1.00531	0.551028		0202100871	7	1	60.725	51.8924	465967	57.0129	56.8923	1.13992	1435.99	1764.99	0.981293		0.981293	-0.246994		020310087	7	1	60.7224	50.7795	455892	55.7803	55.7795	1.32698	1435.92	1765	0.963441		0.963441	-0.465492
YOR349W	CIN1	0201100971	7	1	63.3891	53.1686	479844	58.7109	58.8897	1.57662	1613.75	1765.2	0.992448		0.992448	0.192585		0202100971	7	1	60.8353	51.725	463134	56.6664	56.8924	1.37425	1613.68	1765.09	0.975328		0.975328	-0.41328		020310097	7	1	59.668	48.5006	450775	55.1542	55.1141	1.45304	1613.87	1765.09	0.952628		0.952628	-0.722625
YOL081W	IRA2	0201101071	7	1	55.6693	42.9481	411264	50.3199	50.5019	1.91763	1791.6	1765.65	0.850607		0.850607	-3.76022	1	0202101071	7	1	55.0571	44.2244	408425	49.9725	50.2244	1.48023	1791.9	1765.51	0.860114		0.860114	-3.62506	1	020310107	7	1	54.1699	43.0026	400035	48.9459	49.1686	1.59843	1791.83	1765.53	0.845397		0.845397	-3.27246	1
YOR350C	MNE1	0201101171	7	1	52.3372	42.6122	387932	47.4651	47.4462	1.3772	1970.33	1765.22	0.802349		0.802349	-5.10505	1	0202101171	7	1	55.0039	44.9455	411197	50.3116	50.3372	1.2688	1970.29	1765.14	0.865952		0.865952	-3.46233	1	020310117	7	1	51.725	40.8923	390784	47.8141	47.6706	1.23087	1970.25	1765.09	0.825848		0.825848	-3.7373	1
YOL082W	ATG19	0201101271	7	1	64.0558	50.2814	458956	56.1552	56.1686	1.63755	2148.28	1765.23	0.949247		0.949247	-1.01134		0202101271	7	1	62.9468	52.9481	474772	58.0903	58.1141	1.42174	2148.26	1765.12	0.999837		0.999837	0.269952		020310127	7	1	60.1141	50.1686	451126	55.1972	55.1686	1.50006	2148.26	1765.09	0.95337		0.95337	-0.70498
YOR351C	MEK1	0201101371	7	1	63.668	53.6122	475027	58.1215	58.2788	1.42925	2325.16	1765.16	0.982485		0.982485	-0.0850587		0202101371	7	1	61.4462	52.6135	468907	57.3727	57.5007	1.12959	2325.1	1765.08	0.987485		0.987485	-0.0743687		020310137	7	1	61.4462	51.834	460519	56.3463	56.4462	1.38409	2325.12	1765	0.973218		0.973218	-0.233
YOL083W	YOL083W	0201101471	7	1	62.7795	52.725	474060	58.0032	57.834	1.41436	2503.08	1765.17	0.980485		0.980485	-0.140785		0202101471	7	1	63.7795	53.2244	481554	58.9201	58.834	1.30807	2503.17	1765.15	1.01412		1.01412	0.668081		020310147	7	1	61.2789	50.6706	457829	56.0173	55.834	1.39248	2503.12	1765.09	0.967535		0.967535	-0.368137
YOR352W	YOR352W	0201101571	7	1	64.559	52.559	475508	58.1804	58.0558	1.40198	2681.14	1765.08	0.983481		0.983481	-0.0573075		0202101571	7	1	64.6135	54.6135	483599	59.1703	59.1141	1.29258	2681.14	1764.89	1.01843		1.01843	0.788134		020310157	7	1	62.0558	52.1141	470098	57.5185	57.6122	1.42134	2681.11	1765.05	0.993464		0.993464	0.248407
YOL084W	PHM7	0201101671	7	1	62.0558	52.9468	467862	57.2449	57.1686	1.28541	2859.02	1764.93	0.967667		0.967667	-0.498011		0202101671	7	1	63.0558	53.2801	474876	58.103	58.0558	1.2173	2859.04	1764.82	1.00005		1.00005	0.276017		020310167	7	1	61.7808	51.1686	460087	56.2935	56.1686	1.34242	2859.11	1764.86	0.972306		0.972306	-0.254704
YOR354C	MSC6	0201101771	7	1	59.1141	49.8898	445231	54.4758	54.559	1.25735	3037.16	1764.99	0.920859		0.920859	-1.80244		0202101771	7	1	59.6135	50.668	451815	55.2814	55.2231	1.1781	3037.1	1764.96	0.95149		0.95149	-1.07779		020310177	7	1	58.0558	48.834	442765	54.1741	54.0558	1.32274	3037.15	1764.96	0.9357		0.9357	-1.12516
YOL085C	YOL085C	0201101871	7	1	61.2814	51.2244	462598	56.6008	56.5577	1.41774	3215.24	1764.91	0.956779		0.956779	-0.801425		0202101871	7	1	62.1699	51.2244	466479	57.0756	57.2789	1.41253	3215.28	1765.05	0.982371		0.982371	-0.216948		020310187	7	1	60.5577	49.5577	452864	55.4098	55.4449	1.48283	3215.31	1764.96	0.957042		0.957042	-0.617649
YOR355W	GDS1	0201101961	6	1	61.8897	51.1141	466692	57.1017	57.2231	1.43921	3392.19	1764.97	0.965246		0.965246	-0.565471		0202101961	6	1	63.2231	53.2231	469732	57.4736	57.3904	1.28803	3392.14	1765.04	0.989222		0.989222	-0.0259729		020310196	6	1	62.7808	52.3359	472243	57.7809	57.9481	1.57888	3392.22	1765.05	0.997996		0.997996	0.356193
YPL274W	SAM3	0201102051	5	1	62.1141	51.6135	465217	56.9212	56.8923	1.39858	3570.22	1764.94	0.962195		0.962195	-0.6505		0202102051	5	1	61.7224	52.0558	465493	56.9549	56.8923	1.40629	3570.16	1764.92	0.980295		0.980295	-0.274823		020310205	5	1	60.1141	50.8923	455914	55.783	55.8353	1.41244	3570.24	1764.91	0.963488		0.963488	-0.464388
YOR356W	YOR356W	0201102141	4	1	62.3904	52.4462	469701	57.4698	57.5032	1.39409	3748.21	1764.92	0.971469		0.971469	-0.392054		0202102141	4	1	61.6706	50.3904	459281	56.1949	56.3904	1.34817	3748.11	1764.84	0.967213		0.967213	-0.639511		020310214	4	1	61.834	51.5032	467580	57.2103	57.3904	1.54146	3748.3	1764.91	0.988141		0.988141	0.121835
YPL273W	SAM4	0201102231	3	1	64.8353	54.2231	484212	59.2453	59.2231	1.5018	3926.28	1764.85	1.00148	1	0.986472	0.0260467		0202102231	3	1	64.1686	53.2231	481552	58.9199	58.8924	1.70793	3926.32	1764.85	1.01411		1.01411	0.667959		020310223	3	1	65.0013	52.725	474723	58.0843	58.1141	1.62799	3926.36	1764.82	1.00324	1	0.988404	0.128099
YOR357C	SNX3	0201102321	2	1	68.8366	57.725	518606	63.4535	63.5032	1.60197	4104.3	1764.87	1.07262	1	1.02468	1.09097		0202102321	2	1	66.5577	54.3917	498854	61.0368	61.0571	1.69247	4104.21	1764.89	1.05055	1	1.01131	0.589911		020310232	2	1	68.8366	56.3372	512822	62.7459	63.0026	1.84284	4104.39	1764.86	1.08375	1	1.03234	1.17294
YPL272C	YPL272C	0201102411	1	1	69.8897	53.5577	518043	63.3846	63.725	2.52532	4281.36	1764.96	1.07145	1	1.01998	0.959936		0202102411	1	1	67.8897	51.891	499466	61.1117	61.3917	2.51732	4281.45	1764.96	1.05184	1	0.991099	0.026362		020310241	1	1	69.8897	52.0026	515679	63.0954	63.559	2.82745	4281.25	1764.7	1.08979	1	1.02939	1.10277
YNL324W	YNL324W	0201110111	1	1	72.2244	52.8911	519618	63.5773	64.0032	2.7623	192.633	1944.36	1.07471	1	1.02308	1.04635		0202110111	1	1	67.0571	46.1115	495556	60.6333	60.8353	2.11261	192.403	1944.13	1.04361	1	0.983341	-0.189912		020311011	1	1	67.8911	51.725	501341	61.3412	61.725	2.48332	192.622	1944.2	1.05949	1	1.00077	0.422213
YOR044W	YOR044W	0201110221	2	1	66.0026	54.3372	498773	61.027	61.1116	1.48324	368.79	1943.93	1.0316	1	0.985499	-0.0010536		0202110221	2	1	60.5032	50.891	458287	56.0733	56.2231	1.26908	368.842	1943.91	0.965121	1	0.929075	-1.70267		020311022	2	1	63.4449	53.7782	482779	59.07	59.2231	1.38485	368.766	1944.07	1.02026	1	0.971865	-0.265173
YNL325C	FIG4	0201110331	3	1	63.6705	53.725	483723	59.1855	59.3372	1.41293	546.841	1944.23	1.00047	1	0.985476	-0.00168997		0202110331	3	1	61.0558	50.0584	460582	56.3541	56.5006	1.31841	546.963	1944.21	0.969954		0.969954	-0.563087		020311033	3	1	60.8924	51.5032	458983	56.1584	56.2788	1.17754	547.003	1944.01	0.969973	1	0.955631	-0.651204
YOR045W	TOM6	0201110441	4	1	62.7795	51.8923	475407	58.1679	58.3372	1.4025	725.047	1944.29	0.98327		0.98327	-0.0631786		0202110441	4	1	60.834	49.6122	452446	55.3586	55.6135	1.47387	725.075	1944.37	0.95282		0.95282	-1.04074		020311044	4	1	62.834	53.5007	479360	58.6516	58.7224	1.28485	725.046	1943.9	1.01304		1.01304	0.713817
YNL323W	LEM3	0201110551	5	1	68.4449	55.5577	508067	62.1641	62.4449	1.66556	902.899	1944.32	1.05082		1.05082	1.81931		0202110551	5	1	63.6122	53.4449	480093	58.7414	58.6122	1.46061	902.94	1944.21	1.01104		1.01104	0.582325		020311055	5	1	64.5577	54.4449	488222	59.736	59.6122	1.4922	902.789	1944.06	1.03176		1.03176	1.15916
YOR047C	STD1	0201110661	6	1	63.0013	53.1686	476503	58.3021	58.2231	1.40256	1080.79	1944.22	0.985537		0.985537	0		0202110661	6	1	60.1686	50.0558	452088	55.3148	55.2814	1.35618	1080.85	1944.24	0.952065		0.952065	-1.06177		020311066	6	1	60.668	50.7808	456974	55.9126	56.0013	1.2994	1080.88	1944.15	0.965728		0.965728	-0.411124
YNL322C	KRE1	0201110761	6	1	62.3904	52.9481	474489	58.0557	58.1141	1.27988	1258.01	1944.18	0.981372		0.981372	-0.116064		0202110761	6	1	60.1686	51.1141	457018	55.918	56.0571	1.26086	1257.99	1944.2	0.962447		0.962447	-0.772364		020311076	6	1	60.9481	51.3359	462326	56.5674	56.7808	1.31263	1257.95	1944.11	0.977037		0.977037	-0.142191
YOR049C	RSB1	0201110861	6	1	64.0013	53.6667	481308	58.8901	58.834	1.33377	1435.92	1944.14	0.995477		0.995477	0.276998		0202110861	6	1	59.6706	50.5007	454196	55.5727	55.6706	1.20727	1435.96	1944.07	0.956504		0.956504	-0.938025		020311086	6	1	59.0013	49.6122	449767	55.0308	54.9468	1.35994	1435.9	1944.05	0.950497		0.950497	-0.773303
YNL321W	YNL321W	0201110961	6	1	62.0558	52.668	470215	57.5328	57.6135	1.22525	1614	1944.02	0.972533		0.972533	-0.362389		0202110961	6	1	59.668	48.9468	452417	55.3551	55.3359	1.1921	1613.88	1944.1	0.952758		0.952758	-1.04245		020311096	6	1	57.668	48.7224	435632	53.3014	53.2815	1.31122	1614.02	1944.14	0.920626		0.920626	-1.48359
YOR050C	YOR050C	0201111061	6	1	62.2815	53.0558	472485	57.8104	58.0026	1.47232	1791.94	1944.24	0.977226		0.977226	-0.231598		0202111061	6	1	59.5032	50.2815	452324	55.3437	55.3359	1.26895	1791.99	1944.26	0.952562		0.952562	-1.04792		020311106	6	1	59.3359	48.0558	449687	55.021	55.2231	1.53401	1792.13	1944.34	0.950328		0.950328	-0.77732
YNL320W	YNL320W	0201111161	6	1	60.7795	51.3359	464899	56.8823	56.8923	1.50947	1969.96	1944.37	0.961537		0.961537	-0.668823		0202111161	6	1	60.6705	49.3372	452374	55.3498	55.5032	1.35607	1970.12	1944.3	0.952667		0.952667	-1.04501		020311116	6	1	59.725	48.8923	450395	55.1077	55.3359	1.49283	1970.1	1944.29	0.951825		0.951825	-0.741725
YOR051C	YOR051C	0201111261	6	1	61.0013	51.7224	459381	56.2072	56.1686	1.3355	2148.21	1944.13	0.950125		0.950125	-0.986858		0202111261	6	1	61.1686	51.9468	463552	56.7175	56.8924	1.26194	2148.19	1944.07	0.976207		0.976207	-0.388772		020311126	6	1	59.0013	50.3891	448781	54.9102	54.9468	1.28574	2148.07	1944.12	0.948413		0.948413	-0.822838
YNL319W	YNL319W	0201111361	6	1	63.3372	52.834	481685	58.9362	58.8924	1.43117	2325.23	1944.16	0.996256		0.996256	0.298715		0202111361	6	1	63.5007	54.725	483695	59.1821	59.3645	1.33602	2325.21	1944.13	1.01863		1.01863	0.79378		020311136	6	1	60.834	50.725	456798	55.8911	55.7795	1.39754	2325.17	1944.11	0.965355		0.965355	-0.41999
YOR052C	YOR052C	0201111461	6	1	65.4449	54.1115	490553	60.0212	60.1699	1.47429	2503.06	1944.18	1.0146		1.0146	0.80983		0202111461	6	1	64.5032	54.5032	491179	60.0978	60.1699	1.28651	2503.08	1944.15	1.03439		1.03439	1.23314		020311146	6	1	64.1115	52.5006	474607	58.0701	58.2244	1.61673	2503.21	1944.17	1.00299		1.00299	0.474986
YNL318C	HXT14	0201111561	6	1	66.2788	52.3904	469775	57.4789	57.5032	1.35864	2680.96	1944.06	0.971622		0.971622	-0.387786		0202111561	6	1	63.2789	53.3917	473463	57.9301	58.0584	1.23666	2681.04	1944.06	0.997079		0.997079	0.193066		020311156	6	1	62.2788	51.5032	463453	56.7054	56.5577	1.30909	2681.03	1944.03	0.97942		0.97942	-0.0855367
YOR053W	YOR053W	0201111661	6	1	58.2257	48.725	436164	53.3664	53.4462	1.24454	2859.04	1943.93	0.902105		0.902105	-2.32507		0202111661	6	1	60.0013	50.6706	456028	55.7969	55.7808	1.20881	2859.13	1943.92	0.960362		0.960362	-0.830482		020311166	6	1	56.8924	47.4462	431544	52.8011	52.7795	1.32887	2859.13	1943.92	0.911985		0.911985	-1.68906
YNL314W	DAL82	0201111761	6	1	59.7237	49.6705	449215	54.9632	55.0039	1.39535	3037.18	1944.1	0.929098		0.929098	-1.57284		0202111761	6	1	60.5032	50.3359	459976	56.28	56.3904	1.28965	3037.17	1944.03	0.968677		0.968677	-0.598678		020311176	6	1	59.1699	48.725	447171	54.7131	54.6706	1.49111	3037.27	1944.05	0.94501		0.94501	-0.90377
YOR054C	VHS3	0201111861	6	1	57.8924	48.1686	433291	53.015	52.8923	1.25532	3215.2	1944.02	0.896164		0.896164	-2.49063		0202111861	6	1	58.8923	50.0558	447696	54.7774	54.8898	1.20658	3215.19	1943.91	0.942816		0.942816	-1.31961		020311186	6	1	58.0013	48.7795	437984	53.5891	53.7224	1.29903	3215.18	1944.09	0.925596		0.925596	-1.36542
YNL311C	YNL311C	0201111961	6	1	60.668	50.6135	456388	55.8409	55.8924	1.38499	3392.25	1944.03	0.943934		0.943934	-1.15937		0202111961	6	1	62.0558	51.668	461454	56.4608	56.6135	1.31469	3392.18	1943.95	0.97179		0.97179	-0.511903		020311196	6	1	60.668	49.9468	456889	55.9022	55.9468	1.44818	3392.22	1944	0.965548		0.965548	-0.415396
YOR055W	YOR055W	0201112051	5	1	58.7795	48.3904	440451	53.891	54.0026	1.41049	3570.19	1943.83	0.910972		0.910972	-2.07796		0202112051	5	1	59.5032	49.5032	448967	54.933	55.0026	1.33284	3570.19	1943.89	0.945493		0.945493	-1.24498		020311205	5	1	58.2789	47.891	434073	53.1106	53.1699	1.44387	3570.2	1943.8	0.91733		0.91733	-1.56198
YNL309W	STB1	0201112141	4	1	59.6135	49.725	451981	55.3018	55.5032	1.49086	3748.29	1943.86	0.934821		0.934821	-1.41336		0202112141	4	1	63.0558	52.1141	466165	57.0372	57.0013	1.5071	3748.23	1943.96	0.981711		0.981711	-0.235347		020311214	4	1	60.6135	48.6135	447769	54.7864	54.8924	1.55057	3748.25	1943.77	0.946276		0.946276	-0.873672
YOR058C	ASE1	0201112231	3	1	60.2815	49.4449	450600	55.1328	55.2244	1.46966	3926.35	1943.81	0.931964	1	0.917996	-1.88223		0202112231	3	1	59.3904	50.1686	449645	55.0159	55.1116	1.31846	3926.22	1943.97	0.94692		0.94692	-1.2052		020311223	3	1	60.8353	46.1141	430492	52.6725	52.9481	1.72339	3926.32	1943.52	0.909763	1	0.896312	-2.06176
YNL053W	MSG5	0201112321	2	1	66.3917	52.2815	492765	60.2918	60.4462	1.60533	4104.34	1943.91	1.01917	1	0.973627	-0.331905		0202112321	2	1	62.559	51.5564	471526	57.6931	57.7808	1.56483	4104.3	1943.97	0.993	1	0.955913	-0.954499		020311232	2	1	65.9468	52.834	489104	59.8438	59.9468	1.73843	4104.39	1943.84	1.03363	1	0.984597	0.0375646
YOR059C	YOR059C	0201112411	1	1	66.1673	48.8924	485036	59.3462	59.891	2.64852	4281.21	1943.82	1.00319	1	0.954997	-0.851094		0202112411	1	1	65.668	50.3917	479825	58.7086	59.1686	2.37057	4281.37	1944.04	1.01048	1	0.952126	-1.06008		020311241	1	1	63.9468	46.9468	464705	56.8586	57.4449	2.65045	4281.08	1943.95	0.982067	1	0.927641	-1.31679
YOR358W	HAP5	0201120111	1	1	72.0584	55.725	529727	64.8142	65.0584	2.74869	192.362	2122.31	1.09562	1	1.04299	1.60103		0202120111	1	1	64.5577	50.1686	474515	58.0589	58.3359	2.19696	192.467	2122.29	0.999296	1	0.941589	-1.35381		020312011	1	1	69.8911	52.5032	516076	63.144	63.5006	2.60973	192.545	2122.31	1.09063	1	1.03019	1.12162
YPL271W	ATP15	0201120220	2	0	52.6693	42.0026	387919	47.4634	47.3904	1.23716	368.952	2122.21		1				0202120221	2	1	55.0571	44.3904	408145	49.9382	50.0026	1.3283	368.804	2122.37	0.859524	1	0.827423	-4.5364	1	020312022	2	1	63.2814	51.3904	477913	58.4747	58.668	1.73029	368.721	2122.39	1.00998	1	0.96207	-0.498099
YOR359W	VTS1	0201120331	3	1	69.3372	54.6122	498582	61.0035	61.2789	1.83718	547.038	2122.37	1.0312	1	1.01575	0.841892		0202120331	3	1	60.3372	50.3372	455532	55.7362	55.725	1.52241	547.106	2122.29	0.959318		0.959318	-0.859584		020312033	3	1	62.3372	50.3917	466770	57.1112	57.3372	1.54669	546.887	2122.29	0.986429	1	0.971844	-0.265683
YPL270W	MDL2	0201120441	4	1	61.1673	51.9468	466142	57.0344	56.8924	1.28127	724.908	2122.13	0.964109		0.964109	-0.59716		0202120441	4	1	60.5006	47.7795	436383	53.3932	53.4462	1.27332	724.914	2122.22	0.918991		0.918991	-1.98376		020312044	4	1	60.559	49.8923	449521	55.0007	54.8924	1.22715	724.908	2122.09	0.949977		0.949977	-0.785663
YOR360C	PDE2	0201120551	5	1	62.6122	53.3359	477777	58.458	58.5032	1.12221	903.002	2122.02	0.988173		0.988173	0.0734597		0202120551	5	1	59.5577	50.3904	451230	55.2098	55.3333	1.1576	903.093	2122.11	0.950258		0.950258	-1.11215		020312055	5	1	60.2788	49.6705	456289	55.8288	55.6705	1.17283	902.992	2122.04	0.96428		0.96428	-0.445556
YPL269W	KAR9	0201120651	5	1	63.7808	53.1141	482717	59.0623	59.1141	1.37898	1080.91	2122.23	0.998389		0.998389	0.358156		0202120651	5	1	60.9481	51.9468	464198	56.7965	56.9481	1.3412	1080.94	2122.23	0.977569		0.977569	-0.350821		020312065	5	1	61.3359	50.9468	461652	56.485	56.2815	1.38464	1080.93	2122.2	0.975613		0.975613	-0.176051
YOR363C	PIP2	0201120751	5	1	64.4462	53.9468	485913	59.4535	59.559	1.4751	1257.88	2122.23	1.005		1.005	0.5424		0202120751	5	1	61.4462	51.6135	462626	56.6042	56.668	1.38395	1257.91	2122.11	0.974257		0.974257	-0.443133		020312075	5	1	60.7795	50.5007	453401	55.4755	55.6122	1.38899	1257.87	2122.11	0.958177		0.958177	-0.590671
YPL267W	ACM1	0201120851	5	1	61.6122	50.5032	466195	57.0409	57.1699	1.36973	1435.91	2121.93	0.964218		0.964218	-0.594108		0202120851	5	1	59.6122	49.2231	450736	55.1495	55.3372	1.40488	1435.89	2121.87	0.949219		0.949219	-1.14111		020312085	5	1	58.725	47.725	440068	53.8442	53.6706	1.46822	1436.02	2121.93	0.930001		0.930001	-1.26067
YOR365C	YOR365C	0201120951	5	1	62.2802	51.1686	467010	57.1406	57.0558	1.31691	1614.12	2122.13	0.965904		0.965904	-0.547128		0202120951	5	1	60.8924	51.0558	455012	55.6726	55.834	1.28247	1614.06	2122.17	0.958223		0.958223	-0.890116		020312095	5	1	59.7808	49.1686	451215	55.208	55.1686	1.53087	1614.23	2122.22	0.953557		0.953557	-0.700517
YPL265W	DIP5	0201121051	5	1	64.6135	54.8898	486759	59.5569	59.668	1.4951	1792.04	2122.25	1.00675		1.00675	0.59114		0202121051	5	1	61.2814	51.502	464882	56.8803	57.0013	1.36004	1792.02	2122.22	0.979009		0.979009	-0.310656		020312105	5	1	63.0013	51.2231	475986	58.2388	58.2231	1.60267	1792.11	2122.29	1.00591		1.00591	0.544258
YOR367W	SCP1	0201121151	5	1	62.5577	53.1699	471906	57.7396	57.6122	1.27445	1969.98	2122.1	0.97603		0.97603	-0.264941		0202121151	5	1	60.2789	51.1699	456273	55.8269	55.6122	1.2268	1970.03	2122.1	0.960879		0.960879	-0.816078		020312115	5	1	60.5577	51.2788	456336	55.8346	55.6122	1.35761	1969.95	2122.12	0.964379		0.964379	-0.443183
YPL264C	YPL264C	0201121251	5	1	62.2231	52.2814	468662	57.3427	57.2815	1.30785	2148.08	2122.01	0.96932		0.96932	-0.451938		0202121251	5	1	60.2231	51.0013	456398	55.8422	56.0013	1.16886	2148.11	2121.92	0.961142		0.961142	-0.808739		020312125	5	1	59.668	49.9468	451736	55.2718	55.2231	1.33645	2148.15	2121.92	0.954659		0.954659	-0.674327
YOR368W	RAD17	0201121351	5	1	63.6705	53.5577	478886	58.5936	58.6706	1.51292	2325.26	2122.03	0.990465		0.990465	0.137344		0202121351	5	1	63.6705	52.725	480042	58.735	58.7795	1.42339	2325.35	2122.05	1.01093		1.01093	0.579284		020312135	5	1	61.6122	51.3917	464745	56.8635	56.834	1.47968	2325.27	2122.07	0.982151		0.982151	-0.020604
YPL263C	KEL3	0201121451	5	1	64.3359	54.9481	487447	59.6411	59.5577	1.35709	2503.09	2122.11	1.00817		1.00817	0.630794		0202121451	5	1	64.7808	55.1699	491650	60.1554	60.2231	1.31958	2503.19	2122.14	1.03538		1.03538	1.2608		020312145	5	1	63.8897	52.4449	477641	58.4413	58.4449	1.40722	2503.17	2122.22	1.0094		1.0094	0.627442
YOR371C	GPB1	0201121551	5	1	60.3904	49.8897	456154	55.8123	56.0026	1.23559	2680.88	2122.18	0.943451		0.943451	-1.17286		0202121551	5	1	63.3904	53.3359	474326	58.0358	58.1128	1.31245	2680.87	2122.14	0.998898		0.998898	0.243771		020312155	5	1	60.3359	49.2231	455158	55.6904	55.6693	1.30118	2680.95	2122.15	0.961889		0.961889	-0.502395
YPL262W	FUM1	0201121651	5	1	55.1699	45.3372	416479	50.9579	51.1116	1.25685	2859.13	2122.29	0.861391		0.861391	-3.45967	1	0202121651	5	1	55.3359	46.2815	416536	50.9649	51.0571	1.02043	2858.99	2122.01	0.877196		0.877196	-3.14889	1	020312165	5	1	54.3359	45.3359	408669	50.0023	50.0571	1.17104	2859.1	2122.2	0.863644		0.863644	-2.83856	1
YOR374W	ALD4	0201121751	5	1	60.559	49.1141	451264	55.2139	55.2257	1.50069	3037.29	2122.1	0.933336		0.933336	-1.45474		0202121751	5	1	60.0013	48.8353	449645	55.0159	55.1686	1.48478	3037.38	2121.86	0.94692		0.94692	-1.20519		020312175	5	1	58.9468	49.0558	446472	54.6277	54.8353	1.53917	3037.38	2122.05	0.943534		0.943534	-0.938864
YPL260W	YPL260W	0201121851	5	1	59.9455	49.5032	453141	55.4437	55.5577	1.41331	3215.16	2122.22	0.937219		0.937219	-1.34652		0202121851	5	1	60.6667	50.6705	455580	55.742	55.6706	1.28623	3215.21	2122.09	0.959419		0.959419	-0.856782		020312185	5	1	61.1699	50.725	459964	56.2785	56.5032	1.47131	3215.27	2122.18	0.972046		0.972046	-0.260869
YOR375C	GDH1	0201121951	5	1	60.4449	50.725	454645	55.6276	55.6122	1.31342	3392.14	2122.09	0.940329		0.940329	-1.25986		0202121951	5	1	60.725	51.6122	460547	56.3498	56.4449	1.36751	3392.24	2122.01	0.969879		0.969879	-0.565172		020312195	5	1	62.6122	51.834	459796	56.2579	56.2814	1.39499	3392.18	2122.07	0.971691		0.971691	-0.269331
YPL261C	YPL261C	0201122051	5	1	54.3891	45.7795	412095	50.4215	50.5006	1.03793	3570.07	2122.11	0.852325		0.852325	-3.71234	1	0202122051	5	1	57.7224	48.8353	435421	53.2756	53.2815	1.21915	3570.16	2122.19	0.916966		0.916966	-2.04022		020312205	5	1	54.7224	45.8353	411888	50.3962	50.3372	1.10348	3570.13	2122.14	0.870448		0.870448	-2.67678	1
YOR376W	YOR376W	0201122141	4	1	62.1115	49.3917	454874	55.6557	55.8897	1.67187	3748.45	2122.21	0.940803		0.940803	-1.24665		0202122141	4	1	61.8897	50.2244	455419	55.7223	55.8897	1.49619	3748.34	2122.09	0.95908		0.95908	-0.86623		020312214	4	1	61.3904	49.2814	451353	55.2249	55.2789	1.56455	3748.13	2122.2	0.953848		0.953848	-0.693604
YPL259C	APM1	0201122231	3	1	63.2231	49.9468	472920	57.8637	57.9455	1.60912	3926.34	2122.2	0.978127	1	0.963468	-0.615027		0202122231	3	1	61.9468	50.5577	464019	56.7746	56.834	1.52912	3926.37	2122.02	0.977191		0.977191	-0.361357		020312223	3	0	48.2789	35.725	351174	42.9676	42.9468	1.25328	3926.06	2122.35		1
YOR377W	ATF1	0201122321	2	1	69.0026	56.2244	509408	62.3281	62.3891	1.58733	4104.27	2122.02	1.05359	1	1.00651	0.584512		0202122321	2	1	66.1141	54.1686	492114	60.2121	60.2802	1.59351	4104.26	2122.03	1.03636	1	0.997651	0.209		020312232	2	1	66.5019	52.4449	498573	61.0025	61.3359	2.3552	4104.72	2122.01	1.05364	1	1.00366	0.490859
YPL258C	THI21	0201122411	1	1	67.0558	51.1673	494593	60.5155	60.8923	2.62449	4281.27	2121.95	1.02295	1	0.973813	-0.32672		0202122411	1	1	69.3891	53.7224	515077	63.0217	63.2789	2.337	4281.55	2122.06	1.08471	1	1.02208	0.88988		020312241	1	1	70.5019	52.9455	523679	64.0743	64.5564	2.63656	4281.38	2121.98	1.1067	1	1.04536	1.48252
YNL305C	YNL305C	0201130111	1	1	68.834	48.8924	495462	60.6218	61.2231	3.94241	193.146	2300.92	1.02475	1	0.975523	-0.279064		0202130111	1	1	72.0558	52.5006	509981	62.3983	62.8917	2.76906	192.655	2300.5	1.07398	1	1.01196	0.608018		020313011	1	1	69.5006	50.7795	504203	61.6914	62.2244	2.83569	192.816	2300.19	1.06554	1	1.00649	0.558074
YOR061W	CKA2	0201130221	2	1	75.5019	61.0571	565386	69.1773	69.5564	2.63097	368.884	2300.65	1.16937	1	1.11712	3.66679	1	0202130221	2	1	65.8353	54.0558	493204	60.3456	60.7224	2.09192	368.892	2300.64	1.03865	1	0.999861	0.270629		020313022	2	1	69.8353	56.4475	520712	63.7112	63.725	1.86064	368.793	2300.24	1.10043	1	1.04823	1.5506
YNL304W	YPT11	0201130331	3	1	66.4449	54.725	497530	60.8749	61.0571	1.78139	546.562	2300.24	1.02903	1	1.01361	0.782195		0202130331	3	1	60.3904	50.0571	451788	55.2782	55.3904	1.3813	546.872	2300.29	0.951435		0.951435	-1.07935		020313033	3	1	61.4449	50.9468	463743	56.7409	56.834	1.47609	546.636	2300.08	0.980033	1	0.965543	-0.415522
YOR062C	YOR062C	0201130441	4	1	60.3372	50.834	457237	55.9448	55.834	1.29743	724.976	2300.21	0.94569		0.94569	-1.11045		0202130441	4	1	59.3917	48.5006	446890	54.6788	54.6706	1.3573	725	2300.25	0.941118		0.941118	-1.36693		020313044	4	1	59.1699	50.4462	447572	54.7623	54.6706	1.22879	724.902	2300.13	0.945859		0.945859	-0.883571
YNL303W	YNL303W	0201130541	4	1	62.5032	53.1699	473224	57.9008	58.0571	1.36033	902.989	2300.23	0.978755		0.978755	-0.189001		0202130541	4	1	60.3904	50.1699	454870	55.6552	55.6122	1.4204	903.065	2300.28	0.957924		0.957924	-0.898432		020313054	4	1	60.5032	51.1699	459864	56.2663	56.3359	1.36454	903.017	2300.25	0.971836		0.971836	-0.265883
YOR064C	YNG1	0201130641	4	1	63.7224	53.8897	482897	59.0844	59.1141	1.32042	1081	2300.18	0.998761		0.998761	0.36853		0202130641	4	1	61.668	50.1141	468396	57.3101	57.2231	1.45406	1080.91	2300.29	0.986408		0.986408	-0.104412		020313064	4	1	61.0558	51.1686	467822	57.24	57.2231	1.40296	1081.04	2300.28	0.988653		0.988653	0.134022
YNL302C	RPS19B	0201130741	4	1	62.725	51.5032	474886	58.1043	58.3904	1.70439	1257.6	2300.22	0.982194		0.982194	-0.0931694		0202130741	4	1	58.4449	47.1115	435019	53.2264	53.5006	1.69493	1257.56	2300.32	0.91612		0.91612	-2.06381		020313074	4	1	59.725	48.5032	452758	55.3967	55.6122	1.70773	1257.66	2300.31	0.956817		0.956817	-0.623011
YOR065W	CYT1	0201130840	4	0	48.9481	39.8353	362988	44.413	44.3359	1.07523	1435.95	2300.07						0202130840	4	0	47.0571	36.8353	346667	42.4162	42.3359	1.04076	1436.12	2300.02						020313084	4	0	45.8898	36.7808	340249	41.6309	41.7808	1.09234	1435.93	2300.12
YNL301C	RPL18B	0201130941	4	1	62.0013	49.7224	470218	57.5331	57.7795	1.75436	1614.35	2300.35	0.972539		0.972539	-0.362224		0202130941	4	1	60.8924	50.1141	454961	55.6663	55.8898	1.59399	1614.36	2300.23	0.958115		0.958115	-0.893111		020313094	4	1	60.0013	47.7808	449140	54.9541	55.0013	1.72543	1614.44	2300.25	0.949172		0.949172	-0.804807
YOR066W	YOR066W	0201131041	4	1	64.2815	53.0558	485460	59.398	59.3904	1.49461	1792.04	2300.23	1.00406		1.00406	0.51629		0202131041	4	1	62.8353	49.3904	476467	58.2977	58.2815	1.45534	1792.06	2300.28	1.00341		1.00341	0.369422		020313104	4	1	61.8353	42.3904	466562	57.0858	57.0558	1.36583	1792.01	2300.17	0.98599		0.98599	0.0706997
YNL299W	TRF5	0201131141	4	1	62.6122	50.6122	465254	56.9258	57.0026	1.41161	1969.82	2300.17	0.962272		0.962272	-0.64834		0202131141	4	1	60.3372	48.5577	451142	55.1991	55.3359	1.36184	1969.81	2300.15	0.950074		0.950074	-1.11729		020313114	4	1	59.5032	49.3372	446342	54.6118	54.6122	1.43479	1969.88	2300.24	0.943259		0.943259	-0.945412
YOR067C	ALG8	0201131241	4	1	57.668	47.0013	419776	51.3613	51.5007	1.06371	2148	2300.13	0.868211		0.868211	-3.26962	1	0202131241	4	1	54.834	44.2814	415271	50.8101	50.8897	1.08828	2148.15	2300.03	0.874531		0.874531	-3.22316	1	020313124	4	1	53.7224	45.3359	410694	50.2501	50.1407	1.10857	2148.13	2300.15	0.867924		0.867924	-2.7368	1
YNL298W	CLA4	0201131341	4	1	59.5032	48.3917	439284	53.7482	54.1115	1.51321	2325.49	2300.15	0.908559		0.908559	-2.1452		0202131341	4	1	62.1699	50.4462	458536	56.1038	56.2788	1.46774	2325.49	2299.96	0.965644		0.965644	-0.683227		020313134	4	1	59.5032	48.3372	449000	54.9369	55.2244	1.53274	2325.49	2300.09	0.948875		0.948875	-0.811852
YOR068C	VAM10	0201131441	4	1	65.1686	54.3904	487995	59.7082	59.8353	1.48617	2503.2	2300.15	1.00931		1.00931	0.662399		0202131441	4	1	66.7224	56.0571	501997	61.4214	61.3891	1.38453	2503.18	2300.02	1.05717		1.05717	1.86823		020313144	4	1	67.1141	55.3904	498133	60.9486	61.0013	1.49066	2503.14	2300.07	1.05271		1.05271	1.65719
YNL086W	YNL086W	0201131541	4	1	62.7224	52.1141	472333	57.7919	57.9468	1.29303	2681.04	2300.2	0.976913		0.976913	-0.24033		0202131541	4	1	62.8353	53.8353	476147	58.2585	58.1141	1.25378	2680.97	2299.99	1.00273		1.00273	0.350653		020313154	4	1	61.8897	51.9468	468425	57.3137	57.1141	1.29855	2681.06	2300.19	0.989926		0.989926	0.1643
YOR069W	VPS5	0201131641	4	1	64.6667	52.8923	484028	59.2228	59.3917	1.76766	2859.2	2300.4	1.0011		1.0011	0.433745		0202131641	4	1	61.7795	49.5006	460975	56.4021	56.5032	1.49665	2859.03	2300.3	0.97078		0.97078	-0.540065		020313164	4	1	63.3372	51.834	473235	57.9023	58.0571	1.67122	2859.18	2300.35	1.00009		1.00009	0.406043
YNL297C	MON2	0201131741	4	1	59.8923	50.3359	453060	55.4338	55.6135	1.32223	3037.07	2300.34	0.937052		0.937052	-1.35117		0202131741	4	1	56.7224	47.2231	429174	52.5112	52.668	1.2456	3037.22	2300.09	0.90381		0.90381	-2.40696		020313174	4	1	58.7808	49.8898	445858	54.5526	54.7224	1.2195	3037.1	2300.23	0.942236		0.942236	-0.969724
YOR070C	GYP1	0201131841	4	1	62.6135	52.5564	474298	58.0323	58.0558	1.53267	3215.27	2300.28	0.980978		0.980978	-0.127055		0202131841	4	1	61.2801	51.0558	460846	56.3864	56.559	1.41198	3215.29	2300.06	0.970509		0.970509	-0.547618		020313184	4	1	61.8923	51.4475	467023	57.1421	57.1141	1.54506	3215.32	2300.2	0.986963		0.986963	0.0938429
YNL295W	YNL295W	0201131941	4	1	61.5577	52.5006	464662	56.8533	56.834	1.35887	3392.18	2300.21	0.961048		0.961048	-0.682467		0202131941	4	1	62.0571	51.2789	466733	57.1067	57.2244	1.42111	3392.32	2300.11	0.982906		0.982906	-0.202023		020313194	4	1	62.3904	52.3359	469535	57.4495	57.5007	1.44356	3392.24	2300.2	0.992272		0.992272	0.220085
YOR071C	YOR071C	0201132041	4	1	64.1686	51.2814	476950	58.3567	58.668	1.70809	3570.33	2300.32	0.986462		0.986462	0.0257633		0202132041	4	1	64.1141	52.9481	480204	58.755	58.834	1.51285	3570.3	2300.16	1.01128		1.01128	0.58884		020313204	4	1	63.834	51.2814	481536	58.9179	59.0558	1.72759	3570.32	2300.26	1.01763		1.01763	0.823155
YNL294C	RIM21	0201132141	4	1	66.3359	54.3917	494805	60.5415	60.5577	1.59587	3748.25	2300.11	1.02339		1.02339	1.05493		0202132141	4	1	65.6122	53.6706	488460	59.765	59.8366	1.53609	3748.22	2300.06	1.02866		1.02866	1.07348		020313214	4	1	65.2788	53.834	487204	59.6114	59.6122	1.57337	3748.24	2300.01	1.02961		1.02961	1.10799
YOR072W	YOR072W	0201132231	3	1	66.1128	54.0013	495652	60.645	60.725	1.60851	3926.25	2299.82	1.02514	1	1.00978	0.675555		0202132231	3	1	64.1141	53.1141	481875	58.9593	59.0013	1.65818	3926.26	2299.86	1.01479		1.01479	0.686892		020313223	3	1	66.5006	52.3346	484803	59.3177	59.4462	1.77436	3926.27	2300.09	1.02454	1	1.00939	0.627145
YNL293W	MSB3	0201132321	2	1	67.1686	54.0558	505865	61.8946	61.9481	1.58064	4104.15	2299.83	1.04627	1	0.999511	0.389415		0202132321	2	1	68.7224	54.559	510574	62.4708	62.559	1.83154	4104.39	2299.94	1.07523	1	1.03507	1.25225		020313232	2	1	67.668	53.8366	503485	61.6034	61.6705	1.69309	4104.26	2299.79	1.06402	1	1.01355	0.725964
YOR073W	SGO1	0201132411	1	1	65.8897	48.3917	478174	58.5065	59.1699	2.89108	4281.05	2300.08	0.988993	1	0.941484	-1.22766		0202132411	1	1	72.1673	56.2788	534108	65.3502	65.5564	2.44812	4281.54	2299.92	1.12479	1	1.05984	1.9426		020313241	1	1	69.1128	50.891	508277	62.1898	62.7224	2.70614	4281.31	2299.83	1.07415	1	1.01462	0.751444
YOR378W	YOR378W	0201140111	1	1	73.0571	53.7808	523911	64.1026	64.7808	3.15287	192.856	2478.26	1.08359	1	1.03154	1.2819		0202140111	1	1	69.1128	52.3891	508235	62.1847	62.7237	2.85153	192.866	2478.18	1.07031	1	1.0085	0.511439		020314011	1	1	70.6148	52.8898	509801	62.3762	62.7808	2.83878	192.698	2478.09	1.07737	1	1.01766	0.823752
YPL257W	YPL257W	0201140221	2	1	69.6122	57.5006	521133	63.7628	63.7795	1.52609	368.871	2477.94	1.07785	1	1.02968	1.23015		0202140221	2	1	66.1116	54.5007	493805	60.4191	60.4449	1.36881	368.923	2478.18	1.03992	1	1.00108	0.304577		020314022	2	1	86.6135	51.9468	490291	59.9892	60.0571	1.58377	368.775	2478.03	1.03614	1	0.986988	0.0944213
YOR380W	RDR1	0201140331	3	1	65.9481	52.3904	485483	59.4008	59.2814	1.57309	546.706	2478.12	1.00411	1	0.989062	0.0982287		0202140331	3	1	62.2815	51.4475	475123	58.1333	58.2231	1.57199	546.923	2478.35	1.00058		1.00058	0.290538		020314033	3	1	61.2231	50.1686	457491	55.9759	56.1141	1.48979	546.776	2478.13	0.96682	1	0.952525	-0.725059
YPL256C	CLN2	0201140431	3	1	61.1699	51.1116	458687	56.1222	56.2244	1.27031	725.021	2478.19	0.948689	1	0.934471	-1.4231		0202140431	3	1	58.7795	49.5577	445743	54.5385	54.5577	1.41646	725.03	2478.41	0.938704		0.938704	-1.43424		020314043	3	1	59.0571	49.2244	444948	54.4412	54.5032	1.32774	724.988	2478.29	0.940312	1	0.926409	-1.34608
YOR381W	FRE3	0201140531	3	1	68.2815	55.3359	500331	61.2176	61.2814	1.64802	902.956	2478.29	1.03482	1	1.01931	0.941215		0202140531	3	1	63.2231	52.3904	473803	57.9718	58.2815	1.6287	903.17	2478.42	0.997796		0.997796	0.213066		020314053	3	1	62.3904	51.7782	472633	57.8286	58.0026	1.49313	903.045	2478.31	0.99882	1	0.984052	0.0246111
YPL254W	HFI1	0201140631	3	1	63.0558	52.9468	476002	58.2408	58.1141	1.3351	1081.05	2478.27	0.984501	1	0.969746	-0.440066		0202140631	3	1	65.1141	54.6135	490319	59.9925	60.0013	1.48745	1080.98	2478.32	1.03258		1.03258	1.18264		020314063	3	1	65.0558	52.0558	486667	59.5457	59.7224	1.47691	1081.06	2478.34	1.02848	1	1.01327	0.719409
YOR382W	FIT2	0201140731	3	1	66.6705	56.4449	504681	61.7498	61.891	1.72299	1258.03	2478.39	1.04382	1	1.02817	1.18817		0202140731	3	1	65.2244	55.1115	492244	60.228	60.3917	1.71027	1257.89	2478.43	1.03663		1.03663	1.29564		020314073	3	1	67.2244	54.2244	497640	60.8883	61.2244	1.82369	1257.92	2478.45	1.05167	1	1.03612	1.26269
YPL253C	VIK1	0201140831	3	1	66.0013	52.668	492119	60.2128	60.6135	2.1942	1435.99	2478.72	1.01784	1	1.00258	0.475		0202140831	3	1	63.1686	50.7224	471702	57.7146	58.1673	2.09778	1435.94	2478.73	0.99337		0.99337	0.0896821		020314083	3	1	63.668	50.3346	472602	57.8248	58.3346	2.18965	1435.99	2478.77	0.998755	1	0.983988	0.0230909
YOR383C	FIT3	0201140931	3	1	65.7795	55.725	497165	60.8302	61.0571	1.57264	1614.08	2478.38	1.02827	1	1.01286	0.761485		0202140931	3	1	63.2231	52.9468	476916	58.3526	58.3904	1.48233	1614.16	2478.36	1.00435		1.00435	0.395779		020314093	3	1	64.4462	51.7795	481023	58.8551	59.0571	1.66999	1614.11	2478.46	1.01655	1	1.00152	0.439994
YPL250C	ICY2	0201141031	3	1	65.9481	54.8353	494129	60.4587	60.6135	1.47536	1792.05	2478.25	1.02199	1	1.00668	0.589092		0202141031	3	1	64.1686	54.1686	482895	59.0841	59.0571	1.38442	1792.14	2478.17	1.01694		1.01694	0.746777		020314103	3	1	64.0558	53.7808	483777	59.192	59.1686	1.4924	1792.06	2478.28	1.02237	1	1.00725	0.576319
YOR384W	FRE5	0201141131	3	1	65.1115	53.4449	487752	59.6785	59.725	1.64561	1970.02	2478.39	1.0088	1	0.993684	0.227048		0202141131	3	1	64.5577	51.9481	474364	58.0403	58.3333	1.51581	1970.07	2478.38	0.998976		0.998976	0.245959		020314113	3	1	64.3917	52.5032	476502	58.3019	58.4449	1.54418	1970.08	2478.36	1.007	1	0.992107	0.216144
YPL249C	GYP5	0201141231	3	1	64.6135	52.0013	482795	59.072	59.2231	1.81788	2148.12	2478.53	0.998552	1	0.983587	-0.0543565		0202141231	3	1	61.559	50.559	462244	56.5575	56.8897	1.64771	2148.06	2478.51	0.973454		0.973454	-0.465516		020314123	3	1	63.8898	51.3891	472729	57.8403	58.0558	1.84696	2148.15	2478.55	0.999022	1	0.984251	0.0293519
YOR385W	YOR385W	0201141331	3	1	65.3372	53.5032	486605	59.5381	59.725	1.76578	2325.19	2478.49	1.00643	1	0.991348	0.16193		0202141331	3	1	60.6122	51.3917	459873	56.2674	56.3904	1.26182	2325.17	2478.2	0.96846		0.96846	-0.604734		020314133	3	1	63.6122	52.5006	477835	58.4651	58.5032	1.60205	2325.18	2478.34	1.00981	1	0.994884	0.282175
YPL248C	GAL4	0201141431	3	1	64.668	54.0013	490528	60.0181	60.0013	1.43324	2503.16	2478.21	1.01455	1	0.99934	0.384662		0202141431	3	1	63.559	52.7795	480972	58.8489	58.8923	1.40899	2503.26	2478.07	1.01289		1.01289	0.633919		020314143	3	1	62.8923	52.6705	475857	58.223	58.2244	1.56518	2503.13	2477.75	1.00563	1	0.990763	0.184201
YOR386W	PHR1	0201141531	3	1	65.0571	54.1116	489708	59.9177	60.0571	1.52645	2681.17	2478.29	1.01285	1	0.997668	0.338071		0202141531	3	1	63.1699	52.2244	474824	58.0966	58.1141	1.35049	2681.17	2478.15	0.999945		0.999945	0.272974		020314153	3	1	63.1699	52.2789	465573	56.9647	57.1686	1.35211	2681.19	2477.95	0.9839	1	0.969352	-0.324934
YPL247C	YPL247C	0201141631	3	1	67.0558	56.1129	503397	61.5927	61.668	1.54759	2859.22	2478.18	1.04116	1	1.02556	1.11528		0202141631	3	1	64.2802	53.7224	484143	59.2368	59.3346	1.46447	2859.21	2478.12	1.01957		1.01957	0.820047		020314163	3	1	65.6135	54.1141	489856	59.9359	59.9468	1.56409	2859.3	2478.13	1.03522	1	1.01991	0.877323
YOL001W	PHO80	0201141731	3	1	63.7795	53.8923	487223	59.6137	59.6705	1.32177	3037.1	2478.27	1.00771	1	0.992606	0.19699		0202141731	3	1	60.7795	49.725	459850	56.2645	56.3917	1.35916	3037.07	2478.29	0.968411		0.968411	-0.606092		020314173	3	1	65.2789	54.1129	487944	59.7019	59.725	1.44499	3037.01	2478.21	1.03118	1	1.01593	0.782625
YPL246C	RBD2	0201141831	3	1	67.5032	56.0026	508341	62.1975	62.2815	1.53701	3215.21	2478.18	1.05139	1	1.03563	1.39595		0202141831	3	1	64.4449	53.4449	482709	59.0614	59.2231	1.54865	3215.3	2478.14	1.01655		1.01655	0.735853		020314183	3	1	64.9481	53.4449	490738	60.0437	60.1115	1.47423	3215.25	2478.11	1.03708	1	1.02175	0.92095
YOL002C	IZH2	0201141931	3	1	65.0013	55.3891	492905	60.309	60.4462	1.41308	3392.14	2478.1	1.01946	1	1.00418	0.519614		0202141931	3	1	64.0013	51.0013	484555	59.2873	59.3346	1.43164	3392.25	2478.12	1.02044		1.02044	0.844263		020314193	3	1	64.3346	53.0558	489129	59.8469	59.9468	1.48001	3392.23	2478.01	1.03368	1	1.0184	0.841305
YPL245W	YPL245W	0201142031	3	1	65.2231	51.7808	489053	59.8377	59.9481	1.53066	3570.21	2477.93	1.0115	1	0.996336	0.300932		0202142031	3	1	65.0026	54.0584	489165	59.8513	59.8898	1.43958	3570.14	2477.93	1.03015		1.03015	1.11489		020314203	3	1	66.3904	52.2814	487044	59.5918	59.6148	1.48313	3570.15	2477.86	1.02927	1	1.01406	0.738073
YOL003C	PFA4	0201142131	3	1	63.6705	52.725	479429	58.6601	58.559	1.40902	3748.07	2477.98	0.99159	1	0.976728	-0.245476		0202142131	3	1	63.5577	51.6705	467465	57.1963	57.2789	1.39335	3748.01	2477.83	0.984449		0.984449	-0.159028		020314213	3	1	60.6122	49.1116	454158	55.5681	55.5577	1.61761	3747.77	2477.71	0.959776	1	0.945585	-0.890084
YPL244C	HUT1	0201142231	3	1	57.8924	47.725	431794	52.8317	52.7808	1.10865	3925.98	2477.94	0.893066	1	0.879682	-2.94996	1	0202142231	3	1	57.8924	47.1686	429481	52.5488	52.559	1.23307	3926.22	2477.85	0.904457		0.904457	-2.38893		020314223	3	1	56.7795	46.3891	420932	51.5027	51.5577	1.20876	3926.24	2477.86	0.889559	1	0.876406	-2.5351	1
YOL004W	SIN3	0201142321	2	1	65.3917	51.9468	485829	59.4432	59.668	1.83831	4104.45	2477.95	1.00483	1	0.959924	-0.713789		0202142321	2	1	69.2257	51.5019	514314	62.9284	63.1141	2.07119	4104.45	2477.86	1.08311	1	1.04266	1.46361		020314232	2	1	68.891	53.7795	508583	62.2272	62.6135	2.1031	4104.55	2477.98	1.07479	1	1.02381	0.970006
YPL241C	CIN2	0201142411	1	1	70.4475	52.2231	510821	62.501	62.8898	2.71854	4281.33	2478.13	1.05652	1	1.00576	0.563688		0202142411	1	1	76.8897	55.6135	533981	65.3348	65.6693	2.67415	4281.51	2477.72	1.12453	1	1.05959	1.93562		020314241	1	1	72.725	53.8898	527447	64.5353	65.0584	2.82546	4281.32	2478.1	1.11466	1	1.05289	1.6614
YNL089C	YNL089C	0201150111	1	1	71.5019	53.6148	529195	64.7491	65.2802	3.12476	192.767	2656.21	1.09452	1	1.04194	1.57184		0202150111	1	1	68.7782	49.9468	505976	61.9083	62.8353	3.60199	193.223	2655.89	1.06555	1	1.00402	0.386488		020315011	1	1	68.3346	49.4449	502317	61.4605	62.1673	3.19587	192.934	2656.13	1.06155	1	1.00272	0.468529
YOR076C	SKI7	0201150221	2	1	72.5019	59.7224	539776	66.0438	66.2231	2.08326	368.727	2656.22	1.1164	1	1.06651	2.25664		0202150221	2	1	70.7224	58.6693	524766	64.2073	64.2801	1.70858	369.044	2656.2	1.10512	1	1.06385	2.0543		020315022	2	1	70.7237	57.8911	523485	64.0505	64.1407	2.00733	368.842	2656.26	1.10629	1	1.05381	1.68335
YOR202W	HIS3	0201150321	2	1	63.5577	51.5577	476967	58.3588	58.5007	1.73459	546.628	2655.98	0.986497	1	0.942413	-1.20177		0202150321	2	1	66.3917	55.6135	499603	61.1284	61.1115	1.52773	546.993	2656.07	1.05213	1	1.01283	0.632213		020315032	2	1	64.9455	52.9468	484069	59.2278	59.391	1.82067	546.776	2656.38	1.02299	1	0.974461	-0.20346
YOR202W	HIS3	0201150421	2	1	63.5006	49.5577	475485	58.1776	58.1686	1.85719	725.068	2655.89	0.983433	1	0.939486	-1.28335		0202150421	2	1	69.6135	55.8898	513328	62.8078	62.8353	1.99708	725.151	2655.87	1.08103	1	1.04066	1.40789		020315042	2	1	67.0558	54.9455	499326	61.0946	61.0026	2.00299	724.916	2655.92	1.05523	1	1.00518	0.52691
YNL291C	MID1	0201150521	2	1	66.559	54.1686	500441	61.2311	61.2523	1.66502	903.21	2656.26	1.03505	1	0.988795	0.0908003		0202150521	2	1	69.7808	58.1141	526959	64.4756	64.6693	1.70325	903.131	2656.29	1.10974	1	1.06829	2.17822		020315052	2	1	66.0558	54.8353	491586	60.1476	60.1141	1.42317	903.011	2656.11	1.03887	1	0.989595	0.156414
YOR078W	BUD21	0201150621	2	1	70.0039	58.0013	526710	64.4451	64.559	1.91828	1080.96	2656.43	1.08938	1	1.0407	1.53721		0202150621	2	1	69.559	56.7224	525284	64.2706	64.4462	1.73563	1080.84	2656.41	1.10621	1	1.0649	2.08357		020315062	2	1	68.5032	57.3891	516699	63.2202	63.3346	1.6644	1080.97	2656.36	1.09194	1	1.04015	1.3585
YNL289W	PCL1	0201150721	2	1	68.5019	55.9468	514666	62.9714	63.0026	1.68641	1257.89	2655.87	1.06447	1	1.0169	0.874017		0202150721	2	1	67.3904	56.559	509623	62.3545	62.4449	1.65991	1257.88	2655.82	1.07323	1	1.03315	1.19852		020315072	2	1	67.2231	55.559	506892	62.0203	62.1116	1.57652	1258.01	2655.82	1.07122	1	1.02041	0.889081
YOR079C	ATX2	0201150821	2	1	68.0026	56.9468	514134	62.9063	62.8898	1.54642	1436.12	2656.14	1.06337	1	1.01585	0.844721		0202150821	2	1	68.2244	55.9468	506578	61.9819	62.0558	1.48427	1436.11	2656.12	1.06682	1	1.02697	1.02642		020315082	2	1	67.6135	54.559	514224	62.9174	62.9481	1.53382	1436.13	2656.19	1.08671	1	1.03517	1.24004
YNL288W	CAF40	0201150921	2	1	69.2231	58.2815	517585	63.3287	63.3346	1.4838	1614.01	2656.15	1.07051	1	1.02267	1.03478		0202150921	2	1	67.668	56.6122	506775	62.006	62.0558	1.51879	1614.1	2656.1	1.06723	1	1.02737	1.03755		020315092	2	1	67.2231	56.9455	510630	62.4776	62.5019	1.53248	1614	2656.14	1.07912	1	1.02793	1.06798
YOR080W	DIA2	0201151021	2	1	65.1115	55.0558	494346	60.4853	60.4462	1.37538	1792.06	2656.13	1.02244	1	0.976752	-0.24481		0202151021	2	1	63.5577	53.3904	474584	58.0673	58.1686	1.35676	1792.1	2656.1	0.99944	1	0.962112	-0.781694		020315102	2	1	63.3359	53.1141	480415	58.7808	58.8366	1.28585	1792.03	2656.11	1.01527	1	0.967107	-0.37833
YNL286W	CUS2	0201151121	2	1	67.5577	55.8353	505972	61.9078	62.0026	1.64036	1970.12	2656.3	1.04649	1	0.999723	0.395344		0202151121	2	1	66.0571	55.0584	497469	60.8674	60.9468	1.68308	1970.26	2656.28	1.04764	1	1.00851	0.511658		020315112	2	1	66.725	54.1686	499024	61.0577	61.2244	1.65824	1970.27	2656.27	1.05459	1	1.00457	0.512454
YOR081C	TGL5	0201151221	2	1	67.0571	56.725	508439	62.2096	62.3372	1.52239	2148.16	2656.29	1.05159	1	1.0046	0.531177		0202151221	2	1	68.0558	56.8366	506657	61.9915	62.1115	1.57475	2148.03	2656.33	1.06698	1	1.02713	1.03086		020315122	2	1	67.0571	56.834	509966	62.3965	62.559	1.62034	2148.14	2656.3	1.07772	1	1.02659	1.03623
YNL285W	YNL285W	0201151321	2	1	70.3917	57.4462	526781	64.4538	64.5564	1.62392	2325.15	2656.25	1.08953	1	1.04084	1.54112		0202151321	2	1	65.0026	51.9468	486337	59.5053	59.6148	1.53676	2325.13	2656.3	1.02419	1	0.985938	-0.117494		020315132	2	1	67.7782	55.3904	498566	61.0016	61.0584	1.70893	2324.8	2656.23	1.05362	1	1.00364	0.490512
YOR082C	YOR082C	0201151421	2	1	65.1141	55.1699	494142	60.4602	60.559	1.34644	2503.11	2656.23	1.02202	1	0.976348	-0.256089		0202151421	2	1	63.2257	53.6705	474626	58.0724	58.1129	1.30444	2503.14	2656.11	0.999528	1	0.962197	-0.779331		020315142	2	0	48.3891	37.8923	350440	42.8778	42.725	1.37066	2502.53	2655.87		1
YNL283C	WSC2	0201151521	2	1	68.6706	57.2789	513035	62.7719	62.891	1.60708	2681.26	2656.03	1.0611	1	1.01368	0.784223		0202151521	2	1	64.0026	52.0571	479803	58.7059	58.7795	1.5444	2681.26	2655.9	1.01043	1	0.972693	-0.486723		020315152	2	1	61.8923	48.6122	453518	55.4897	55.834	2.10715	2681.73	2656.03	0.958423	1	0.91296	-1.66589
YOR083W	WHI5	0201151621	2	1	65.6706	55.2257	495596	60.6382	60.6705	1.22192	2859.12	2656.11	1.02503	1	0.979221	-0.176005		0202151621	2	1	64.2231	53.5032	480570	58.7997	58.8353	1.33798	2859.24	2656.15	1.01205	1	0.974249	-0.44337		020315162	2	1	64.7224	53.725	488570	59.7785	59.8911	1.50835	2859.36	2656.12	1.0325	1	0.983522	0.0120021
YNL281W	HCH1	0201151721	2	1	66.6693	56.7224	502821	61.5222	61.5032	1.32542	3037.11	2656.1	1.03997	1	0.993496	0.221812		0202151721	2	1	65.5032	54.834	493273	60.3539	60.3917	1.4733	3037.13	2656.25	1.0388	1	1	0.274495		020315172	2	1	66.3917	55.8897	503309	61.5819	61.6122	1.38838	3037.16	2656.08	1.06365	1	1.01319	0.71756
YOR084W	YOR084W	0201151821	2	1	64.4449	52.2257	488227	59.7365	59.834	1.62673	3215.02	2655.74	1.00979	1	0.964661	-0.581775		0202151821	2	1	64.3359	52.834	483943	59.2124	59.2244	1.38896	3215.13	2655.92	1.01915	1	0.981086	-0.252764		020315182	2	1	63.6706	53.3346	477684	58.4466	58.5032	1.39869	3215.01	2655.8	1.00949	1	0.961608	-0.509076
YNL280C	ERG24	0201151921	2	1	63.834	51.4449	476223	58.2679	58.3372	1.68166	3392.16	2655.8	0.984959	1	0.940944	-1.24271		0202151921	2	1	64.834	52.7782	487406	59.6361	59.6705	1.52399	3392.14	2655.92	1.02644	1	0.988106	-0.0570631		020315192	2	1	63.5577	52.7237	472555	57.819	57.8353	1.44296	3392.12	2655.91	0.998654	1	0.951282	-0.754615
YOR085W	OST3	0201152021	2	1	60.8353	49.6706	450240	55.0887	55.1693	1.48045	3570.2	2655.76	0.931218	1	0.889604	-2.67343	1	0202152021	2	1	62.2801	49.1686	464589	56.8444	56.8923	1.59651	3570.01	2655.7	0.978392	1	0.94185	-1.34653		020315202	2	1	61.668	48.4449	453423	55.4781	55.5019	1.48645	3570.04	2655.76	0.958223	1	0.912769	-1.67043
YNL278W	CAF120	0201152121	2	1	66.1116	52.5032	490783	60.0493	60.2231	1.68902	3748.36	2656.09	1.01507	1	0.969711	-0.441035		0202152121	2	1	61.9481	50.0584	458118	56.0526	56.0584	1.5078	3748.27	2656.08	0.964763	1	0.928731	-1.71225		020315212	2	1	61.891	50.7237	462525	56.5919	56.6705	1.60946	3748.33	2656.03	0.977459	1	0.931093	-1.2347
YOR086C	TCB1	0201152221	2	1	65.5032	53.725	487691	59.671	59.6705	1.64579	3926.15	2656.09	1.00868	1	0.963602	-0.611282		0202152221	2	1	73.3917	52.5006	486691	59.5487	59.6673	1.9308	3926.35	2656.28	1.02494	1	0.986657	-0.0974575		020315222	2	1	65.1699	53.0584	488490	59.7687	59.7808	1.80773	3926.26	2656.26	1.03233	1	0.983361	0.00818182
YNL096C	RPS7B	0201152321	2	1	66.5019	53.8923	497137	60.8268	60.8924	1.93869	4104.38	2655.88	1.02821	1	0.982267	-0.0911381		0202152321	2	1	67.3346	55.0039	504154	61.6853	61.6135	1.73607	4104.21	2656.06	1.06171	1	1.02206	0.889448		020315232	2	1	70.4462	55.4449	508021	62.1584	62.2802	1.91517	4104.44	2655.99	1.0736	1	1.02268	0.943092
YOR087W	YVC1	0201152411	1	1	73.2257	55.3891	539326	65.9887	66.2789	2.65199	4281.5	2655.88	1.11547	1	1.06189	2.12774		0202152411	1	1	65.8923	44.1141	472571	57.821	58.6693	3.78376	4280.64	2655.62	0.9952	1	0.93773	-1.46139		020315241	1	1	76.0026	59.4475	564737	69.0978	69.3891	2.68477	4281.5	2655.94	1.19346	1	1.12732	3.43142	1
YOL006C	TOP1	0201160111	1	1	72.0571	48.668	508246	62.1859	63.1135	4.15572	192.904	2834.25	1.05119	1	1.00069	0.422371		0202160111	1	1	60.3904	38.834	417817	51.1216	51.725	4.36335	193.328	2833.56	0.879892	1	0.82908	-4.49018	1	020316011	1	1	69.0571	48.3346	499946	61.1704	61.9468	3.52297	192.877	2834.68	1.05654	1	0.997987	0.355977
YPL240C	HSP82	0201160211	1	1	74.3891	57.0039	549174	67.1936	67.3917	2.89276	368.831	2834.52	1.13584	1	1.08128	2.66807	1	0202160211	1	1	69.2231	51.2231	507495	62.0941	63.0571	3.55088	369.419	2833.93	1.06875	1	1.00703	0.47049		020316021	1	1	71.1686	54.5032	523714	64.0785	64.4468	2.76588	369.009	2834.41	1.10677	1	1.04543	1.48417
YOR202W	HIS3	0201160311	1	1	60.8897	45.8924	442584	54.152	54.3904	2.55641	546.248	2834.97	0.915384	1	0.871412	-3.18042	1	0202160311	1	1	64.5564	47.834	473818	57.9736	58.5564	3.0138	546.59	2834.11	0.997828	1	0.940206	-1.39238		020316031	1	1	66.5564	49.1673	487262	59.6185	60.2814	3.24688	546.331	2834.28	1.02974	1	0.972668	-0.246096
YOR202W	HIS3	0201160410	1	0	40.5019	24.1115	265876	32.5311	32.6122	3.1619	725.566	2832.79		1				0202160410	1	0	44.8353	25.1115	286046	34.999	35.1128	3.95418	725.327	2832.3		1				020316041	1	0	42.5007	21.2814	269958	33.0304	33.1128	3.66988	724.928	2832.34		1
YOL007C	CSI2	0201160511	1	1	69.8924	53.2231	517553	63.3248	63.7808	3.13863	903.616	2834.5	1.07044	1	1.01902	0.933093		0202160511	1	1	72.559	50.8898	520647	63.7033	64.7224	4.06242	903.758	2833.89	1.09645	1	1.03313	1.19804		020316051	1	1	66.2801	49.1686	485529	59.4065	60.1141	3.23231	903.681	2834.31	1.02607	1	0.969209	-0.32833
YPL239W	YAR1	0201160611	1	1	72.5007	54.3359	536493	65.6421	66.1673	3.17379	1080.45	2834.46	1.10961	1	1.05631	1.97228		0202160611	1	1	76.1673	57.3372	561181	68.6628	69.3891	3.53703	1080.56	2834.16	1.18181	1	1.11356	3.4402	1	020316061	1	1	71.2257	52.7224	519386	63.549	64.2257	3.53855	1080.26	2834.28	1.09762	1	1.03679	1.27875
YOL008W	COQ10	0201160710	1	0	44.0039	24.4475	284452	34.8039	34.9468	3.89131	1257.13	2832.45		1				0202160710	1	0	46.6667	26.7808	306893	37.5496	37.8366	4.0501	1257.05	2832.57		1				020316071	1	0	44.3917	26.5019	296132	36.2329	36.3372	3.57474	1258.02	2832.64		1
YPL236C	YPL236C	0201160811	1	1	63.3917	42.7795	450553	55.127	56.1686	4.12968	1436.98	2833.72	0.931866	1	0.887101	-2.74319	1	0202160811	1	1	60.7224	42.2257	439546	53.7802	54.725	3.75791	1436.19	2833.51	0.925652	1	0.872198	-3.28821	1	020316081	1	1	68.3891	52.7795	503778	61.6393	62.1129	2.79272	1436.34	2834.38	1.06464	1	1.00564	0.53786
YOL009C	MDM12	0201160911	1	1	61.3359	46.3359	455839	55.7737	56.3904	2.50561	1614.08	2834.17	0.942798	1	0.897509	-2.45316		0202160911	1	1	59.3904	41.3359	434398	53.1504	54.0039	3.21702	1613.98	2833.79	0.914812	1	0.861984	-3.57294	1	020316091	1	1	60.5577	45.834	450551	55.1268	55.6122	2.45239	1613.83	2834.16	0.952154	1	0.899386	-1.98867
YPL234C	TFP3	0201161011	1	1	63.5006	48.2788	466263	57.0492	57.5006	2.25286	1792.33	2834.44	0.96436	1	0.918034	-1.88116		0202161011	1	1	58.8366	41.2789	420088	51.3995	51.8924	2.92281	1792.66	2834.01	0.884675	1	0.833587	-4.36454	1	020316101	1	1	62.7224	48.3359	464366	56.8171	57.2231	2.50475	1792.3	2834.31	0.981349	1	0.926963	-1.3329
YOL011W	PLB3	0201161111	1	1	68.0571	53.7795	504037	61.6709	61.9481	2.25157	1970.25	2834.53	1.04248	1	0.992406	0.191428		0202161111	1	1	68.0571	52.1141	500954	61.2938	61.891	2.85065	1970.49	2834.29	1.05497	1	0.994052	0.108683		020316111	1	1	68.0026	54.0558	510348	62.4432	62.8911	2.39477	1970.31	2834.53	1.07852	1	1.01875	0.849734
YPL232W	SSO1	0201161211	1	1	69.3917	54.8897	518068	63.3877	63.7224	2.16847	2148.11	2834.52	1.07151	1	1.02003	0.961315		0202161211	1	1	68.9455	54.2244	514089	62.9009	63.3372	2.45896	2148.18	2834.4	1.08263	1	1.02012	0.83524		020316121	1	1	69.8353	52.5577	507040	62.0385	62.559	2.43667	2148.04	2834.32	1.07153	1	1.01215	0.692741
YOL012C	HTZ1	0201161311	1	1	66.7224	51.5577	494169	60.4636	60.7782	2.30937	2325.1	2834.36	1.02208	1	0.972978	-0.349996		0202161311	1	1	69.7808	51.7795	499346	61.0971	61.6148	2.55272	2325.12	2834.33	1.05159	1	0.990862	0.0197443		020316131	1	1	66.3346	51.4462	488216	59.7352	60.1141	2.46329	2325.03	2834.3	1.03175	1	0.974572	-0.200805
YPL230W	YPL230W	0201161411	1	1	65.5032	49.8924	483909	59.2082	59.6122	2.42327	2502.89	2834.34	1.00085	1	0.952776	-0.912974		0202161411	1	1	64.2244	49.6135	475981	58.2383	58.725	2.56493	2503.06	2834.23	1.00238	1	0.944498	-1.27272		020316141	1	1	63.8366	49.668	465158	56.914	57.0584	2.16285	2502.97	2834.69	0.983024	1	0.928545	-1.29529
YOL013C	HRD1	0201161511	1	1	57.0558	41.891	414637	50.7325	51.2231	2.71411	2681.29	2833.83	0.857581	1	0.816385	-4.7139	1	0202161511	1	1	55.6135	40.6705	409452	50.0981	50.8353	2.72509	2681.28	2833.84	0.862276	1	0.812482	-4.9529	1	020316151	1	1	55.1686	39.891	405785	49.6495	50.1141	2.36217	2681.35	2834.08	0.85755	1	0.810025	-4.11358	1
YPL229W	YPL229W	0201161611	1	1	69.9455	52.7224	508255	62.1871	62.7782	2.83612	2859.55	2834.36	1.05121	1	1.00071	0.422905		0202161611	1	1	69.6122	50.7808	503662	61.6251	62.1699	3.07759	2859.65	2834.27	1.06068	1	0.999424	0.258445		020316161	1	1	67.2244	51.0558	499338	61.096	61.6705	2.68589	2859.39	2834.34	1.05526	1	0.996774	0.32712
YOL014W	YOL014W	0201161711	1	1	67.6148	51.7237	495507	60.6274	60.9481	2.35918	3036.97	2834.39	1.02484	1	0.975613	-0.276558		0202161711	1	1	69.5019	53.5577	514135	62.9065	63.5032	2.72776	3037.05	2834.22	1.08273	1	1.02021	0.837783		020316171	1	1	66.6693	50.2788	487462	59.6429	60.1686	2.76539	3036.9	2834.19	1.03016	1	0.973067	-0.236608
YPL227C	ALG5	0201161811	1	1	54.725	41.2257	402410	49.2365	49.7237	2.35573	3214.78	2834.03	0.832292	1	0.792311	-5.38479	1	0202161811	1	1	60.1116	43.5006	436686	53.4303	54.1699	2.79201	3215.08	2833.88	0.919629	1	0.866523	-3.44642	1	020316181	1	1	56.1699	40.8366	406579	49.7466	50.5032	2.68159	3215.14	2833.84	0.859228	1	0.81161	-4.07589	1
YOL015W	YOL015W	0201161911	1	1	59.5007	43.6122	430855	52.7169	53.0558	2.68276	3392.71	2834.47	0.891125	1	0.848318	-3.824	1	0202161911	1	1	65.7795	47.3904	475264	58.1505	58.7795	3.05939	3392.29	2834.03	1.00087	1	0.943075	-1.3124		020316191	1	1	65.2244	49.2789	473798	57.9711	58.4449	2.77151	3392.32	2834.28	1.00128	1	0.945791	-0.88519
YPL226W	NEW1	0201162011	1	1	57.3917	40.9468	410650	50.2447	50.7795	2.47111	3570.28	2834.07	0.849336	1	0.808536	-4.93262	1	0202162011	1	1	56.9481	40.7224	414699	50.7401	51.4462	2.80386	3570.08	2833.83	0.873326	1	0.822894	-4.66264	1	020316201	1	1	57.1686	40.8353	414832	50.7564	51.2814	2.65998	3570.16	2833.95	0.876669	1	0.828084	-3.68414	1
YOL017W	ESC8	0201162111	1	1	66.0026	48.7782	481272	58.8856	59.2257	2.81433	3748.36	2834.22	0.995401	1	0.947585	-1.05765		0202162111	1	1	67.0558	46.8897	476872	58.3473	59.0558	3.21224	3748.55	2834.07	1.00426	1	0.946266	-1.22344		020316211	1	1	65.3891	47.4449	473194	57.8972	58.6122	3.0959	3748.56	2834.13	1	1	0.944585	-0.913877
YPL225W	YPL225W	0201162211	1	1	62.3372	44.0584	454189	55.5718	56.2231	3.02701	3926.17	2833.96	0.939386	1	0.89426	-2.54369	1	0202162211	1	1	72.6705	51.725	525803	64.3341	65.0584	3.38144	3926.4	2834.12	1.1073	1	1.04336	1.48321		020316221	1	1	69.1128	50.1673	505129	61.8046	62.3891	3.15798	3926.34	2834.14	1.06749	1	1.00833	0.602011
YOL018C	TLG2	0201162311	1	1	62.8923	44.5019	457467	55.9729	56.5032	2.98075	4104.31	2834.09	0.946165	1	0.900714	-2.36384		0202162311	1	1	72.3917	53.5019	529986	64.846	65.6693	3.33171	4104.21	2834.09	1.11611	1	1.05166	1.71463		020316231	1	1	68.2257	48.6705	495662	60.6463	61.6122	3.65403	4104.24	2833.77	1.04749	1	0.989436	0.152632
YPL223C	GRE1	0201162411	1	1	70.4475	48.0013	492147	60.2162	60.9455	3.90929	4281.46	2833.98	1.01789	1	0.968996	-0.46096		0202162411	1	1	76.9468	51.8923	554741	67.8749	68.7808	4.2442	4281.22	2834.25	1.16825	1	1.10078	3.08399	1	020316241	1	1	75.3346	51.2257	533407	65.2645	66.1686	4.25978	4281.66	2833.78	1.12725	1	1.06478	1.94429
YPL222W	YPL222W	0301010111	1	1	74.668	54.9481	545003	66.6833	67.1673	3.44904	202.811	169.861	1.26484	1	1.13935	3.45522	1	0302010111	1	1	67.1141	41.9481	462643	56.6062	57.7224	5.06963	203.958	170.095	1.00088	1	0.924259	-1.27686		030301011	1	1	73.0026	52.4449	530016	64.8497	65.7782	3.97089	202.862	170.665	1.1546	1	1.06455	1.63142
YPL102C	YPL102C	0301010211	1	1	72.2788	58.4475	530251	64.8784	64.9455	2.22357	378.762	169.966	1.2306	1	1.10851	2.75701	1	0302010211	1	1	73.0039	58.0571	542468	66.3732	66.834	2.4989	379.51	170.269	1.17357	1	1.08373	2.32374		030301021	1	1	72.1128	54.8898	531624	65.0464	65.5019	2.89345	378.844	170.671	1.1581	1	1.06778	1.69977
YPL221W	FLC1	0301010311	1	1	67.1115	51.2231	492392	60.2462	60.2789	2.34019	556.996	169.702	1.14274	1	1.02937	0.965126		0302010311	1	1	72.7782	58.4475	543365	66.4829	66.6148	2.41414	557.014	169.835	1.17551	1	1.08552	2.36416		030301031	1	1	68.1699	52.2814	503261	61.576	61.9468	2.9247	556.544	170.445	1.09632	1	1.01082	0.494101
YPL100W	ATG21	0301010411	1	1	65.3346	52.7795	484664	59.3006	59.3891	2.08184	735.197	170.087	1.1248	1	1.01321	0.599344		0302010411	1	1	69.1686	55.8924	518936	63.494	63.559	2.08614	735.136	170.098	1.12266	1	1.03672	1.2623		030301041	1	1	66.1141	50.4462	477985	58.4835	58.7795	2.49934	734.862	170.619	1.04126	1	0.960049	-0.580312
YPL220W	RPL1A	0301010511	1	1	68.8898	56.2231	512837	62.7477	62.7808	2.09207	912.154	169.956	1.19019	1	1.07211	1.9328		0302010511	1	1	70.7795	55.8353	520673	63.7065	63.7808	2.09392	912.082	170.291	1.12642	1	1.04019	1.34064		030301051	1	1	68.2244	49.8897	494274	60.4764	61.2231	3.05917	911.887	170.97	1.07674	1	0.992764	0.112075
YPL099C	YPL099C	0301010611	1	1	65.3917	53.4449	489891	59.9402	60.1115	1.86142	1089.89	170.141	1.13693	1	1.02414	0.846739		0302010611	1	1	66.6148	54.0026	501992	61.4208	61.5007	2.08504	1090.13	170.346	1.086	1	1.00287	0.498013		030301061	1	1	68.7782	50.0571	495680	60.6484	61.2789	3.07773	1089.85	170.958	1.0798	1	0.995588	0.171836
YPL219W	PCL8	0301010711	1	1	64.0558	50.5564	475842	58.2213	58.3359	1.98024	1268.31	170.178	1.10433	1	0.99477	0.181816		0302010711	1	1	65.1141	49.2814	478937	58.6	59.0026	2.15094	1268.13	170.514	1.03613	1	0.956812	-0.541874		030301071	1	1	63.8897	47.2814	467558	57.2077	58.0558	2.86124	1267.7	170.923	1.01854	1	0.939105	-1.02355
YPL098C	MGR2	0301010811	1	1	64.6135	51.7224	480855	58.8346	58.9468	1.84989	1446.21	170.026	1.11596	1	1.00525	0.419057		0302010811	1	1	62.559	49.0558	464976	56.8917	57.1686	2.18943	1446.27	170.576	1.00592	1	0.928919	-1.17164		030301081	1	1	61.2231	44.8353	452512	55.3667	56.0013	2.86087	1446.14	171.021	0.985764	1	0.908885	-1.66312
YPL216W	YPL216W	0301010911	1	1	65.5577	52.2789	488679	59.7919	59.725	2.02386	1623.05	170.104	1.13412	1	1.02161	0.789387		0302010911	1	1	66.1699	50.834	487554	59.6542	59.6706	2.32711	1623.28	170.412	1.05477	1	0.974025	-0.153227		030301091	1	1	69.5032	52.6122	507544	62.1001	62.5577	2.81458	1622.77	170.708	1.10565	1	1.01942	0.676177
YPL097W	MSY1	0301011011	1	1	53.5564	40.2788	396484	48.5114	48.9481	1.94414	1801.1	170.7	0.920155	1	0.828867	-3.57429	1	0302011011	1	1	57.2244	42.5577	423521	51.8195	52.2814	2.29476	1801.2	170.872	0.91624	1	0.846102	-3.04148	1	030301101	1	1	50.9481	31.7782	348239	42.6085	43.7808	4.2156	1801.51	172.284	0.758613	1	0.69945	-6.09555	1
YPL215W	CBP3	0301011111	1	1	64.3346	48.6693	470410	57.5566	58.0013	2.65862	1979.68	170.425	1.09172	1	0.983413	-0.075302		0302011111	1	1	66.5019	51.5577	494848	60.5467	61.0292	2.71799	1979.67	170.503	1.07055	1	0.988599	0.175803		030301111	1	1	67.1686	49.891	497876	60.9172	61.6135	3.13769	1979.62	170.8	1.08459	1	1	0.265208
YPL096W	PNG1	0301011211	1	1	65.725	49.0013	482817	59.0746	59.2789	2.52137	2157.41	170.449	1.12051	1	1.00935	0.511905		0302011211	1	1	70.834	56.0013	528684	64.6866	65.0013	2.557	2157.4	170.483	1.14375	1	1.05619	1.70198		030301121	1	1	68.7795	52.7795	511922	62.6357	63.2801	2.84458	2157.11	170.83	1.11518	1	1.02821	0.862266
YPL214C	THI6	0301011311	1	1	64.9481	49.2244	481248	58.8826	59.2789	2.65225	2334.56	170.495	1.11687	1	1.00607	0.437646		0302011311	1	1	70.9481	21.7237	523460	64.0475	64.5032	2.63135	2334.35	170.453	1.13245	1	1.04576	1.46635		030301131	1	1	69.1699	52.6706	517011	63.2584	63.8897	2.70672	2334.18	170.786	1.12627	1	1.03843	1.07858
YPL095C	EEB1	0301011411	1	1	66.1141	49.1116	488305	59.7461	60.1686	2.72732	2512.57	170.505	1.13325	1	1.02082	0.771666		0302011411	1	1	70.8898	55.0571	519477	63.5602	63.8353	2.31127	2512.38	170.429	1.12383	1	1.0378	1.2867		030301141	1	1	71.4475	55.3359	528280	64.6373	65.2814	2.76978	2512.19	170.752	1.15082	1	1.06107	1.55763
YPL213W	LEA1	0301011511	1	1	66.5019	48.5032	484643	59.298	59.7782	2.91303	2690.61	170.638	1.12475	1	1.01317	0.598341		0302011511	1	1	70.3359	55.1116	522577	63.9395	64.2231	2.64375	2690.55	170.512	1.13054	1	1.04399	1.42654		030301151	1	1	70.8898	55.3904	526202	64.3829	64.8898	2.58943	2690.28	170.607	1.14629	1	1.05689	1.46927
YPL092W	SSU1	0301011611	1	1	67.668	51.2231	500642	61.2556	61.668	2.72819	2868.38	170.561	1.16188	1	1.04661	1.35558		0302011611	1	1	70.0013	54.5564	523551	64.0587	64.5019	2.66148	2868.22	170.655	1.13264	1	1.04594	1.47047		030301161	1	1	73.3346	55.8897	531557	65.0382	65.4475	2.75983	2867.92	170.662	1.15796	1	1.06765	1.69691
undefined	undefined	0301011710	1	0	42.0026	22.1686	269479	32.9718	33.0571	3.88788	3043.88	172.566		1				0302011710	1	0	45.8897	24.9481	298189	36.4846	36.6693	4.11643	3043.79	172.439		1				030301171	1	0	45.8911	25.8353	302065	36.9589	37.0026	3.92821	3044.19	172.421		1
YBR174C	YBR174C	0301011811	1	1	66.3346	45.0558	473326	57.9133	58.7808	4.2933	3224.49	170.56	1.09849	1	0.989508	0.0626993		0302011811	1	1	67.0558	45.7224	476299	58.2772	58.9468	4.54618	3224.67	170.644	1.03042	1	0.951542	-0.660864		030301181	1	1	69.2814	48.0558	491327	60.1159	60.8353	3.95134	3224.26	170.646	1.07032	1	0.986846	-0.0131768
YPL212C	PUS1	0301011911	1	1	68.0571	51.4449	499709	61.1414	61.4449	2.74816	3401.34	170.423	1.15972	1	1.04466	1.31142		0302011911	1	1	74.7782	57.1115	545663	66.7641	67.0571	2.76038	3401.52	170.202	1.18048	1	1.09012	2.46784		030301191	1	1	73.0571	57.0026	541559	66.262	66.5032	2.68161	3401.14	170.454	1.17975	1	1.08774	2.12209
undefined	undefined	0301012010	1	0	39.7224	17.7795	231687	28.3478	28.2231	4.08792	3576.71	172.621		1				0302012010	1	0	46.1116	26.1128	294998	36.0942	35.9481	4.16422	3577.3	172.173		1				030301201	1	0	47.9481	25.2801	302204	36.9759	37.3346	3.67491	3578.03	172.121		1
YPL208W	RKM1	0301012111	1	1	54.4462	31.2814	364384	44.5839	45.2257	5.04598	3758.56	170.238	0.845659	1	0.761761	-5.09359	1	0302012111	1	1	66.7237	44.1686	471290	57.6643	58.3891	4.53327	3757.62	170.489	1.01958	1	0.941534	-0.886807		030301211	1	1	70.0026	49.4449	498885	61.0406	61.7782	4.08107	3757.09	170.769	1.08678	1	1.00203	0.308091
YBR175W	SWD3	0301012211	1	1	62.4462	38.834	437093	53.4801	54.1699	4.41845	3935.17	171.446	1.0144	1	0.913762	-1.65223		0302012211	1	1	66.8353	48.834	487869	59.6927	60.1129	3.34819	3934.78	170.807	1.05545	1	0.974654	-0.139027		030301221	1	1	74.4449	49.3372	486837	59.5665	60.2231	2.98543	3934.37	170.831	1.06054	1	0.977827	-0.204058
YPL207W	TYW1	0301012311	1	1	69.5564	48.1699	498566	61.0016	61.7237	3.93221	4112.89	170.961	1.15707	1	1.04227	1.25734		0302012311	1	1	74.8911	51.5577	541580	66.2645	66.8911	3.86902	4112.92	170.721	1.17165	1	1.08196	2.28365		030301231	1	1	70.7808	51.1699	515137	63.0292	63.891	3.50232	4112.58	170.918	1.12219	1	1.03467	0.998949
YBR176W	ECM31	0301012411	1	1	71.1699	52.6693	515532	63.0775	63.2244	3.37185	4289.81	170.525	1.19644	1	1.07774	2.06038		0302012411	1	1	77.1141	58.2257	562305	68.8003	68.8911	2.85701	4290.02	170.202	1.21648	1	1.12336	3.21849	1	030301241	1	1	71.1699	52.1141	515238	63.0415	63.2231	3.09659	4289.66	170.306	1.12241	1	1.03487	1.00323
YDR068W	DOS2	0301020111	1	1	67.7795	47.1116	486718	59.5519	60.5006	4.01139	203.102	346.134	1.12957	1	1.01751	0.696563		0302020111	1	1	76.2231	53.6693	552321	67.5787	68.6693	4.50624	203.338	346.643	1.19488	1	1.10342	2.76815	1	030302011	1	1	71.7782	54.3359	533392	65.2627	66.0039	3.20684	202.876	346.924	1.16196	1	1.07134	1.77493
YDR380W	ARO10	0301020221	2	1	65.4475	50.6122	484091	59.2305	59.6148	2.45757	378.524	346.373	1.12347	1	1.07392	1.97382		0302020221	2	1	76.9481	61.2244	561223	68.6679	69.0013	2.38101	378.808	346.492	1.21414	1	1.15263	3.8792	1	030302022	2	1	67.668	53.1116	501090	61.3104	61.7224	2.17726	378.419	346.766	1.09159	1	1.04101	1.13315
YDR069C	DOA4	0301020320	2	0	44.5006	33.9481	323488	39.5801	39.6135	1.23417	556.714	347.03		1				0302020320	2	0	50.5006	40.1686	368713	45.1136	45.0558	1.44646	556.515	347.041		1				030302032	2	0	47.0584	37.0026	346597	42.4075	42.3891	1.26437	556.699	346.832		1
YDR382W	RPP2B	0301020421	2	1	58.1116	45.3904	431778	52.8298	53.1699	1.91915	735.442	346.555	1.00207	1	0.957867	-0.65367		0302020421	2	1	62.2814	50.7782	467999	57.2615	57.4449	2.00658	735.449	346.556	1.01246	1	0.961164	-0.443619		030302042	2	1	59.1699	46.4449	441044	53.9636	54.1699	1.75587	735.457	346.874	0.960782	1	0.916266	-1.50691
YDR070C	YDR070C	0301020521	2	1	60.725	48.5577	453481	55.4853	55.6122	1.8302	912.176	346.467	1.05243	1	1.00602	0.436414		0302020521	2	1	66.3372	54.6705	495543	60.6317	60.6705	1.806	912.146	346.559	1.07205	1	1.01773	0.833622		030302052	2	1	64.725	53.4449	481349	58.8951	59.0584	1.50246	912.178	346.838	1.04858	1	1	0.265208
YDR383C	NKP1	0301020621	2	1	62.3904	47.5577	458143	56.0556	56.4449	2.22631	1090.1	346.239	1.06325	1	1.01636	0.670526		0302020621	2	1	64.5577	51.5032	484191	59.2427	59.5032	2.11473	1090.12	346.322	1.04749	1	0.994418	0.307205		030302062	2	1	65.4449	54.1699	490321	59.9928	60.2244	1.71076	1089.84	346.659	1.06813	1	1.01864	0.659675
YDR072C	IPT1	0301020721	2	1	59.0558	46.0558	438700	53.6768	54.0558	2.05255	1268.14	346.235	1.01813	1	0.973224	-0.305991		0302020721	2	1	64.1686	54.0558	483859	59.2022	59.2231	1.59759	1268.19	346.633	1.04677	1	0.993738	0.291838		030302072	2	1	63.1686	53.1686	476942	58.3557	58.2231	1.26959	1268.05	346.893	1.03898	1	0.990843	0.0714022
YDR384C	ATO3	0301020821	2	1	61.0558	50.0013	459251	56.1912	56.4462	1.69118	1446.29	346.699	1.06582	1	1.01881	0.726195		0302020821	2	1	65.1141	54.668	491923	60.1888	60.3372	1.50433	1446.23	346.792	1.06422	1	1.0103	0.665755		030302082	2	1	65.0013	52.834	490006	59.9542	59.8923	1.39339	1446.04	347.069	1.06744	1	1.01798	0.645812
YDR073W	SNF11	0301020921	2	1	59.4462	49.725	449321	54.9763	55.1699	1.53781	1623.18	346.686	1.04278	1	0.996785	0.227449		0302020921	2	1	63.3917	52.5006	479442	58.6617	58.725	1.48493	1623.17	346.714	1.03722	1	0.984666	0.0870109		030302092	2	1	63.2789	53.7795	478161	58.505	58.5032	1.23539	1622.97	346.878	1.04164	1	0.993377	0.125032
YDR385W	EFT2	0301021021	2	1	60.1115	50.1115	450144	55.0769	55.2231	1.5833	1801.4	346.954	1.04469	1	0.99861	0.268771		0302021021	2	1	63.3359	51.0571	479217	58.6342	58.8353	1.48657	1801.34	346.889	1.03673	1	0.984204	0.07658		030302102	2	1	62.3359	51.8897	470289	57.5417	57.5032	1.56722	1801.27	347.303	1.02449	1	0.977021	-0.221106
YDR075W	PPH3	0301021121	2	1	62.0013	50.7808	465823	56.9953	57.0013	1.53126	1979.31	346.883	1.08108	1	1.03339	1.05628		0302021121	2	1	67.0558	55.0013	507226	62.0612	62.1141	1.85174	1979.4	346.697	1.09733	1	1.04173	1.37537		030302112	2	1	64.7224	54.7808	490588	60.0255	60.0013	1.33931	1979.21	346.871	1.06871	1	1.01919	0.671417
YDR386W	MUS81	0301021221	2	1	61.5577	50.6122	461018	56.4074	56.5577	1.45065	2157.28	346.81	1.06992	1	1.02273	0.814922		0302021221	2	1	68.1116	56.2789	508085	62.1663	62.3372	1.67082	2157.23	346.615	1.09918	1	1.04349	1.41518		030302122	2	1	65.1699	54.6135	489120	59.8459	59.7795	1.33659	2157.1	346.781	1.06551	1	1.01614	0.606867
YDR076W	RAD55	0301021321	2	1	61.9481	50.2231	464642	56.8508	57.1115	1.61309	2334.41	346.872	1.07834	1	1.03077	0.996958		0302021321	2	1	66.4449	55.1699	494224	60.4704	60.4449	1.60089	2334.26	346.639	1.0692	1	1.01503	0.772463		030302132	2	1	64.0026	54.0571	487969	59.7049	59.9481	1.28866	2334.22	346.795	1.063	1	1.01375	0.556231
YDR387C	YDR387C	0301021421	2	1	62.1699	51.3904	467428	57.1917	57.2815	1.57564	2512.32	346.82	1.0848	1	1.03695	1.13688		0302021421	2	1	68.4449	54.2814	502243	61.4515	61.6148	1.90307	2512.38	346.556	1.08655	1	1.03149	1.14432		030302142	2	1	66.3359	55.8366	499423	61.1065	61.2231	1.57239	2512.14	346.623	1.08796	1	1.03755	1.05986
YDR077W	SED1	0301021521	2	1	63.3359	50.2814	465912	57.0062	57.2231	1.79701	2690.46	346.729	1.08128	1	1.03359	1.06074		0302021521	2	1	67.3904	54.9481	507045	62.039	62.2231	1.93229	2690.45	346.587	1.09693	1	1.04136	1.36697		030302152	2	1	66.3359	49.3359	490762	60.0468	60.2231	1.65368	2690.15	346.549	1.06909	1	1.01956	0.679071
YDR388W	RVS167	0301021621	2	1	66.6148	52.668	486690	59.5485	59.7237	1.92915	2868.46	346.76	1.1295	1	1.07969	2.10435		0302021621	2	1	69.1686	58.1141	523196	64.0152	64.1141	1.79513	2868.31	346.708	1.13188	1	1.07453	2.1159		030302162	2	1	67.2231	56.668	507333	62.0743	62.2231	1.71588	2868.19	346.626	1.10519	1	1.05398	1.40764
YDR078C	SHU2	0301021721	2	1	61.3359	48.2231	456250	55.8241	56.0026	1.78938	3045.32	347.173	1.05886	1	1.01216	0.575485		0302021721	2	1	66.2814	51.8898	489306	59.8686	60.0013	1.6812	3045.32	347.248	1.05856	1	1.00492	0.544407		030302172	2	1	68.1686	54.7224	491969	60.1944	60.2231	1.68555	3045.18	347.159	1.07172	1	1.02206	0.732123
YDR389W	SAC7	0301021821	2	1	62.0013	50.3359	460404	56.3323	56.2231	1.73363	3223.4	346.85	1.0685	1	1.02137	0.78409		0302021821	2	1	65.8898	54.2814	493367	60.3655	60.5564	1.6687	3223.34	346.922	1.06734	1	1.01327	0.73273		030302182	2	1	62.668	52.0558	473258	57.905	58.0558	1.55399	3223.32	346.87	1.03096	1	0.983189	-0.0905681
YDR079W	PET100	0301021920	2	0	46.1129	34.668	328659	40.2128	40.1115	1.54169	3400.46	346.764		1				0302021920	2	0	50.834	39.9468	368415	45.077	44.8924	1.54014	3400.55	346.654		1				030302192	2	0	51.1673	40.8924	375384	45.9298	45.834	1.35944	3400.83	346.641		1
YDR391C	YDR391C	0301022021	2	1	61.3359	44.9481	446292	54.6056	55.2231	3.05605	3579.92	347.602	1.03575	1	0.990065	0.0753091		0302022021	2	1	67.0026	50.2231	483979	59.2168	59.7782	2.79418	3579.84	347.305	1.04703	1	0.993984	0.297402		030302202	2	1	67.1686	51.8353	494331	60.4834	60.9481	2.58361	3579.6	347.385	1.07686	1	1.02697	0.835982
undefined	undefined	0301022120	2	0	43.725	30.5032	304979	37.3155	37.1699	1.92649	3755.59	347.915		1				0302022120	2	0	48.0584	36.7795	348584	42.6507	42.4449	1.48293	3755.54	347.178		1				030302212	2	0	51.559	41.0584	378520	46.3135	46.3372	1.24652	3755.9	347.063		1
YDR392W	SPT3	0301022221	2	1	67.3917	47.834	483331	59.1376	60.0039	3.68767	3935.35	347.108	1.12171	1	1.07223	1.93565		0302022221	2	1	64.2244	48.834	472682	57.8346	58.3372	2.95695	3935.12	346.865	1.02259	1	0.970783	-0.226437		030302222	2	1	69.4449	53.834	511876	62.6301	63.1699	2.63956	3934.79	347.182	1.11508	1	1.06342	1.60738
YDR080W	VPS41	0301022321	2	1	67.1699	55.2802	496870	60.794	60.7795	1.85537	4112.21	347.057	1.15313	1	1.10227	2.61564	1	0302022321	2	1	69.7237	56.6135	521805	63.845	63.9455	1.92888	4112.31	346.782	1.12887	1	1.07167	2.0514		030302232	2	1	71.0584	56.4475	525557	64.304	64.3372	1.80432	4111.85	347.088	1.14489	1	1.09184	2.20889
undefined	undefined	0301022410	1	0	42.6135	22.2257	269539	32.9792	33.3346	3.90383	4287.26	346.96		1				0302022410	1	0	45.6135	24.9455	293639	35.928	36.2789	4.22292	4287.26	346.383		1				030302241	1	0	45.725	26.6135	302279	36.985	37.1116	3.84522	4287.57	347.113		1
YPL206C	YPL206C	0301030111	1	1	59.5032	39.9468	428466	52.4245	53.5577	3.69538	203.503	525.246	0.994378	1	0.895726	-2.06057		0302030111	1	1	71.4449	48.6135	513973	62.8867	63.9455	4.39786	203.404	524.429	1.11192	1	1.02681	1.03844		030303011	1	1	71.5564	55.8898	532341	65.1341	65.668	2.80586	202.724	524.966	1.15966	1	1.06922	1.73022
YBR177C	EHT1	0301030221	2	1	63.2814	52.5032	470196	57.5304	57.5032	1.53653	379.082	524.794	1.09123	1	1.04309	1.27591		0302030221	2	1	68.1686	56.0571	508694	62.2407	62.2815	1.79055	379.04	524.548	1.1005	1	1.04474	1.44341		030303022	2	1	67.6135	56.2244	505915	61.9008	62.0026	1.68628	378.664	525.08	1.1021	1	1.05104	1.3453
YPL205C	YPL205C	0301030331	3	1	60.0013	49.6705	450312	55.0975	55.0013	1.48157	556.974	525.039	1.04508	1	1.03934	1.19092		0302030331	3	1	66.0013	54.559	493107	60.3337	60.4462	1.52588	556.917	524.943	1.06678	1	1.04773	1.51081		030303033	3	1	64.4462	51.7795	479010	58.6089	58.7795	1.789	556.8	525.401	1.04349	1	1.04064	1.12535
YBR178W	YBR178W	0301030431	3	1	60.2231	49.0571	443098	54.2149	54.2814	1.51638	735.03	524.686	1.02834	1	1.02269	0.813984		0302030431	3	1	64.0026	52.2814	474133	58.0121	58.1686	1.46332	735.048	524.73	1.02573	1	1.00741	0.600562		030303043	3	1	60.8353	50.9481	458277	56.0721	56.2231	1.33178	734.963	525.128	0.998322	1	0.995599	0.172076
YPL203W	TPK2	0301030531	3	1	58.3904	47.8898	432353	52.9001	53.0571	1.4698	911.899	524.717	1.0034	1	0.99789	0.252459		0302030531	3	1	62.5032	51.9481	468187	57.2845	57.3904	1.64514	911.94	524.638	1.01287	1	0.994777	0.315294		030303053	3	1	61.5032	52.1116	466584	57.0884	57.1699	1.34739	911.872	524.99	1.01642	1	1.01365	0.554006
YBR179C	FZO1	0301030631	3	1	50.7808	41.0558	380231	46.5228	46.5564	1.11119	1090.06	524.894	0.882435	1	0.877591	-2.47117		0302030631	3	1	54.7237	45.0558	410248	50.1955	50.1141	1.09568	1090.05	524.82	0.887524	1	0.871671	-2.46417		030303063	3	1	57.1686	47.7224	429708	52.5765	52.7224	1.11179	1090.05	524.885	0.936087	1	0.933534	-1.14147
YPL202C	AFT2	0301030731	3	1	57.6135	47.834	434140	53.1188	53.1686	1.6211	1268.45	524.819	1.00755	1	1.00202	0.345877		0302030731	3	1	62.9468	51.9468	472132	57.7672	57.8923	1.69449	1268.38	524.766	1.0214	1	1.00316	0.504548		030303073	3	1	60.8924	50.559	459064	56.1684	56.2795	1.4428	1268.31	524.905	1.00004	1	0.997309	0.208256
YBR180W	DTR1	0301030831	3	1	59.1699	48.4449	448134	54.831	54.9468	1.47059	1446.25	524.784	1.04002	1	1.03431	1.0771		0302030831	3	1	63.4449	53.4449	483441	59.1509	59.3904	1.54512	1446.21	524.706	1.04587	1	1.02719	1.04706		030303083	3	1	62.834	53.2231	477775	58.4577	58.5032	1.28345	1446.03	524.886	1.0408	1	1.03796	1.06854
YPL201C	YIG1	0301030931	3	1	60.8898	50.2815	453419	55.4777	55.3359	1.48445	1623.21	524.774	1.05229	1	1.04651	1.35328		0302030931	3	1	63.3359	54.2815	483135	59.1135	59.2231	1.53078	1623.18	524.729	1.04521	1	1.02654	1.03238		030303093	3	1	62.6148	53.4449	475917	58.2304	58.2231	1.28947	1623.14	524.946	1.03675	1	1.03392	0.983116
YBR181C	RPS6B	0301031031	3	1	62.0571	49.7224	458581	56.1093	56.1686	1.56001	1801.3	524.742	1.06427	1	1.05843	1.62304		0302031031	3	1	63.3904	54.1686	481435	58.9055	59.1141	1.47309	1801.27	524.792	1.04153	1	1.02293	0.950845		030303103	3	1	62.7808	53.8353	479812	58.707	58.8353	1.27984	1801.17	524.97	1.04524	1	1.04238	1.16223
YPL200W	CSM4	0301031131	3	1	61.1686	51.2231	461584	56.4767	56.7224	1.45535	1979.2	524.727	1.07124	1	1.06536	1.77995		0302031131	3	1	64.668	53.7224	489414	59.8818	60.0013	1.48269	1979.25	524.752	1.05879	1	1.03988	1.33364		030303113	3	1	63.0558	53.0558	475817	58.2181	58.1141	1.15374	1979.02	524.929	1.03653	1	1.0337	0.978507
YBR182C	SMP1	0301031231	3	1	61.6122	49.7795	455259	55.7028	55.7795	1.44163	2157.3	524.769	1.05656	1	1.05076	1.44943		0302031231	3	1	62.8923	52.834	481681	58.9357	58.8923	1.41621	2157.22	524.754	1.04206	1	1.02345	0.962664		030303123	3	1	60.9468	52.725	466841	57.1199	57.2788	1.17959	2157.09	524.879	1.01698	1	1.0142	0.565838
YPL199C	YPL199C	0301031331	3	1	61.5032	51.3359	462249	56.558	56.5032	1.44854	2334.33	524.849	1.07278	1	1.06689	1.8147		0302031331	3	1	64.1116	54.4449	486302	59.501	59.5032	1.40115	2334.3	524.846	1.05206	1	1.03327	1.18432		030303133	3	1	62.3904	52.5577	474514	58.0587	58.1699	1.28107	2334.11	524.816	1.03369	1	1.03087	0.918612
YBR183W	YPC1	0301031431	3	1	61.1686	50.3904	458690	56.1226	56.1686	1.51169	2512.29	524.783	1.06452	1	1.05868	1.62875		0302031431	3	1	63.1686	52.9481	477479	58.4215	58.3359	1.40185	2512.23	524.751	1.03297	1	1.01452	0.76106		030303143	3	1	62.2814	51.1686	467439	57.1931	57.2231	1.30525	2512.06	524.766	1.01828	1	1.0155	0.593339
YPL198W	RPL7B	0301031531	3	1	59.834	48.9468	447653	54.7722	54.834	1.46594	2690.33	524.807	1.03891	1	1.03321	1.05201		0302031531	3	1	62.6135	51.7795	471217	57.6554	57.7808	1.55828	2690.3	524.699	1.01943	1	1.00122	0.460696		030303153	3	1	60.559	49.8923	454036	55.5532	55.7224	1.33788	2690.09	524.721	0.989084	1	0.986386	-0.02291
YBR184W	YBR184W	0301031631	3	1	59.7795	47.7795	445634	54.5252	54.7795	1.69705	2868.29	524.605	1.03422	1	1.02855	0.946508		0302031631	3	1	65.5007	51.2789	472484	57.8103	57.9468	1.83331	2868.39	524.522	1.02216	1	1.00391	0.521443		030303163	3	1	59.5007	50.2244	451115	55.1958	55.4462	1.46498	2868.19	524.606	0.98272	1	0.98004	-0.157213
YPL197C	YPL197C	0301031731	3	1	55.9468	46.668	419941	51.3815	51.3917	1.24231	3045.15	524.928	0.974593	1	0.969243	-0.396128		0302031731	3	1	64.8353	53.559	488404	59.7582	59.8923	1.66761	3045.4	524.729	1.05661	1	1.03773	1.28517		030303173	3	1	62.0013	49.834	468436	57.3151	57.3917	1.46172	3045.23	524.777	1.02045	1	1.01767	0.639161
YBR185C	MBA1	0301031831	3	1	58.559	47.4462	438228	53.619	53.834	1.80811	3223.6	524.914	1.01704	1	1.01145	0.559501		0302031831	3	1	63.8923	52.7795	482837	59.0771	59.3346	1.45007	3223.34	524.889	1.04456	1	1.02591	1.01811		030303183	3	1	61.7224	49.725	462270	56.5606	56.725	1.43512	3223.33	524.97	1.00702	1	1.00427	0.35565
YPL196W	OXR1	0301031931	3	1	60.891	48.5032	448036	54.8191	55.1699	1.97474	3401.6	525.217	1.0398	1	1.03409	1.07201		0302031931	3	1	63.2244	50.834	476105	58.2534	58.3372	1.80246	3401.43	525.263	1.03	1	1.0116	0.695167		030303193	3	1	63.5577	50.8924	474593	58.0684	58.3904	2.03652	3401.55	525.31	1.03387	1	1.03105	0.922269
YBR186W	PCH2	0301032031	3	1	63.2231	51.2231	466519	57.0805	57.2231	1.93279	3579.6	524.954	1.08269	1	1.07675	2.03785		0302032031	3	1	65.8897	53.2231	490973	60.0726	60.2231	1.88308	3579.55	525.031	1.06216	1	1.04319	1.40843		030303203	3	1	67.3359	55.7224	504860	61.7717	61.9481	1.71793	3579.4	524.986	1.0998	1	1.0968	2.31386
YPL195W	APL5	0301032131	3	1	64.6122	49.725	478654	58.5653	58.834	2.36077	3756.59	525.442	1.11085	1	1.10476	2.67194	1	0302032131	3	1	67.4449	52.9455	500597	61.2501	61.4449	2.0732	3756.38	525.41	1.08298	1	1.06364	1.87009		030303213	3	1	67.2231	55.725	505942	61.9041	62.1116	1.76674	3756.28	525.262	1.10216	1	1.09915	2.3636
YBR187W	YBR187W	0301032231	3	1	68.1128	53.834	497024	60.813	61.0584	2.26294	3934.66	525.18	1.15349	1	1.14716	3.6319	1	0302032231	3	1	66.2788	52.6135	493010	60.3218	60.4462	1.86595	3934.46	525.235	1.06657	1	1.04752	1.50615		030303223	3	1	70.725	56.8924	526242	64.3879	64.5006	1.74493	3934.3	525.005	1.14638	1	1.14325	3.29696	1
YPL194W	DDC1	0301032321	2	1	69.2257	56.668	513026	62.7708	63.0013	2.03416	4112.49	525.147	1.19062	1	1.13811	3.42711	1	0302032321	2	1	67.1699	54.7224	501872	61.4061	61.4462	1.7025	4112.33	524.984	1.08574	1	1.03073	1.12711		030303232	2	1	71.0584	58.8898	528927	64.7164	64.725	1.51769	4112.17	525.036	1.15223	1	1.09884	2.35707
YBR188C	NTC20	0301032411	1	1	70.3372	54.9468	521620	63.8224	63.8632	2.56642	4289.8	525.075	1.21057	1	1.09047	2.34851		0302032411	1	1	67.4475	51.7237	492307	60.2358	60.4449	2.65109	4289.69	525.103	1.06505	1	0.983521	0.0611722		030303241	1	1	73.0584	56.3904	529315	64.7638	64.9481	2.71697	4289.52	525.109	1.15307	1	1.06315	1.6016
YDR083W	RRP8	0301040111	1	1	68.7795	49.4449	497100	60.8222	61.4475	3.37559	202.967	701.578	1.15366	1	1.03921	1.18795		0302040111	1	1	71.1128	50.1699	512635	62.723	63.6135	4.02461	203.179	701.357	1.10903	1	1.02413	0.978081		030304011	1	1	66.8924	50.4449	490226	59.9812	60.6122	2.77145	202.788	701.726	1.06792	1	0.984635	-0.0599674
YDR393W	SHE9	0301040221	2	1	65.0026	51.2231	477591	58.4353	58.4449	1.7788	378.85	701.583	1.10839	1	1.0595	1.64736		0302040221	2	1	65.3359	55.1141	495854	60.6698	60.8898	1.57775	378.983	701.629	1.07272	1	1.01837	0.848039		030304022	2	1	64.6148	53.2231	482336	59.0158	59.1116	1.4542	378.845	701.808	1.05073	1	1.00205	0.308585
YDR084C	TVP23	0301040331	3	1	60.8924	47.725	446455	54.6256	54.834	1.66297	556.914	701.555	1.03613	1	1.03044	0.989367		0302040331	3	1	63.834	51.8923	482457	59.0306	58.9468	1.51935	557.016	701.673	1.04374	1	1.0251	0.99988		030304033	3	1	61.4462	50.7795	463239	56.6792	56.834	1.51211	556.789	701.723	1.00913	1	1.00638	0.40023
YDR395W	SXM1	0301040441	4	1	58.0558	46.2814	420108	51.402	51.668	1.33979	735.073	701.694	0.974982		0.974982	-0.266176		0302040441	4	1	61.8353	49.8353	461547	56.4721	56.668	1.39521	734.983	701.721	0.998504		0.998504	0.399443		030304044	4	1	60.7808	48.7224	449014	54.9387	55.0013	1.29937	734.96	701.857	0.978143		0.978143	-0.197375
YDR085C	AFR1	0301040541	4	1	59.668	48.0013	438281	53.6255	53.834	1.49513	912.093	701.674	1.01716		1.01716	0.68869		0302040541	4	1	60.0013	50.0013	451438	55.2353	55.1686	1.40136	912.058	701.708	0.976634		0.976634	-0.0943213		030304054	4	1	62.9481	50.0013	469567	57.4534	57.559	1.30073	912.092	702.016	1.02292		1.02292	0.750184
YDR399W	HPT1	0301040641	4	1	56.6135	46.668	424016	51.88	51.8923	1.25654	1090.12	701.897	0.98405		0.98405	-0.0608726		0302040641	4	1	61.668	49.6705	451451	55.2369	55.0558	1.33299	1090.11	701.898	0.976664		0.976664	-0.0936632		030304064	4	1	63.0558	52.7795	477396	58.4114	58.6135	1.46666	1089.96	702.218	1.03997		1.03997	1.11115
YDR089W	YDR089W	0301040741	4	1	58.1699	47.3904	433516	53.0424	53.2244	1.43723	1268.24	701.778	1.0061		1.0061	0.438301		0302040741	4	1	60.2788	49.5032	451628	55.2586	55.4449	1.55036	1268.22	701.64	0.977047		0.977047	-0.0850097		030304074	4	1	62.4449	52.6122	468571	57.3316	57.4449	1.25786	1268	702.062	1.02075		1.02075	0.704279
YDR400W	URH1	0301040841	4	1	59.1699	49.1116	442738	54.1708	54.2815	1.42599	1446.2	701.748	1.0275		1.0275	0.922877		0302040841	4	1	62.0571	51.0026	466827	57.1182	57.2814	1.42295	1446.19	701.689	1.00993		1.00993	0.657368		030304084	4	1	62.2815	53.3359	469070	57.3926	57.3359	1.18882	1445.93	701.961	1.02183		1.02183	0.727285
YDR090C	YDR090C	0301040941	4	1	59.1699	48.5577	444214	54.3514	54.3904	1.53786	1623.15	701.615	1.03093		1.03093	1.00042		0302040941	4	1	62.3904	53.0026	474372	58.0413	58.2231	1.51319	1623.21	701.701	1.02625		1.02625	1.02588		030304094	4	1	61.0571	51.0571	460989	56.4038	56.3904	1.35975	1623.17	701.783	1.00423		1.00423	0.354713
YDR401W	YDR401W	0301041041	4	1	58.2815	48.3904	441064	53.966	54.1115	1.5482	1801.21	701.608	1.02362		1.02362	0.834927		0302041041	4	1	63.2814	52.5577	474271	58.029	58.0571	1.46732	1801.27	701.735	1.02603		1.02603	1.02096		030304104	4	1	61.9481	51.3359	468427	57.314	57.2814	1.29412	1801.1	701.826	1.02043		1.02043	0.697648
YDR092W	UBC13	0301041141	4	1	59.3904	49.2814	447480	54.751	55.0026	1.47885	1979.18	701.665	1.03851		1.03851	1.17204		0302041141	4	1	64.2231	52.7224	483646	59.176	59.2231	1.57706	1979.2	701.643	1.04631		1.04631	1.47887		030304114	4	1	62.0558	51.1116	469676	57.4668	57.6135	1.26806	1979.03	701.841	1.02315		1.02315	0.755238
YDR402C	DIT2	0301041241	4	1	59.6122	48.6122	441901	54.0684	54.3372	1.64974	2157.25	701.55	1.02556		1.02556	0.87888		0302041241	4	1	63.3372	51.6667	470828	57.6078	57.725	1.66921	2157.29	701.602	1.01858		1.01858	0.852812		030304124	4	1	60.6705	49.6706	455924	55.7842	55.7795	1.3073	2157.11	701.756	0.993197		0.993197	0.121238
YDR093W	DNF2	0301041341	4	1	60.5032	50.2789	455658	55.7516	55.6706	1.54567	2334.35	701.714	1.05749		1.05749	1.60174		0302041341	4	1	65.4449	54.8911	493610	60.3952	60.5577	1.72597	2334.33	701.67	1.06787		1.06787	1.96558		030304134	4	1	62.2789	51.2244	461252	56.4361	56.5032	1.31555	2334.1	701.761	1.0048		1.0048	0.366865
YDR403W	DIT1	0301041441	4	1	58.5032	48.2231	446642	54.6485	54.8353	1.33989	2512.21	701.83	1.03656		1.03656	1.12802		0302041441	4	1	62.5032	53.0571	476386	58.2878	58.2814	1.29876	2512.22	701.894	1.03061		1.03061	1.12426		030304144	4	1	59.8898	50.0571	450769	55.1535	55.2815	1.19862	2512.12	701.896	0.981967		0.981967	-0.116441
YDR094W	YDR094W	0301041541	4	1	57.0013	47.1686	433818	53.0794	53.0558	1.20318	2690.13	701.874	1.0068		1.0068	0.454163		0302041541	4	1	60.559	51.1141	457874	56.0228	56.0013	1.19633	2690.11	701.904	0.990559		0.990559	0.22007		030304154	4	1	58.0013	49.3917	444743	54.4161	54.559	1.14965	2690.03	702.037	0.968839		0.968839	-0.394282
YDR405W	MRP20	0301041641	4	1	52.3917	41.5032	386029	47.2323	47.2244	1.09387	2868.12	701.833	0.895893		0.895893	-2.0568		0302041641	4	1	53.6705	44.3372	398409	48.747	48.6122	1.05506	2868.12	701.899	0.861912		0.861912	-2.68451	1	030304164	4	1	53.6705	43.6705	401933	49.1782	49.2789	1.0636	2868.14	702.068	0.875581		0.875581	-2.36796
YDR095C	YDR095C	0301041741	4	1	57.3359	46.4449	428156	52.3866	52.5032	1.78384	3045.6	701.894	0.993659		0.993659	0.156675		0302041741	4	1	62.2244	48.3904	461253	56.4361	56.5577	1.92621	3045.64	701.82	0.997868		0.997868	0.385081		030304174	4	1	61.3359	49.3904	458495	56.0987	56.3904	1.74434	3045.55	702.101	0.998796		0.998796	0.239731
YDR406W	PDR15	0301041841	4	1	58.6706	49.2789	443800	54.3007	54.4449	1.5346	3223.41	701.909	1.02997		1.02997	0.978664		0302041841	4	1	64.2244	54.0571	478940	58.6003	58.6122	1.5894	3223.42	701.885	1.03613		1.03613	1.24903		030304184	4	1	62.2244	52.5577	471854	57.7333	57.6705	1.40824	3223.31	702.087	1.0279		1.0279	0.855656
YDR096W	GIS1	0301041941	4	1	59.0026	46.8353	434082	53.1117	53.2814	1.40385	3401.33	701.867	1.00741		1.00741	0.46805		0302041941	4	1	62.5577	33.4449	476852	58.3448	58.3904	1.48622	3401.39	701.901	1.03162		1.03162	1.14703		030304194	4	1	62.0026	49.4449	473374	57.9193	58.0571	1.37772	3401.3	701.981	1.03121		1.03121	0.925738
YDR408C	ADE8	0301042041	4	1	58.1686	47.7808	436333	53.3872	53.6135	1.5607	3579.45	701.798	1.01264		1.01264	0.586339		0302042041	4	1	62.6135	53.0013	476700	58.3262	58.4462	1.34617	3579.33	701.935	1.03129		1.03129	1.13962		030304204	4	1	64.6135	53.0558	476825	58.3415	58.4475	1.29991	3579.26	701.886	1.03873		1.03873	1.08484
YDR097C	MSH6	0301042141	4	1	62.3359	50.2244	463123	56.665	56.9481	1.88105	3756.59	701.845	1.07481		1.07481	1.99397		0302042141	4	1	65.9481	54.6122	493142	60.338	60.3904	1.74442	3756.52	701.903	1.06686		1.06686	1.94273		030304214	4	1	67.2231	55.1115	500644	61.2559	61.2815	1.61441	3756.35	701.841	1.09062		1.09062	2.18298
YDR409W	SIZ1	0301042231	3	1	64.8366	52.4475	484318	59.2583	59.4462	1.89241	3934.56	701.879	1.124	1	1.11783	2.96794	1	0302042231	3	1	69.0039	55.5007	501750	61.3912	61.4462	1.60952	3934.33	701.953	1.08548	1	1.06609	1.92542		030304223	3	1	68.0584	56.1686	502597	61.4947	61.559	1.57986	3934.27	701.877	1.09487	1	1.09188	2.20979
YDR098C	GRX3	0301042321	2	1	69.1141	54.2231	505445	61.8432	61.9481	1.94345	4112.25	701.783	1.17303	1	1.12129	3.04633	1	0302042321	2	1	68.668	54.5564	500273	61.2105	61.1135	1.66987	4112.11	702.052	1.08228	1	1.02745	1.05297		030304232	2	1	68.8353	57	514428	62.9423	62.9481	1.76013	4111.94	701.935	1.12064	1	1.06872	1.71958
YDR410C	STE14	0301042410	1	0	45.3372	23.559	287396	35.164	35.2244	3.83207	4287.48	701.535		1				0302042410	1	0	45.3917	25.8923	292350	35.7702	35.8366	3.74271	4287.51	702.038		1				030304241	1	0	48.2815	29.1128	324642	39.7212	39.9481	3.38953	4288.02	701.869		1
YPL193W	RSA1	0301050111	1	1	63.6122	44.5577	462662	56.6086	57.2231	3.34414	202.936	879.333	1.07374	1	0.967215	-0.442027		0302050111	1	1	63.6122	44.4449	465701	56.9805	57.8898	3.61704	203.302	879.569	1.00749	1	0.930369	-1.1389		030305011	1	1	62.2788	43.5577	446828	54.6712	55.4449	2.932	203.029	879.99	0.973381	1	0.897468	-1.90475
YBR194W	YBR194W	0301050221	2	1	58.2815	45.8897	439084	53.7237	53.8897	1.62565	378.922	879.548	1.01902	1	0.974075	-0.286722		0302050221	2	1	63.7224	52.8898	477717	58.4507	58.5032	1.41203	379.043	879.662	1.03349	1	0.981123	0.00703216		030305022	2	1	61.1686	49.4449	458680	56.1214	56.1686	1.35794	378.888	879.86	0.9992	1	0.952904	-0.731518
YPL192C	PRM3	0301050331	3	1	55.834	46.3359	419552	51.334	51.4462	1.40689	557.005	879.693	0.973692	1	0.968347	-0.41641		0302050331	3	1	62.3372	51.6122	467331	57.1799	57.3917	1.52405	556.991	879.663	1.01102	1	0.992959	0.274259		030305033	3	1	58.3372	47.3917	431810	52.8337	52.7795	1.35092	556.8	879.815	0.940666	1	0.938101	-1.04481
YBR195C	MSI1	0301050441	4	1	55.7224	43.7808	414220	50.6815	50.7808	1.4943	735.018	879.664	0.961316		0.961316	-0.575585		0302050441	4	1	60.0558	50.0013	455480	55.7299	56.0013	1.60688	734.972	879.601	0.985379		0.985379	0.103121		030305044	4	1	56.7808	46.0013	425548	52.0675	52.0558	1.38827	735.076	879.73	0.927024		0.927024	-1.27924
YPL191C	YPL191C	0301050551	5	1	54.9468	44.559	415134	50.7934	50.834	1.37316	912.14	879.712	0.963439		0.963439	-0.527528		0302050551	5	1	59.8923	47.6135	440196	53.8598	53.8923	1.36525	912.087	879.697	0.952314		0.952314	-0.643426		030305055	5	1	59.6135	48.9468	446754	54.6622	54.7795	1.3482	912.193	879.817	0.973221		0.973221	-0.301538
YBR197C	YBR197C	0301050651	5	1	56.3917	45.3917	421859	51.6162	51.6122	1.38952	1090.21	879.747	0.979046		0.979046	-0.174186		0302050651	5	1	59.6705	47.725	449863	55.0425	55.2789	1.42474	1090.16	879.775	0.973227		0.973227	-0.171256		030305065	5	1	61.3917	52.5577	464961	56.8899	56.7795	1.26256	1090.07	879.897	1.01288		1.01288	0.537857
YPL189W	GUP2	0301050751	5	1	56.3372	46.3904	429199	52.5142	52.5032	1.30997	1268.16	879.828	0.996079		0.996079	0.211461		0302050751	5	1	60.1686	50.1699	453029	55.4299	55.3904	1.37863	1268.1	879.796	0.980077		0.980077	-0.0166021		030305075	5	1	61.3904	52.3359	468600	57.3351	57.3359	1.17795	1268.03	879.964	1.02081		1.02081	0.705624
YBR199W	KTR4	0301050851	5	1	58.1115	47.5032	429299	52.5265	52.5577	1.6185	1446.11	879.54	0.996313		0.996313	0.216747		0302050851	5	1	57.5032	46.5032	433292	53.0151	53.2789	1.69722	1446.09	879.436	0.937379		0.937379	-0.98064		030305085	5	1	61.2789	50.3904	459334	56.2013	56.3372	1.4098	1445.77	879.873	1.00062		1.00062	0.27841
YPL188W	POS5	0301050951	5	1	54.3904	42.3904	403170	49.3295	49.4449	1.88321	1623.15	879.319	0.935672		0.935672	-1.15619		0302050951	5	1	58.3359	46.0026	435977	53.3436	53.4449	1.96451	1623.2	879.332	0.943187		0.943187	-0.849499		030305095	5	1	58.0026	44.2815	421225	51.5386	51.9481	1.66834	1623.13	879.464	0.917607		0.917607	-1.47853
YBR200W	BEM1	0301051051	5	1	53.0558	44.0026	401626	49.1406	49.2231	1.08168	1801.21	879.852	0.93209		0.93209	-1.23728		0302051051	5	1	58.3359	48.7808	440212	53.8617	54.0026	1.4325	1801.27	879.705	0.952348		0.952348	-0.642657		030305105	5	1	55.8353	46.2815	417796	51.119	51.1686	1.26353	1801.32	879.783	0.910137		0.910137	-1.63663
YPL187W	MF(ALPHA)1	0301051151	5	1	55.559	45.834	416763	50.9926	50.9468	1.37121	1979.14	879.732	0.967218		0.967218	-0.441969		0302051151	5	1	58.5007	49.3917	443503	54.2645	54.4462	1.35311	1979.16	879.746	0.959469		0.959469	-0.48188		030305115	5	1	58.559	48.6705	441337	53.9994	53.8924	1.20144	1979	879.93	0.961419		0.961419	-0.551311
YBR201W	DER1	0301051251	5	1	51.1699	42.3359	386085	47.2391	47.2788	1.15804	2157.18	879.756	0.896022		0.896022	-2.05387		0302051251	5	1	54.3904	46.725	412599	50.4831	50.4449	1.10342	2157.2	879.888	0.89261		0.89261	-1.99142		030305125	5	1	54.1116	45.1699	402183	49.2088	49.2788	1.08372	2156.97	879.857	0.876126		0.876126	-2.35642
YPL185W	YPL185W	0301051351	5	1	56.3359	45.8923	421663	51.5922	51.8353	1.59702	2334.52	879.788	0.978591		0.978591	-0.184479		0302051351	5	1	60.1699	49.2815	451471	55.2393	55.3904	1.76696	2334.55	879.744	0.976705		0.976705	-0.092725		030305135	5	1	58.8366	47.8353	433275	53.013	53.1699	1.45758	2334.41	879.92	0.943857		0.943857	-0.922991
YBR203W	COS111	0301051451	5	1	58.0026	47.2815	432679	52.94	53.0571	1.29847	2512.26	879.825	1.00416		1.00416	0.394331		0302051451	5	1	61.8898	51.8898	471197	57.6529	57.7808	1.41097	2512.29	879.845	1.01938		1.01938	0.870811		030305145	5	1	61.0026	49.3904	458755	56.1305	56.2231	1.36016	2512.31	880.114	0.999363		0.999363	0.251734
YPL186C	UIP4	0301051551	5	1	57.559	47.8923	430767	52.7061	52.7808	1.24682	2690.19	879.865	0.999718		0.999718	0.293847		0302051551	5	1	60.6135	51.7224	460604	56.3567	56.1686	1.27705	2690.2	879.892	0.996464		0.996464	0.353378		030305155	5	1	60.0558	52.0013	462593	56.6001	56.7224	1.18408	2690.15	880.123	1.00772		1.00772	0.428662
YBR204C	YBR204C	0301051651	5	1	56.725	46.9468	426772	52.2173	52.3917	1.33013	2868.27	880.023	0.990447		0.990447	0.0839521		0302051651	5	1	60.7795	48.7795	451852	55.2859	55.4462	1.43239	2868.3	880.15	0.97753		0.97753	-0.0740956		030305165	5	1	62.5006	50.9468	468101	57.274	57.5007	1.56971	2868.28	880.287	1.01972		1.01972	0.6826
YPL184C	YPL184C	0301051751	5	1	54.9481	45.8897	410626	50.2418	50.2231	1.255	3045.31	879.927	0.952976		0.952976	-0.764409		0302051751	5	1	60.3359	48.4449	455788	55.7675	55.9481	1.40796	3045.39	880.037	0.986046		0.986046	0.118166		030305175	5	1	62.3359	53.1116	473312	57.9116	58.0026	1.38735	3045.25	880.077	1.03107		1.03107	0.922853
YBR205W	KTR3	0301051851	5	1	58.2815	47.1141	432285	52.8919	53.1116	1.69552	3223.52	879.851	1.00324		1.00324	0.373646		0302051851	5	1	62.1686	50.668	467018	57.1416	57.2231	1.57847	3223.44	879.914	1.01034		1.01034	0.666688		030305185	5	1	62.7224	53.1141	475694	58.2031	58.2231	1.35629	3223.13	879.82	1.03626		1.03626	1.0327
YPL181W	CTI6	0301051951	5	1	59.0558	48.1686	440554	53.9036	54.0558	1.6629	3401.5	879.922	1.02243		1.02243	0.808107		0302051951	5	1	66.0558	52.8353	485801	59.4397	59.7224	1.78111	3401.49	879.9	1.05097		1.05097	1.58414		030305195	5	1	62.1686	52.668	472890	57.8601	58.0558	1.55664	3401.25	879.673	1.03016		1.03016	0.903419
YBR206W	YBR206W	0301052051	5	1	57.9468	47.7808	433014	52.981	53.0013	1.5739	3579.44	879.943	1.00493		1.00493	0.411909		0302052051	5	1	62.559	51.6135	473730	57.9627	58.0013	1.47601	3579.38	879.9	1.02486		1.02486	0.994512		030305205	5	1	62.668	52.8923	472306	57.7886	57.8924	1.44983	3579.3	879.776	1.02888		1.02888	0.876493
YPL182C	YPL182C	0301052141	4	1	59.8353	47.1686	444238	54.3543	54.7808	1.93608	3756.57	879.804	1.03098		1.03098	1.00166		0302052141	4	1	66.2814	54.7808	494225	60.4704	60.8353	1.93446	3756.56	879.887	1.0692		1.0692	1.99561		030305214	4	1	65.0558	53.2815	490970	60.0721	60.1686	1.67562	3756.31	879.788	1.06954		1.06954	1.73695
YBR207W	FTH1	0301052231	3	1	60.0571	48.725	449990	55.0581	55.2789	1.754	3934.48	879.779	1.04433	1	1.0386	1.1741		0302052231	3	1	66.1699	55.2244	494071	60.4516	60.5006	1.61373	3934.42	879.934	1.06887	1	1.04977	1.55704		030305223	3	1	64.6706	54.2788	484212	59.2453	59.2789	1.54519	3934.28	879.893	1.05482	1	1.05194	1.3645
YPL180W	TCO89	0301052321	2	1	60.6135	49.9468	455069	55.6795	55.7808	1.67915	4112.41	879.869	1.05612	1	1.00954	0.516138		0302052321	2	1	66.7224	53.1686	493254	60.3516	60.4462	1.56325	4112.35	880.04	1.0671	1	1.01303	0.727464		030305232	2	1	67.3359	55.0013	506159	61.9307	62.0019	1.6612	4112.33	880.073	1.10263	1	1.05154	1.35604
YBR208C	DUR1,2	0301052411	1	1	66.7237	51.6135	489656	59.9114	60.0013	2.60508	4289.91	880.449	1.13639	1	1.02365	0.835629		0302052411	1	1	68.9455	52.2231	508562	62.2246	62.6135	2.74648	4289.83	880.652	1.10022	1	1.01599	0.79434		030305241	1	1	72.5007	53.9468	526754	64.4505	64.8353	2.78581	4289.49	880.433	1.14749	1	1.058	1.49274
YDR099W	BMH2	0301060111	1	1	60.2244	40.6122	439350	53.7562	54.9481	3.76413	203.497	1056.85	1.01964	1	0.91848	-1.54542		0302060111	1	1	70.0039	48.9481	500090	61.188	62.1129	3.55074	203.145	1056.79	1.08189	1	0.99907	0.412222		030306011	1	1	68.5032	52.6122	505286	61.8238	62.2788	2.63166	202.471	1057.4	1.10073	1	1.01488	0.580168
YDR411C	DFM1	0301060221	2	1	61.1116	45.1699	429462	52.5464	52.5584	1.42914	378.901	1056.75	0.99669	1	0.95273	-0.769992		0302060221	2	1	62.3359	50.4449	460707	56.3693	56.3904	1.3795	378.842	1056.77	0.996686	1	0.946188	-0.781747		030306022	2	1	57.8353	46.3891	435972	53.343	53.3904	1.44159	378.62	1057.04	0.949732	1	0.905729	-1.72993
YDR100W	TVP15	0301060331	3	1	56.725	45.3372	428948	52.4835	52.5577	1.33806	556.966	1056.91	0.995497	1	0.990032	0.0745445		0302060331	3	1	60.6122	50.2788	456247	55.8237	55.834	1.5832	556.979	1056.6	0.987038	1	0.969408	-0.257483		030306033	3	1	54.5577	45.3372	413075	50.5414	50.559	1.31669	556.775	1056.89	0.899853	1	0.897399	-1.90621
YDR414C	ERD1	0301060441	4	1	54.7808	43.5006	399349	48.862	48.7808	1.16009	734.947	1056.96	0.926805		0.926805	-1.35693		0302060441	4	1	56.7808	46.7808	425967	52.1188	52.1129	1.21587	735.025	1056.83	0.921531		0.921531	-1.33844		030306044	4	1	53.668	44.5006	398385	48.7441	48.7795	1.1912	735.094	1057.1	0.867853		0.867853	-2.53152	1
YDR101C	ARX1	0301060551	5	1	55.6705	45.9468	415863	50.8826	50.834	1.37072	912.18	1056.81	0.96513		0.96513	-0.489235		0302060551	5	1	57.1128	47.1673	428046	52.3732	52.4462	1.47543	912.178	1056.75	0.926028		0.926028	-1.2369		030306055	5	1	56.0584	46.559	424162	51.8979	51.834	1.30416	912.237	1056.9	0.924005		0.924005	-1.34314
YDR415C	YDR415C	0301060661	6	1	55.7237	46.2815	418427	51.1963	51.3359	1.39792	1090.24	1056.8	0.97108		0.97108	-0.354523		0302060661	6	1	59.2244	49.3359	440106	53.8487	54.0571	1.32781	1090.21	1056.86	0.952118		0.952118	-0.647841		030306066	6	1	59.4449	49.3904	452349	55.3468	55.4449	1.30216	1090.18	1057.03	0.985409		0.985409	-0.0435911
YDR102C	YDR102C	0301060761	6	1	57.2789	48.0571	430456	52.668	52.6122	1.34489	1268.04	1056.8	0.998996		0.998996	0.277506		0302060761	6	1	61.3372	50.5032	453540	55.4924	55.5032	1.33514	1268	1056.9	0.981181		0.981181	0.00833874		030306076	6	1	61.5577	51.3917	460694	56.3677	56.4449	1.19582	1267.96	1056.99	1.00359		1.00359	0.341111
YDR418W	RPL12B	0301060861	6	1	50.5577	40.9481	380087	46.5052	46.5577	1.3626	1445.63	1056.84	0.882102		0.882102	-2.36902		0302060861	6	1	52.891	42.6705	395579	48.4008	48.3917	1.33017	1445.62	1057.09	0.855791		0.855791	-2.82272	1	030306086	6	1	57.2244	45.9481	429936	52.6045	52.7237	1.55114	1445.6	1057.05	0.936584		0.936584	-1.07691
YDR103W	STE5	0301060960	6	0	42.1128	32.4475	300861	36.8116	36.8353	1.06943	1623.08	1057.08						0302060960	6	0	43.8924	35.9481	327051	40.0161	39.9481	1.06064	1623.13	1057.18						030306096	6	0	46.9468	36.8897	338330	41.3961	41.2814	1.0308	1622.99	1057.19
YDR419W	RAD30	0301061061	6	1	55.668	43.6135	413024	50.5352	50.7795	1.85472	1801.64	1056.88	0.958542		0.958542	-0.63839		0302061061	6	1	59.0013	45.559	439571	53.7833	53.9468	1.90175	1801.63	1056.94	0.950961		0.950961	-0.673965		030306106	6	1	58.4462	47.4462	434798	53.1993	53.4462	1.59807	1801.44	1057.21	0.947174		0.947174	-0.852778
YDR104C	SPO71	0301061161	6	1	56.0571	44.2814	413788	50.6286	50.7808	1.43967	1979.14	1056.74	0.960314		0.960314	-0.598282		0302061161	6	1	59.2815	49.5019	448005	54.8153	55.0026	1.54668	1979.21	1056.77	0.969208		0.969208	-0.261992		030306116	6	1	57.3359	47.8898	431368	52.7797	52.8353	1.26584	1978.98	1056.91	0.939703		0.939703	-1.0109
YDR420W	HKR1	0301061261	6	1	55.2789	45.6705	410826	50.2662	50.4462	1.38397	2157.33	1057.01	0.953439		0.953439	-0.753923		0302061261	6	1	59.4462	48.6706	444866	54.4312	54.6122	1.49923	2157.34	1056.96	0.962418		0.962418	-0.415306		030306126	6	1	56.2257	45.6122	419554	51.3342	51.3917	1.23193	2157.15	1057.1	0.913968		0.913968	-1.55556
YDR105C	TMS1	0301061361	6	1	57.2789	47.6705	430591	52.6846	52.6706	1.42248	2334.32	1056.85	0.999311		0.999311	0.284624		0302061361	6	1	74.4449	49.5577	450767	55.1532	55.3917	1.58731	2334.36	1056.77	0.975184		0.975184	-0.127069		030306136	6	1	57.6122	48.2244	435071	53.2328	53.4449	1.45163	2334.31	1056.9	0.94777		0.94777	-0.840164
YDR421W	ARO80	0301061461	6	1	57.3372	47.2789	427455	52.3009	52.4462	1.22966	2512.24	1056.96	0.992033		0.992033	0.119847		0302061461	6	1	59.6705	49.5032	453748	55.518	55.6705	1.40928	2512.28	1056.86	0.981633		0.981633	0.0185378		030306146	6	1	60.7795	50.2788	453025	55.4295	55.6122	1.33938	2512.26	1056.93	0.986882		0.986882	-0.0124201
YDR107C	YDR107C	0301061561	6	1	56.6706	47.3372	425174	52.0218	52.0039	1.25068	2690.27	1057.02	0.986739		0.986739	0		0302061561	6	1	60.3917	49.6122	453017	55.4285	55.6122	1.53062	2690.36	1056.93	0.980051		0.980051	-0.0171796		030306156	6	1	60.725	51.6122	464231	56.8006	56.725	1.25916	2690.26	1056.99	1.01129		1.01129	0.504205
YDR422C	SIP1	0301061661	6	1	57.3372	47.6705	426336	52.164	52.2788	1.31122	2868.29	1057	0.989436		0.989436	0.0610481		0302061661	6	1	62.6122	51.2244	461188	56.4282	56.5032	1.67643	2868.48	1056.92	0.997728		0.997728	0.381924		030306166	6	1	62.6122	52.725	470802	57.6046	57.6122	1.29935	2868.24	1056.98	1.02561		1.02561	0.807161
YDR108W	GSG1	0301061761	6	1	56.2231	46.8898	424109	51.8915	52.0013	1.32656	3045.35	1057.03	0.984267		0.984267	-0.0559634		0302061761	6	1	62.6135	51.5577	476563	58.3094	58.3904	1.60255	3045.4	1056.95	1.03099		1.03099	1.13292		030306176	6	1	61.1116	51.8353	466776	57.112	57.1141	1.21662	3045.16	1056.93	1.01684		1.01684	0.621535
YDR423C	CAD1	0301061861	6	1	56.6705	45.6122	425070	52.0091	51.8924	1.42004	3223.35	1056.94	0.986498		0.986498	-0.00547032		0302061861	6	1	61.5006	50.7795	465596	56.9676	56.8923	1.45286	3223.34	1056.95	1.00726		1.00726	0.597251		030306186	6	1	58.3372	49.725	445555	54.5154	54.6135	1.1743	3223.08	1056.86	0.970608		0.970608	-0.356845
YDR109C	YDR109C	0301061961	6	1	58.7795	46.7795	430888	52.7209	52.7795	1.64264	3401.52	1056.98	1		1	0.300232		0302061961	6	1	61.3372	51.5032	461672	56.4875	56.5577	1.39747	3401.37	1056.96	0.998776		0.998776	0.405586		030306196	6	1	57.7795	48.3917	438734	53.681	53.725	1.3173	3401.29	1056.88	0.95575		0.95575	-0.671284
YDR425W	SNX41	0301062051	5	1	57.5032	46.6705	427131	52.2613	52.3904	1.44435	3579.35	1056.97	0.991281		0.991281	0.10284		0302062051	5	1	62.1699	51.4462	461196	56.4292	56.5577	1.43892	3579.34	1056.98	0.997745		0.997745	0.382317		030306205	5	1	60.7795	50.6705	456372	55.839	55.725	1.40873	3579.26	1056.91	0.994173		0.994173	0.141888
YDR110W	FOB1	0301062141	4	1	55.7795	45.668	417197	51.0458	50.9468	1.45424	3756.39	1056.92	0.968226		0.968226	-0.41915		0302062141	4	1	62.5577	50.9468	461469	56.4627	56.6706	1.51121	3756.43	1056.93	0.998336		0.998336	0.395665		030306214	4	1	59.2244	49.3917	446706	54.6563	54.725	1.31312	3756.33	1056.91	0.973115		0.973115	-0.303783
YDR426C	YDR426C	0301062231	3	1	57.0026	45.5032	424578	51.9489	52.1115	1.66185	3934.52	1056.95	0.985356	1	0.979946	-0.153793		0302062231	3	1	64.0571	51.7782	478332	58.5259	58.5564	1.76756	3934.54	1056.95	1.03482	1	1.01633	0.802019		030306223	3	1	62.4449	50.1115	469176	57.4057	57.4449	1.64356	3934.47	1057.02	1.02207	1	1.01928	0.673209
YDR111C	YDR111C	0301062321	2	1	60.6135	47.668	444865	54.431	54.6135	1.73584	4112.44	1056.94	1.03244	1	0.9869	0.00363749		0302062321	2	1	67.5006	55.5564	504416	61.7174	61.8897	1.91865	4112.52	1057.04	1.09125	1	1.03596	1.24507		030306232	2	1	66.559	54.1141	500317	61.2159	61.3917	1.8552	4112.47	1056.98	1.0899	1	1.03941	1.09917
YDR428C	YDR428C	0301062411	1	1	58.834	44.7808	431786	52.8307	53.0013	2.17341	4289.64	1056.46	1.00208	1	0.902667	-1.90344		0302062411	1	1	70.2814	56.0584	522192	63.8923	63.8898	1.89877	4289.82	1057.02	1.1297	1	1.04322	1.40913		030306241	1	1	70.3917	52.725	517788	63.3535	63.6693	2.59889	4289.39	1056.75	1.12796	1	1.03999	1.11162
YPL179W	PPQ1	0301070111	1	1	62.4462	43.2244	450492	55.1195	56.0013	3.87057	203.336	1234.24	1.0455	1	0.941773	-1.01805		0302070111	1	1	69.7782	49.5032	503537	61.6098	62.6148	3.65698	203.186	1234.68	1.08934	1	1.00596	0.567687		030307011	1	1	70.8366	57.1699	532730	65.1817	65.4462	2.35868	202.38	1235.24	1.16051	1	1.07	1.74677
YBR209W	YBR209W	0301070221	2	1	57.1141	46.3359	425829	52.102	52.1699	1.37311	378.989	1234.74	0.98826	1	0.944671	-0.95244		0302070221	2	1	61.8353	48.4449	459764	56.254	56.2244	1.45137	378.721	1234.85	0.994647	1	0.944252	-0.825452		030307022	2	1	60.8898	47.5577	448839	54.9173	55.1686	1.9813	378.328	1235.09	0.977763	1	0.932461	-1.16418
YPL178W	CBC2	0301070331	3	1	62.2788	49.4462	459847	56.2642	56.5006	2.17228	557.058	1234.51	1.06721	1	1.06135	1.6892		0302070331	3	1	55.0039	46.2244	416805	50.9978	51.1128	1.24392	557.013	1234.77	0.90171	1	0.885604	-2.1496		030307033	3	1	50.8924	41.559	379318	46.4111	46.4462	1.22899	556.914	1234.78	0.826315	1	0.824061	-3.45831	1
YBR210W	ERV15	0301070441	4	1	54.6135	45.5007	413898	50.6421	50.725	1.408	734.848	1234.73	0.96057		0.96057	-0.592476		0302070441	4	1	58.834	49.3372	438001	53.5912	53.6705	1.40535	735.099	1234.84	0.947565		0.947565	-0.750644		030307044	4	1	56.3917	46.0558	416166	50.9196	50.834	1.41419	735.097	1234.92	0.906586		0.906586	-1.71177
YPL177C	CUP9	0301070551	5	1	53.8911	43.5032	400326	48.9816	49.1699	1.4489	912.108	1234.63	0.929073		0.929073	-1.30559		0302070551	5	1	57.0571	47.3917	427758	52.3379	52.3359	1.3054	912.099	1234.85	0.925406		0.925406	-1.25096		030307055	5	1	56.2244	45.2244	412659	50.4906	50.5032	1.39043	912.142	1234.8	0.898948		0.898948	-1.87344
YBR212W	NGR1	0301070661	6	1	55.6148	45.0558	410488	50.2249	50.2815	1.53449	1090.2	1234.68	0.952656		0.952656	-0.771658		0302070661	6	1	58.9481	49.0558	442257	54.1119	54.1686	1.37454	1090.16	1234.86	0.956772		0.956772	-0.542768		030307066	6	1	59.0026	48.7237	443788	54.2993	54.2815	1.36774	1090.19	1234.83	0.96676		0.96676	-0.438277
YPL176C	TRE1	0301070771	7	1	56.7237	45.4449	419917	51.3785	51.3904	1.47451	1268.19	1234.75	0.974537		0.974537	-0.276252		0302070771	7	1	60.0026	49.3904	450517	55.1226	55.2814	1.4478	1268.17	1234.79	0.974642		0.974642	-0.139304		030307077	7	1	60.0571	50.3359	453583	55.4978	55.4449	1.28323	1267.99	1234.94	0.988097		0.988097	0.013299
YBR213W	MET8	0301070871	7	1	55.2231	46.0558	413967	50.6506	50.668	1.28842	1445.97	1234.97	0.960731		0.960731	-0.588842		0302070871	7	1	60.2231	51.0571	455645	55.75	55.8897	1.41316	1446.12	1235.07	0.985736		0.985736	0.111182		030307087	7	1	59.3904	50.1141	451153	55.2004	55.2231	1.31889	1445.97	1235.21	0.982803		0.982803	-0.0987551
YPL174C	NIP100	0301070971	7	1	52.725	42.7795	389401	47.6448	47.6122	1.22525	1623.15	1235.14	0.903716		0.903716	-1.87967		0302070971	7	1	59.3917	47.725	449367	54.9819	55.0558	1.46995	1623.15	1235.2	0.972155		0.972155	-0.195455		030307097	7	1	59.6706	49.0013	446219	54.5968	54.7237	1.59561	1623.16	1235.46	0.972055		0.972055	-0.326204
YBR214W	SDS24	0301071071	7	1	54.7224	44.8353	412337	50.4512	50.4449	1.37894	1801.23	1235.09	0.956948		0.956948	-0.674491		0302071071	7	1	58.8897	49.0558	440303	53.8729	54.0013	1.3471	1801.11	1235.08	0.952546		0.952546	-0.638182		030307107	7	1	60.0026	51.2231	453971	55.5452	55.7224	1.30553	1800.95	1235.24	0.988942		0.988942	0.0311781
YPL173W	MRPL40	0301071171	7	1	48.7782	39.6122	364577	44.6075	44.5577	1.01602	1979.02	1234.96	0.846105		0.846105	-3.18401	1	0302071171	7	1	51.8911	43.1141	391059	47.8476	47.8911	0.996635	1979.04	1235.05	0.846011		0.846011	-3.04353	1	030307117	7	1	51.1699	42.5577	388092	47.4847	47.4462	1.02073	1978.85	1235.1	0.84543		0.84543	-3.00606	1
YBR215W	HPC2	0301071271	7	1	53.0013	42.3346	395919	48.4423	48.559	1.37824	2157.37	1234.96	0.918844		0.918844	-1.53718		0302071271	7	1	57.0013	46.6135	426521	52.1866	52.1141	1.37124	2157.26	1234.99	0.922729		0.922729	-1.31139		030307127	7	1	54.668	45.834	410679	50.2482	50.3917	1.21045	2157.09	1235.15	0.894633		0.894633	-1.96475
YPL172C	COX10	0301071371	7	1	53.8924	42.6135	399339	48.8608	48.9468	1.41648	2334.45	1234.88	0.926782		0.926782	-1.35745		0302071371	7	1	51.668	42.2257	384310	47.0219	46.9468	1.234	2334.13	1234.73	0.831411		0.831411	-3.37318	1	030307137	7	1	49.7808	40.6135	373584	45.7095	45.668	1.04849	2334.2	1234.95	0.813825		0.813825	-3.67495	1
YBR216C	YBP1	0301071471	7	1	57.4462	47.1141	433330	53.0197	53.1141	1.56279	2512.46	1234.93	1.00567		1.00567	0.428551		0302071471	7	1	57.9481	46.7808	433822	53.0799	53.1686	1.81242	2512.58	1234.82	0.938525		0.938525	-0.954752		030307147	7	1	58.7808	47.9468	441009	53.9592	54.1141	1.64503	2512.48	1234.96	0.960704		0.960704	-0.566438
YPL171C	OYE3	0301071571	7	1	57.8924	48.9468	435712	53.3111	53.2231	1.31852	2690.27	1235.01	1.0112		1.0112	0.553695		0302071571	7	1	58.8353	47.6135	440061	53.8433	54.0013	1.51417	2690.43	1234.91	0.952022		0.952022	-0.650023		030307157	7	1	60.7808	50.9468	456949	55.9096	56.0026	1.38363	2690.27	1234.96	0.99543		0.99543	0.168486
YBR217W	ATG12	0301071671	7	1	57.9481	48.3359	439107	53.7266	53.9481	1.32717	2868.25	1234.97	1.01907		1.01907	0.732089		0302071671	7	1	59.9481	49.2231	450513	55.1221	55.2814	1.57289	2868.4	1234.89	0.974633		0.974633	-0.139505		030307167	7	1	61.3359	51.0026	463733	56.7396	56.8898	1.25179	2868.21	1234.94	1.01021		1.01021	0.481244
YPL170W	DAP1	0301071771	7	1	57.1141	45.6135	431977	52.8542	52.9468	1.38429	3045.27	1234.94	1.00253		1.00253	0.357449		0302071771	7	1	60.7224	50.0013	457160	55.9354	56.0013	1.54125	3045.38	1234.86	0.989013		0.989013	0.185163		030307177	7	1	63.0558	50.7795	455771	55.7655	55.7808	1.20032	3045.02	1234.97	0.992864		0.992864	0.11418
YBR218C	PYC2	0301071871	7	1	57.2244	46.6122	426071	52.1315	52.3359	1.65251	3223.4	1234.73	0.98882		0.98882	0.0471213		0302071871	7	1	60.5577	48.1699	454353	55.5919	55.6122	1.68187	3223.37	1234.7	0.982941		0.982941	0.0480674		030307187	7	1	57.891	47.6122	435212	53.2499	53.4449	1.46641	3223.21	1234.74	0.948076		0.948076	-0.833699
YPL168W	YPL168W	0301071961	6	1	57.1115	47.0571	427217	52.2718	52.3904	1.55666	3401.43	1234.97	0.991481		0.991481	0.107349		0302071961	6	1	62.1699	49.6122	458698	56.1236	56.2814	1.71524	3401.49	1234.92	0.992341		0.992341	0.26031		030307196	6	1	58.3904	49.2231	440420	53.8872	54.1116	1.53051	3401.42	1235.1	0.959422		0.959422	-0.59358
YBR219C	YBR219C	0301072051	5	1	56.8353	46.7808	425507	52.0625	52.1116	1.41457	3579.32	1235.07	0.987511		0.987511	0.0174843		0302072051	5	1	60.2231	50.1141	456488	55.8532	56.0013	1.39592	3579.34	1235.05	0.98756		0.98756	0.152365		030307205	5	1	60.1141	49.9481	448395	54.863	55.0558	1.40633	3579.34	1235.14	0.976795		0.976795	-0.225886
YPL167C	REV3	0301072141	4	1	56.3372	46.3372	418121	51.1588	51.3372	1.42501	3756.38	1235.06	0.970369		0.970369	-0.370621		0302072141	4	1	62.4449	48.6706	462184	56.5501	56.6122	1.54204	3756.42	1235.05	0.999882		0.999882	0.430569		030307214	4	1	60.4462	50.4462	456276	55.8273	55.834	1.60226	3756.41	1235.16	0.993964		0.993964	0.137456
YBR220C	YBR220C	0301072231	3	1	56.559	45.8897	417534	51.0869	51.168	1.5526	3934.45	1235.02	0.969007	1	0.963687	-0.52191		0302072231	3	1	62.5007	51.7808	468157	57.2809	57.2814	1.61703	3934.48	1234.97	1.0128	1	0.994714	0.313871		030307223	3	1	62.8353	50.6693	467088	57.1502	57.2231	1.66738	3934.45	1235.08	1.01752	1	1.01474	0.577195
YPL166W	ATG29	0301072321	2	1	60.8923	47.834	447107	54.7054	54.834	1.96787	4112.59	1235.05	1.03764	1	0.991873	0.116244		0302072321	2	1	67.0026	54.2244	497572	60.88	61.1129	1.9595	4112.55	1235.03	1.07644	1	1.0219	0.927711		030307232	2	1	66.6705	54.2789	495964	60.6832	60.725	1.76926	4112.3	1234.98	1.08042	1	1.03036	0.907767
YBR221C	PDB1	0301072411	1	1	66.3359	48.5577	477882	58.4708	58.3917	2.27542	4289.95	1235.23	1.10906	1	0.999033	0.278346		0302072411	1	1	70.7224	55.559	519934	63.616	63.559	2.05524	4289.82	1235.09	1.12482	1	1.03871	1.30729		030307241	1	1	62.3904	46.3372	454272	55.582	56.0013	2.49391	4289.21	1234.72	0.989597	1	0.912419	-1.58833
YDR112W	YDR112W	0301080111	1	1	61.5032	40.6122	441641	54.0366	54.9481	3.23928	203.124	1411.52	1.02496	1	0.92327	-1.43696		0302080111	1	1	68.2244	48.9468	494054	60.4495	61.5032	3.52671	203.224	1411.8	1.06883	1	0.987011	0.139963		030308011	1	1	72.3346	57.2244	538517	65.8897	66.1129	2.34565	202.333	1412.24	1.17312	1	1.08163	1.99277
YDR430C	CYM1	0301080221	2	1	56.0571	44.0571	413582	50.6034	50.9481	2.02956	378.68	1411.4	0.959836	1	0.917501	-1.56758		0302080221	2	1	64.3904	53.2244	487124	59.6016	59.6122	1.49348	378.751	1412.02	1.05384	1	1.00044	0.443208		030308022	2	1	60.7808	47.2788	453489	55.4863	55.8353	2.1386	378.286	1412.14	0.987892	1	0.942121	-0.959734
YDR114C	YDR114C	0301080331	3	1	49.4462	38.559	364231	44.5651	44.559	1.28513	557.149	1411.71	0.845302	1	0.840661	-3.30727	1	0302080331	3	1	67.2801	43.559	411931	50.4014	50.4462	1.39243	556.851	1412.33	0.891165	1	0.875247	-2.38344		030308033	3	1	47.1128	37.4462	348230	42.6074	42.668	1.14846	556.766	1412.1	0.758594	1	0.756525	-4.88763	1
YDR431W	YDR431W	0301080441	4	1	52.3917	43.3917	389684	47.6794	47.559	1.321	734.984	1411.87	0.904373		0.904373	-1.8648		0302080441	4	1	57.559	47.725	428771	52.4619	52.5006	1.26097	735.06	1411.97	0.927598		0.927598	-1.20146		030308044	4	1	51.559	41.559	380299	46.5312	46.5006	1.36219	735.168	1411.99	0.828454		0.828454	-3.36535	1
YDR115W	YDR115W	0301080551	5	1	49.2789	39.0571	355521	43.4994	43.4449	1.04355	912.099	1411.94	0.825088		0.825088	-3.65985	1	0302080551	5	1	55.3372	45.4462	416232	50.9277	51.0571	1.21894	912.082	1412	0.90047		0.90047	-1.81396		030308055	5	1	51.0571	41.8366	382615	46.8146	46.7782	1.182	912.109	1412	0.833499		0.833499	-3.25857	1
YDR432W	NPL3	0301080661	6	1	50.0026	40.3359	373969	45.7566	45.8897	1.21666	1090.15	1411.79	0.867902		0.867902	-2.69051	1	0302080661	6	1	56.1699	47.1116	424750	51.9699	52.0571	1.13537	1090.13	1411.99	0.918899		0.918899	-1.39788		030308066	6	1	51.3359	42.7782	387033	47.3551	47.3359	1.17201	1090.14	1411.81	0.843122		0.843122	-3.05491	1
YDR116C	MRPL1	0301080771	7	1	53.1699	42.5032	389935	47.7101	47.8897	1.32637	1268.26	1411.85	0.904956		0.904956	-1.85162		0302080771	7	1	60.6122	47.0026	423940	51.8708	52.0571	1.25013	1268.12	1411.91	0.917146		0.917146	-1.43745		030308077	7	1	56.0571	45.8911	418355	51.1875	51.1699	1.3572	1268.28	1411.99	0.911356		0.911356	-1.61084
YDR433W	YDR433W	0301080881	8	1	55.1686	44.9468	415764	50.8705	50.8923	1.38943	1446.17	1411.88	0.964901		0.964901	-0.494432		0302080881	8	1	59.1686	49.1141	447341	54.734	54.8898	1.40199	1446.18	1411.89	0.967772		0.967772	-0.294419		030308088	8	1	60.0558	50.1141	448663	54.8958	54.9468	1.21288	1446.08	1412.04	0.977379		0.977379	-0.213532
YDR117C	TMA64	0301080981	8	1	55.5577	44.6122	412103	50.4225	50.4449	1.37736	1623.23	1411.93	0.956403		0.956403	-0.68682		0302080981	8	1	59.4449	49.3904	447161	54.7119	54.725	1.46102	1623.28	1411.86	0.967381		0.967381	-0.303236		030308098	8	1	60.1699	50.3904	453709	55.5132	55.5032	1.26953	1623.21	1412.11	0.988372		0.988372	0.0191149
YDR435C	PPM1	0301081081	8	1	57.5007	47.725	430762	52.7055	52.725	1.41351	1801.21	1411.89	0.999707		0.999707	0.293592		0302081081	8	1	60.8924	51.8923	461827	56.5064	56.6122	1.3583	1801.2	1411.93	0.99911		0.99911	0.413139		030308108	8	1	62.834	53.9468	476633	58.318	58.5006	1.24643	1801.11	1412.15	1.03831		1.03831	1.07596
YDR119W	YDR119W	0301081181	8	1	55.9468	46.0558	415276	50.8107	50.8898	1.18524	1979.06	1412.12	0.963767		0.963767	-0.520098		0302081181	8	1	60.668	50.2815	452543	55.3705	55.5006	1.39589	1979.14	1412.1	0.979025		0.979025	-0.0403515		030308118	8	1	59.8353	47.8353	451665	55.2631	55.2814	1.48048	1978.97	1412.36	0.983919		0.983919	-0.0751197
YDR436W	PPZ2	0301081281	8	1	56.1116	45.3904	418493	51.2043	51.2231	1.41488	2157.31	1412.16	0.971234		0.971234	-0.351051		0302081281	8	1	60.2231	49.9481	453033	55.4304	55.3904	1.41365	2157.21	1412.12	0.980085		0.980085	-0.0164043		030308128	8	1	60.3359	50.0571	450124	55.0745	55.2231	1.40474	2157.07	1412.35	0.980561		0.980561	-0.146183
YDR120C	TRM1	0301081381	8	1	55.1115	46.2231	415446	50.8315	51.0026	1.39144	2334.26	1412.1	0.964161		0.964161	-0.511174		0302081381	8	1	55.6693	45.9481	418102	51.1564	51.1699	1.43992	2334.19	1412.3	0.904515		0.904515	-1.72262		030308138	8	1	57.3359	48.0571	429546	52.5567	52.5019	1.31397	2334.07	1412.34	0.935734		0.935734	-1.09491
YEL001C	YEL001C	0301081481	8	1	56.0026	46.2231	420305	51.426	51.4449	1.48655	2512.43	1411.97	0.975439		0.975439	-0.25585		0302081481	8	1	56.8897	47.2788	429871	52.5965	52.751	1.51221	2512.39	1412.1	0.929977		0.929977	-1.14776		030308148	8	1	58.8897	47.8353	443466	54.2599	54.3372	1.46774	2512.33	1412.23	0.966058		0.966058	-0.453133
YDR121W	DPB4	0301081581	8	1	57.2244	48.1116	432347	52.8994	53.1115	1.28582	2690.24	1411.96	1.00339		1.00339	0.376889		0302081581	8	1	57.1699	47.2788	426783	52.2186	52.2789	1.39147	2690.35	1412.13	0.923296		0.923296	-1.2986		030308158	8	1	59.5577	51.2244	453855	55.531	55.5032	1.25921	2690.21	1412.11	0.988688		0.988688	0.0258136
YEL003W	GIM4	0301081681	8	1	56.9468	47.725	429054	52.4966	52.6135	1.32708	2868.28	1411.92	0.995744		0.995744	0.203885		0302081681	8	1	57.0013	47.725	432027	52.8602	52.8923	1.35718	2868.33	1411.98	0.934641		0.934641	-1.04245		030308168	8	1	60.559	51.4462	456564	55.8625	55.834	1.23489	2868.23	1412.01	0.994591		0.994591	0.150743
YDR122W	KIN1	0301081781	8	1	55.559	44.6135	420910	51.5001	51.559	1.29443	3045.05	1412.02	0.976843		0.976843	-0.224059		0302081781	8	1	57.6706	47.8924	434619	53.1774	53.3333	1.44509	3045.25	1411.99	0.940249		0.940249	-0.915838		030308178	8	1	58.834	48.834	448275	54.8482	54.834	1.2045	3044.96	1412.01	0.976533		0.976533	-0.23145
YEL004W	YEA4	0301081870	7	0	44.4449	34.7224	324585	39.7143	39.7808	1.09831	3222.75	1411.95						0302081870	7	0	45.1699	35.3904	327522	40.0737	40.0026	1.24828	3222.67	1411.7						030308187	7	0	48.3904	38.7237	349211	42.7274	42.8353	1.06339	3222.84	1412.02
YDR123C	INO2	0301081961	6	1	57.1686	43.9468	419638	51.3444	51.8353	2.2466	3401.89	1412.07	0.973891		0.973891	-0.290895		0302081961	6	1	58.7224	44.9468	429853	52.5942	53.0026	2.37497	3401.96	1412	0.929937		0.929937	-1.14865		030308196	6	1	59.8353	47.1141	442135	54.097	54.1686	2.1595	3401.8	1412.22	0.963158		0.963158	-0.514511
YEL005C	VAB2	0301082051	5	1	58.7224	47.7808	435019	53.2263	53.1141	1.54033	3579.31	1412.1	1.00959		1.00959	0.517271		0302082051	5	1	61.0013	49.668	458148	56.0563	56.0558	1.58546	3579.42	1412.02	0.991151		0.991151	0.233423		030308205	5	1	61.7224	49.668	464317	56.8111	56.8924	1.55239	3579.32	1412.23	1.01148		1.01148	0.508167
YDR124W	YDR124W	0301082141	4	1	56.5032	45.3904	420645	51.4677	51.5032	1.45485	3756.37	1412.07	0.976228		0.976228	-0.237973		0302082141	4	1	60.4449	50.3372	457421	55.9674	56.1699	1.47885	3756.37	1412.12	0.989579		0.989579	0.197947		030308214	4	1	61.5032	50.6122	461900	56.5154	56.5032	1.4514	3756.31	1412.15	1.00621		1.00621	0.396735
YEL006W	YEA6	0301082231	3	1	57.559	45.1141	423946	51.8715	51.9468	1.70058	3934.49	1412.15	0.983888	1	0.978486	-0.186843		0302082231	3	1	61.834	50.7224	462293	56.5634	56.7795	1.55923	3934.39	1412.13	1.00012	1	0.982254	0.0325511		030308223	3	1	62.0013	50.559	460661	56.3637	56.5019	1.56241	3934.33	1411.92	1.00351	1	1.00078	0.281671
YDR125C	ECM18	0301082321	2	1	59.2244	48.2814	441832	54.06	54.1699	1.77324	4112.46	1412.07	1.0254	1	0.980172	-0.148687		0302082321	2	1	65.1141	52.8911	486859	59.5692	59.8353	1.89158	4112.53	1412.11	1.05327	1	0.9999	0.430959		030308232	2	1	64.0558	50.3904	469302	57.421	57.4449	1.60276	4112.34	1411.82	1.02234	1	0.974972	-0.264484
YEL007W	YEL007W	0301082411	1	1	60.6706	44.8898	445967	54.5659	54.834	2.38326	4289.63	1412.52	1.035	1	0.932314	-1.23221		0302082411	1	1	69.1128	55.8897	514325	62.9297	63.0026	2.06268	4289.93	1412.23	1.11268	1	1.02751	1.0543		030308241	1	1	68.0039	51.6693	499252	61.0856	61.2244	2.3186	4289.82	1412.27	1.08758	1	1.00276	0.323714
YPL165C	SET6	0301090111	1	1	65.5032	48.834	484429	59.2719	59.6135	2.73498	202.61	1590.04	1.12426	1	1.01272	0.588234		0302090111	1	1	70.834	49.3333	505711	61.8758	62.725	3.52406	203.15	1589.8	1.09405	1	1.0103	0.665777		030309011	1	1	71.0039	57.6122	531565	65.0392	65.3359	2.18899	202.311	1590.14	1.15798	1	1.06767	1.69726
YBR222C	PCS60	0301090220	2	0	43.6693	32.2788	305522	37.3819	37.2244	1.67863	378.165	1590.11		1				0302090221	2	1	66.6122	54.2244	497241	60.8395	61.0026	1.47648	378.919	1589.84	1.07572	1	1.02122	0.912356		030309022	2	1	62.6122	50.2244	464397	56.8209	57.1686	1.86553	378.475	1590.09	1.01165	1	0.964782	-0.480145
YPL164C	MLH3	0301090331	3	1	54.6135	42.3917	402795	49.2837	49.559	1.84164	557.511	1589.9	0.934803	1	0.929671	-1.29205		0302090331	3	1	61.559	50.0013	466109	57.0303	56.9468	1.42632	556.897	1589.83	1.00837	1	0.990362	0.215619		030309033	3	1	53.7795	42.668	401510	49.1264	49.3346	1.49643	556.772	1590.14	0.87466	1	0.872275	-2.43793
YBR223C	TDP1	0301090441	4	1	55.6705	45.8923	418104	51.1567	51.0026	1.42987	734.948	1590.04	0.97033		0.97033	-0.371501		0302090441	4	1	60.7795	50.6706	455960	55.7886	55.7795	1.3354	734.952	1589.92	0.986417		0.986417	0.126555		030309044	4	1	55.0584	44.4462	411259	50.3192	50.4462	1.5163	735.1	1590.23	0.895896		0.895896	-1.93802
YPL163C	SVS1	0301090551	5	1	70.2788	43.3904	401993	49.1855	49.2244	1.40045	911.913	1590.13	0.932941		0.932941	-1.218		0302090551	5	1	58.4449	49.0039	438289	53.6264	53.5032	1.26887	912.011	1590.06	0.948188		0.948188	-0.736589		030309055	5	1	56.5032	45.6705	419053	51.2729	51.2789	1.35382	912.229	1590.28	0.912876		0.912876	-1.57865
YBR224W	YBR224W	0301090661	6	1	52.0571	42.3904	392996	48.0847	48.0571	1.32446	1090.17	1590.18	0.912061		0.912061	-1.69075		0302090661	6	1	58.3359	48.7224	440488	53.8956	53.9481	1.23266	1090.11	1590.03	0.952947		0.952947	-0.629145		030309066	6	1	57.9481	47.1141	432724	52.9456	53.1141	1.4722	1090.09	1590.37	0.942657		0.942657	-0.948384
YPL162C	YPL162C	0301090771	7	1	54.8898	44.3904	403590	49.3809	49.3359	1.29189	1268.14	1590.16	0.936647		0.936647	-1.1341		0302090771	7	1	59.2231	48.4449	446230	54.5981	54.4449	1.31833	1268.08	1590.09	0.965368		0.965368	-0.348704		030309077	7	1	59.0571	49.3359	444798	54.4229	54.3904	1.43391	1268.05	1590.32	0.96896		0.96896	-0.391723
YBR225W	YBR225W	0301090881	8	1	55.8924	46.0013	418368	51.189	51.1673	1.33689	1446.15	1590.03	0.970942		0.970942	-0.357645		0302090881	8	1	60.6135	49.7795	456808	55.8923	55.8353	1.36867	1446.14	1590.09	0.988252		0.988252	0.167977		030309088	8	1	59.4462	50.2257	449493	54.9973	54.8923	1.37306	1446.04	1590.26	0.979187		0.979187	-0.175267
YPL161C	BEM4	0301090981	8	1	54.3904	44.9481	401698	49.1494	49.1686	1.14065	1623.04	1590.01	0.932256		0.932256	-1.23353		0302090981	8	1	58.0026	48.2789	438685	53.6748	53.7224	1.19355	1623.06	1590.05	0.949044		0.949044	-0.717255		030309098	8	1	58.2814	49.3359	435626	53.3006	53.2788	1.05332	1623.14	1590.02	0.948979		0.948979	-0.814586
YBR226C	YBR226C	0301091081	8	1	52.891	43.4449	397749	48.6662	48.6122	1.20644	1801.17	1589.88	0.92309		0.92309	-1.44104		0302091081	8	1	57.2244	47.7795	431533	52.7998	52.725	1.24846	1801.13	1589.9	0.933572		0.933572	-1.06658		030309108	8	1	60.1115	50.7795	454358	55.5926	55.5577	1.19891	1801.13	1589.98	0.989785		0.989785	0.0490268
YPL159C	PET20	0301091181	8	1	54.7795	44.6122	413450	50.5873	50.6122	1.36839	1979.25	1589.98	0.95953		0.95953	-0.616032		0302091181	8	1	58.4462	48.2789	435911	53.3355	53.3917	1.40702	1979.29	1589.95	0.943043		0.943043	-0.852745		030309118	8	1	60.3917	51.5006	453159	55.4458	55.5032	1.18191	1979.1	1590.13	0.987172		0.987172	-0.00627752
YBR227C	MCX1	0301091281	8	1	55.668	46.559	421778	51.6063	51.725	1.31235	2157.24	1590.01	0.978858		0.978858	-0.178434		0302091281	8	1	59.6135	48.1686	450223	55.0867	55.0558	1.30489	2157.2	1589.95	0.974007		0.974007	-0.153648		030309128	8	1	60.0558	50.8897	451805	55.2801	55.1686	1.21856	2157.09	1590.12	0.984222		0.984222	-0.0687041
YPL157W	TGS1	0301091381	8	1	55.7224	45.8923	420143	51.4062	51.6135	1.294	2334.2	1590	0.975062		0.975062	-0.264376		0302091381	8	1	69.1686	48.0013	437267	53.5014	53.668	1.31357	2334.2	1590.16	0.945978		0.945978	-0.78648		030309138	8	1	57.0558	47.668	435131	53.2401	53.0558	1.14585	2334.15	1590.1	0.9479		0.9479	-0.837419
YBR228W	SLX1	0301091481	8	1	56.668	46.8924	421349	51.5538	51.7224	1.33292	2512.28	1589.93	0.977863		0.977863	-0.200966		0302091481	8	1	58.9468	47.668	447796	54.7897	54.8897	1.40927	2512.29	1590.17	0.968756		0.968756	-0.272202		030309148	8	1	60.0558	50.6135	455886	55.7795	55.8353	1.41118	2512.35	1590.11	0.993114		0.993114	0.119468
YPL156C	PRM4	0301091581	8	1	56.0026	46.1686	422470	51.691	51.8353	1.33373	2690.27	1590	0.980464		0.980464	-0.142075		0302091581	8	1	58.8353	49.2231	444275	54.3589	54.2814	1.29627	2690.22	1590.09	0.961139		0.961139	-0.444178		030309158	8	1	61.0013	51.2231	461280	56.4395	56.3359	1.24913	2690.11	1590.07	1.00486		1.00486	0.368157
YBR229C	ROT2	0301091681	8	1	56.2244	46.5032	422229	51.6615	51.6122	1.41319	2868.35	1590.14	0.979904		0.979904	-0.154747		0302091681	8	1	57.2244	46.8366	428989	52.4886	52.5032	1.42933	2868.29	1590.22	0.92807		0.92807	-1.19081		030309168	8	1	58.6667	49.3372	446340	54.6115	54.5577	1.12955	2868.17	1590.04	0.972318		0.972318	-0.320654
YPL155C	KIP2	0301091781	8	1	55.5032	46.0558	418592	51.2164	51.2231	1.28909	3045.25	1590.04	0.971462		0.971462	-0.345871		0302091781	8	1	57.1699	47.1141	430752	52.7043	52.8897	1.50498	3045.35	1590.19	0.931884		0.931884	-1.1047		030309178	8	1	58.5577	49.6706	447410	54.7425	54.6705	1.291	3045.27	1590.18	0.97465		0.97465	-0.271297
YBR230C	OM14	0301091871	7	1	56.9468	45.2231	420539	51.4547	51.6705	1.81896	3223.41	1590.44	0.975983		0.975983	-0.243526		0302091871	7	1	56.0558	43.8923	416994	51.021	51.0558	1.76407	3223.42	1590.44	0.90212		0.90212	-1.7767		030309187	7	1	60.0558	48.2814	451699	55.2672	55.6122	2.03568	3223.4	1590.58	0.983992		0.983992	-0.0735834
YPL154C	PEP4	0301091961	6	1	59.0013	46.834	432108	52.8702	52.834	1.61153	3401.39	1590.19	1.00283		1.00283	0.36432		0302091961	6	1	58.3917	46.4462	434076	53.111	53.3372	1.72759	3401.5	1590.25	0.939075		0.939075	-0.942333		030309196	6	1	61.9468	51.3917	465305	56.932	56.9468	1.60941	3401.31	1590.28	1.01363		1.01363	0.553721
YBR231C	SWC5	0301092051	5	1	55.5577	46.2244	414332	50.6953	50.5577	1.32953	3579.29	1590.03	0.961577		0.961577	-0.569671		0302092051	5	1	60.2244	47.2244	444862	54.4307	54.5032	1.57292	3579.48	1590.1	0.962409		0.962409	-0.415503		030309205	5	1	60.725	49.3917	453431	55.4791	55.5032	1.34496	3579.3	1590.07	0.987765		0.987765	0.00627752
YPL152W	RRD2	0301092141	4	1	56.8923	45.1686	426814	52.2225	52.3359	1.71732	3756.49	1590.18	0.990546		0.990546	0.0861878		0302092141	4	1	63.3891	52.0558	471010	57.63	57.8353	1.76098	3756.53	1590.18	1.01898		1.01898	0.861668		030309214	4	1	63.0013	52.3359	469529	57.4489	57.6135	1.50152	3756.3	1590.15	1.02283		1.02283	0.748476
YBR233W	PBP2	0301092231	3	1	55.5032	44.6705	418853	51.2484	51.3372	1.36614	3934.27	1590.1	0.97207	1	0.966733	-0.452949		0302092231	3	1	63.0026	51.6667	468782	57.3574	57.4449	1.50574	3934.33	1590.2	1.01416	1	0.996042	0.343855		030309223	3	1	59.5577	50.1699	451100	55.194	55.2815	1.32721	3934.15	1590.13	0.982688	1	0.980008	-0.157897
YPL150W	YPL150W	0301092321	2	1	57.834	45.8898	428571	52.4374	52.6706	1.73349	4112.51	1590.12	0.994622	1	0.950752	-0.814763		0302092321	2	1	63.7808	52.3359	476621	58.3166	58.4475	1.70498	4112.48	1590.13	1.03112	1	0.978873	-0.0437866		030309232	2	1	60.834	49.0558	449546	55.0038	55.0558	1.55017	4112.39	1590.06	0.979303	1	0.933929	-1.1331
YBR235W	YBR235W	0301092411	1	1	65.2244	51.8353	480726	58.8188	58.8898	2.33951	4289.89	1590.4	1.11566	1	1.00498	0.412957		0302092411	1	1	71.0026	55.4475	514481	62.9489	62.9468	2.08623	4289.88	1590.22	1.11302	1	1.02782	1.06134		030309241	1	1	66.8898	53.9468	496848	60.7913	60.834	2.17314	4289.88	1590.2	1.08235	1	0.997934	0.221491
YDR126W	SWF1	0301100111	1	1	66.891	49.0039	485419	59.3929	60.1141	3.10549	202.941	1766.85	1.12655	1	1.01479	0.635058		0302100111	1	1	67.8923	48.3372	494496	60.5036	61.5032	3.60462	203.253	1766.87	1.06978	1	0.987893	0.159884		030310011	1	1	69.8911	54.6705	517903	63.3675	63.7808	2.50475	202.509	1767.28	1.12821	1	1.04022	1.1165
YEL008W	YEL008W	0301100221	2	1	58.3904	45.9481	425383	52.0473	52.2788	1.90235	378.551	1767.39	0.987223	1	0.94368	-0.974886		0302100221	2	1	64.4449	54.2788	489417	59.8822	60.1115	1.46219	378.779	1766.94	1.0588	1	1.00515	0.549547		030310022	2	1	61.2244	48.2788	451731	55.2711	55.4449	1.95859	378.378	1767.17	0.984061	1	0.938467	-1.03706
YDR127W	ARO1	0301100330	3	0	48.3891	39.1128	361965	44.2879	44.3372	1.03814	557.041	1767		1				0302100330	3	0	55.9468	48.1141	425678	52.0834	52.0013	1.09689	556.87	1767.13		1				030310033	3	0	49.1128	37.5006	351248	42.9767	42.9468	1.11506	556.716	1767.03		1
YEL009C	GCN4	0301100441	4	1	53.7795	43.5006	401167	49.0844	49.0013	1.24872	735.06	1766.91	0.931023		0.931023	-1.26144		0302100441	4	1	58.7795	49.3917	446090	54.5809	54.668	1.22841	735.046	1766.97	0.965065		0.965065	-0.355537		030310044	4	1	52.834	42.4462	395159	48.3493	48.5006	1.48216	735.349	1767.17	0.860824		0.860824	-2.68028	1
YDR128W	YDR128W	0301100551	5	1	53.5577	44.1699	398769	48.791	48.725	1.22118	911.966	1767.01	0.925458		0.925458	-1.38743		0302100551	5	1	58.1115	49.3359	437865	53.5745	53.5032	1.23175	911.995	1766.97	0.947271		0.947271	-0.757294		030310055	5	1	57.1699	47.1699	422000	51.6335	51.5577	1.31491	912.1	1767.19	0.919296		0.919296	-1.44278
YEL010W	YEL010W	0301100661	6	1	54.7224	44.8898	410048	50.1711	50.1686	1.33725	1090.1	1766.99	0.951635		0.951635	-0.794774		0302100661	6	1	60.2231	50.2231	449063	54.9447	55.0026	1.3212	1090.12	1766.92	0.971496		0.971496	-0.210327		030310066	6	1	56.7808	46.9481	426968	52.2413	52.2231	1.26557	1090.05	1767.13	0.930118		0.930118	-1.21375
YDR129C	SAC6	0301100771	7	1	55.7808	46.8898	418440	51.1979	51.1686	1.32146	1268.09	1766.96	0.971111		0.971111	-0.353834		0302100771	7	1	60.1686	50.2231	459960	56.278	56.2231	1.37058	1268.17	1766.98	0.995072		0.995072	0.321962		030310077	7	1	58.8898	49.2231	441320	53.9973	54.1141	1.28745	1268.18	1767.17	0.961383		0.961383	-0.552078
YEL013W	VAC8	0301100871	7	1	57.3372	45.725	423613	51.8308	51.7795	1.26107	1446.08	1766.93	0.983116		0.983116	-0.0820264		0302100871	7	1	62.6122	53.0026	473957	57.9906	57.8924	1.31813	1446.03	1766.92	1.02535		1.02535	1.00563		030310087	7	1	60.0013	50.4449	456598	55.8666	55.834	1.28401	1446.06	1767.18	0.994664		0.994664	0.152276
YDR130C	FIN1	0301100971	7	1	55.6135	45.7808	414048	50.6605	50.7224	1.2956	1623.05	1767.07	0.960918		0.960918	-0.584613		0302100971	7	1	60.7224	50.9468	457076	55.9251	56.0013	1.29275	1622.95	1766.95	0.988831		0.988831	0.181054		030310097	7	1	59.1686	48.8897	448575	54.8849	55.0013	1.29473	1623.08	1767.24	0.977186		0.977186	-0.217618
YEL014C	YEL014C	0301101071	7	1	56.1115	45.5032	412695	50.4949	50.3904	1.32425	1801.21	1767.11	0.957777		0.957777	-0.655723		0302101071	7	1	58.3359	49.2244	441001	53.9583	54.1115	1.23548	1801.15	1767.09	0.954055		0.954055	-0.604111		030310107	7	1	60.2231	49.5577	455704	55.7572	55.9481	1.2583	1801.13	1767.24	0.992717		0.992717	0.111069
YDR131C	YDR131C	0301101171	7	1	55.6122	45.5577	420166	51.409	51.5577	1.37949	1979.32	1767.02	0.975115		0.975115	-0.263172		0302101171	7	1	58.6122	48.5577	445034	54.4518	54.6122	1.49749	1979.26	1767.15	0.962781		0.962781	-0.407107		030310117	7	1	59.9455	52.2789	459031	56.1643	56.3333	1.25522	1979.04	1767.2	0.999964		0.999964	0.264437
YEL015W	EDC3	0301101271	7	1	56.1686	47.1141	424405	51.9277	51.9481	1.30708	2157.27	1767.04	0.984954		0.984954	-0.0404177		0302101271	7	1	59.1686	49.1141	449724	55.0256	55.0558	1.34751	2157.26	1767.03	0.972927		0.972927	-0.178037		030310127	7	1	59.2231	50.9481	452037	55.3086	55.1686	1.16956	2157.08	1767.14	0.984729		0.984729	-0.0579919
YDR132C	YDR132C	0301101371	7	1	57.834	47.559	426020	52.1253	52.1115	1.25727	2334.17	1766.99	0.988702		0.988702	0.0444447		0302101371	7	1	59.4462	49.8923	447634	54.7698	54.7795	1.41089	2334.3	1767.05	0.968405		0.968405	-0.280134		030310137	7	1	59.4462	50.4462	449338	54.9783	54.8924	1.25271	2334.13	1767.17	0.978849		0.978849	-0.182422
YEL016C	NPP2	0301101471	7	1	54.725	45.6705	411382	50.3342	50.3917	1.2312	2512.11	1766.91	0.954729		0.954729	-0.724715		0302101471	7	1	60.3917	50.2788	452577	55.3746	55.4462	1.41567	2512.22	1767.1	0.979098		0.979098	-0.0387016		030310147	7	1	58.7795	49.834	445875	54.5547	54.6706	1.22935	2512.19	1767.03	0.971306		0.971306	-0.34207
YDR133C	YDR133C	0301101571	7	1	54.0013	44.6122	408333	49.9612	49.9468	1.29813	2690.34	1766.97	0.947654		0.947654	-0.884914		0302101571	7	1	58.1686	47.9468	439429	53.7659	53.8923	1.3107	2690.29	1766.99	0.950654		0.950654	-0.680908		030310157	7	1	58.0013	48.5577	437509	53.531	53.6135	1.17427	2690.2	1767.04	0.95308		0.95308	-0.727798
YEL017C-A	PMP2	0301101671	7	1	56.8897	44.8897	427151	52.2637	52.2231	1.54543	2868.45	1766.97	0.991328		0.991328	0.103888		0302101671	7	1	59.8898	48.9468	450720	55.1474	55.1686	1.61798	2868.38	1767.16	0.975081		0.975081	-0.129401		030310167	7	1	62.0013	50.0558	457604	55.9898	56.0558	1.50402	2868.38	1767.2	0.996857		0.996857	0.198685
YDR134C	YDR134C	0301101771	7	1	57.0013	47.0013	426774	52.2175	52.1141	1.42425	3045.31	1767.14	0.990452		0.990452	0.0840601		0302101771	7	1	58.0013	48.1686	438412	53.6415	53.7795	1.37866	3045.31	1767.15	0.948454		0.948454	-0.730567		030310177	7	1	62.6135	51.0026	467903	57.2498	57.2231	1.58257	3045.33	1767.27	1.01929		1.01929	0.673474
YEL017W	GTT3	0301101871	7	1	56.5577	46.1699	419341	51.3081	51.3904	1.47609	3223.38	1767.04	0.973201		0.973201	-0.30651		0302101871	7	1	58.1115	48.0571	434360	53.1457	53.2789	1.53441	3223.43	1767.2	0.939689		0.939689	-0.928483		030310187	7	1	62.0026	52.2244	468476	57.32	57.3904	1.43509	3223.3	1767.14	1.02054		1.02054	0.699926
YDR135C	YCF1	0301101961	6	1	56.4449	46.3904	426557	52.1909	52.2815	1.43887	3401.34	1767.09	0.989947		0.989947	0.0726336		0302101961	6	1	60.4449	49.0026	452551	55.3714	55.3904	1.74045	3401.51	1767.24	0.979042		0.979042	-0.0399731		030310196	6	1	62.7808	52.2231	466776	57.1119	57.2231	1.36064	3401.21	1767.19	1.01684		1.01684	0.621524
YPR083W	MDM36	0301102051	5	1	55.8924	45.8353	414876	50.7618	50.834	1.49116	3579.34	1767.17	0.96284		0.96284	-0.541088		0302102051	5	1	60.1141	49.1686	452960	55.4215	55.7224	1.60293	3579.43	1767.23	0.979927		0.979927	-0.0199906		030310205	5	1	61.559	51.1141	459598	56.2337	56.1686	1.4421	3579.31	1767.13	1.0012		1.0012	0.290598
YDR136C	VPS61	0301102141	4	1	59.0571	47.9468	435858	53.329	53.3904	1.60573	3756.38	1767.21	1.01153		1.01153	0.56135		0302102141	4	1	62.6705	51.7795	472042	57.7563	57.8898	1.69423	3756.46	1767.17	1.02121		1.02121	0.912101		030310214	4	1	65.1699	53.4462	477962	58.4806	58.4462	1.43204	3756.23	1767.06	1.04121		1.04121	1.13726
YEL020C	YEL020C	0301102231	3	1	57.8898	46.0558	424344	51.9202	52.0013	1.48145	3934.26	1767.21	0.984812	1	0.979405	-0.166044		0302102231	3	1	62.6135	53.1141	473572	57.9435	57.8923	1.53625	3934.33	1767.18	1.02452	1	1.00622	0.573666		030310223	3	1	63.8923	51.7224	464133	56.7886	56.7795	1.54506	3934.24	1767.2	1.01108	1	1.00832	0.441338
YDR137W	RGP1	0301102321	2	1	58.8898	47.2789	432072	52.8657	53.0571	1.74808	4112.47	1767.25	1.00275	1	0.958519	-0.638921		0302102321	2	1	65.0026	53.3917	486549	59.5312	59.6705	1.90759	4112.53	1767.19	1.05259	1	0.999261	0.416544		030310232	2	1	59.5577	48.6122	444182	54.3475	54.3372	1.53796	4112.34	1767.08	0.967617	1	0.922785	-1.36896
YEL023C	YEL023C	0301102411	1	1	65.2788	52.2231	480343	58.7719	58.7782	2.21424	4289.87	1767.17	1.11477	1	1.00418	0.394826		0302102411	1	1	71.3917	55.5577	515444	63.0666	62.9455	2.17361	4289.84	1766.97	1.1151	1	1.02974	1.10476		030310241	1	1	68.6693	53.5577	502120	61.4364	61.5032	2.20608	4289.82	1767.12	1.09383	1	1.00852	0.445604
YPL149W	ATG5	0301110111	1	1	67.4475	48.834	494766	60.5366	61.2231	3.00569	202.9	1944.99	1.14825	1	1.03433	1.07747		0302110111	1	1	72.8353	50.8923	519565	63.571	64.5019	3.54468	203.142	1944.98	1.12402	1	1.03798	1.29068		030311011	1	1	72.5032	55.559	536336	65.623	66.1116	2.69604	202.529	1945.38	1.16837	1	1.07725	1.90008
YBR238C	YBR238C	0301110221	2	1	63.4449	49.1116	451270	55.2147	55.3904	1.8776	378.68	1944.75	1.0473	1	1.00111	0.325324		0302110221	2	1	66.7237	55.5032	503446	61.5987	61.5577	1.62092	378.883	1944.76	1.08915	1	1.03397	1.20009		030311022	2	1	63.0026	50.6706	464631	56.8495	57.1116	1.76596	378.512	1945.14	1.01216	1	0.965267	-0.469876
YPL147W	PXA1	0301110331	3	1	58.5006	46.4462	422251	51.6641	51.6705	1.42664	556.936	1945.2	0.979955	1	0.974575	-0.275403		0302110331	3	1	63.3917	52.2788	476608	58.3149	58.4449	1.31085	556.968	1945.09	1.03109	1	1.01267	0.719288		030311033	3	1	58.0013	45.7795	425896	52.1101	52.3372	1.70623	556.918	1945.52	0.927782	1	0.925251	-1.31675
YBR239C	YBR239C	0301110441	4	1	54.725	44.7795	409986	50.1634	50.2244	1.32719	734.973	1945.2	0.95149		0.95149	-0.798062		0302110441	4	1	61.4462	50.3372	459080	56.1703	56.3372	1.37708	734.867	1945.11	0.993167		0.993167	0.27894		030311044	4	1	56.3917	44.7795	418330	51.1843	51.4462	1.50064	735.127	1945.34	0.9113		0.9113	-1.61202
YPL145C	KES1	0301110551	5	1	55.1699	43.6122	409163	50.0628	50.1699	1.307	911.898	1945.03	0.949581		0.949581	-0.841286		0302110551	5	1	58.1699	47.4449	429795	52.5872	52.5032	1.25202	911.87	1944.82	0.929813		0.929813	-1.15145		030311055	5	1	57.4449	47.5577	433089	52.9902	53.1699	1.42481	912.071	1945.28	0.943451		0.943451	-0.931576
YBR240C	THI2	0301110661	6	1	53.6135	44.0558	403838	49.4112	49.4741	1.27051	1090.03	1944.88	0.937221		0.937221	-1.1211		0302110661	6	1	58.1141	47.7224	430899	52.7222	52.8353	1.31248	1090.1	1944.8	0.932201		0.932201	-1.09754		030311066	6	1	60.1141	46.7808	440981	53.9558	54.0013	1.40008	1090.03	1945.24	0.960643		0.960643	-0.56773
YPL144W	YPL144W	0301110761	6	1	53.9481	44.7224	405006	49.5542	49.668	1.35019	1268.07	1944.94	0.939934		0.939934	-1.05968		0302110761	6	1	57.6135	47.9468	434731	53.1911	53.1686	1.11414	1268.09	1944.93	0.940491		0.940491	-0.910373		030311076	6	1	57.1141	48.1686	434635	53.1794	53.1686	1.19413	1268.03	1945.18	0.946821		0.946821	-0.860261
YBR241C	YBR241C	0301110861	6	1	56.725	45.5577	408059	49.9277	49.834	1.25774	1446.1	1944.98	0.947019		0.947019	-0.899281		0302110861	6	1	59.5006	50.3904	447690	54.7767	54.7795	1.26654	1446.12	1944.86	0.968527		0.968527	-0.277373		030311086	6	1	59.0584	50.0558	444307	54.3627	54.5007	1.21756	1446.08	1945.11	0.967889		0.967889	-0.41439
YPL141C	YPL141C	0301110961	6	1	55.0013	46.1686	415225	50.8045	50.8353	1.26189	1623.12	1945.02	0.963649		0.963649	-0.522775		0302110961	6	1	59.0558	49.8353	450124	55.0745	55.0013	1.24326	1623.13	1945.01	0.973792		0.973792	-0.158488		030311096	6	1	59.9468	50.3359	451574	55.2519	55.2815	1.25975	1623.17	1945.12	0.98372		0.98372	-0.0793277
YBR242W	YBR242W	0301111061	6	1	55.2231	45.9468	414183	50.677	50.8353	1.24951	1801.1	1945.04	0.961232		0.961232	-0.577494		0302111061	6	1	59.8353	49.7224	447718	54.7801	54.9468	1.26781	1801.13	1945.09	0.968586		0.968586	-0.276029		030311106	6	1	60.1686	51.1686	455989	55.7921	55.8897	1.19141	1801.12	1945.09	0.993337		0.993337	0.1242
YPL140C	MKK2	0301111161	6	1	55.3917	46.1116	414337	50.6958	50.6705	1.29455	1979.21	1944.91	0.961589		0.961589	-0.569421		0302111161	6	1	59.6706	49.5577	450366	55.1041	55.1699	1.30042	1979.14	1945.07	0.974315		0.974315	-0.146689		030311116	6	1	78.725	50.5577	455202	55.6958	55.6122	1.25181	1979.01	1945.06	0.991623		0.991623	0.0879157
YBR244W	GPX2	0301111261	6	1	54.0558	42.8353	407422	49.8497	49.9468	1.42694	2157.24	1944.72	0.945539		0.945539	-0.932789		0302111261	6	1	58.668	48.668	439633	53.7909	53.8923	1.36036	2157.19	1944.84	0.951096		0.951096	-0.670918		030311126	6	1	58.9468	48.2231	438643	53.6697	53.8353	1.16419	2157.04	1944.91	0.955551		0.955551	-0.675508
YPL139C	UME1	0301111361	6	1	56.3372	45.725	422732	51.723	51.725	1.38104	2334.26	1944.93	0.981072		0.981072	-0.128298		0302111361	6	1	60.6706	49.725	451092	55.193	55.3917	1.5432	2334.37	1944.98	0.975886		0.975886	-0.11121		030311136	6	1	59.6135	49.2789	448064	54.8225	54.725	1.24892	2334.16	1944.99	0.976075		0.976075	-0.241139
YBR245C	ISW1	0301111461	6	1	56.5032	46.2788	414850	50.7586	50.725	1.42596	2512.34	1945.26	0.96278		0.96278	-0.542448		0302111461	6	1	58.1699	48.725	439829	53.8148	53.6705	1.25051	2512.2	1945.13	0.951519		0.951519	-0.661366		030311146	6	1	58.2788	47.5032	432252	52.8878	53.1116	1.20824	2512.12	1945.14	0.941629		0.941629	-0.970145
YPL138C	SPP1	0301111561	6	1	56.5006	46.834	422745	51.7246	51.725	1.54296	2690.34	1945.29	0.981102		0.981102	-0.127616		0302111561	6	1	58.2788	47.1699	436000	53.3464	53.3917	1.44042	2690.31	1945.09	0.943237		0.943237	-0.848361		030311156	6	1	58.7795	48.5577	442186	54.1033	54.3372	1.53741	2690.38	1945.26	0.96327		0.96327	-0.512137
YBR246W	YBR246W	0301111661	6	1	56.4462	46.6706	419612	51.3412	51.4462	1.41697	2868.33	1945.21	0.97383		0.97383	-0.29226		0302111661	6	1	57.8923	46.6122	429385	52.537	52.6135	1.39391	2868.33	1945.08	0.928925		0.928925	-1.17149		030311166	6	1	60.7795	50.5577	456445	55.8479	55.834	1.48181	2868.36	1945.22	0.994331		0.994331	0.145233
YPL136W	YPL136W	0301111761	6	1	56.2244	46.3904	421484	51.5703	51.5032	1.38842	3045.24	1945.19	0.978175		0.978175	-0.193904		0302111761	6	1	57.1116	48.0571	430684	52.696	52.6706	1.38897	3045.3	1945.18	0.931737		0.931737	-1.10802		030311176	6	1	63.6122	50.6706	462501	56.5889	56.6122	1.38469	3045.24	1945.14	1.00752		1.00752	0.42443
YBR248C	HIS7	0301111861	6	1	53.5006	44.0558	404336	49.4722	49.6135	1.33068	3223.37	1945.15	0.938379		0.938379	-1.09489		0302111861	6	1	55.8924	44.0558	410376	50.2112	50.3917	1.50268	3223.47	1945.18	0.887803		0.887803	-2.09996		030311186	6	1	60.8898	49.668	452965	55.4222	55.559	1.25028	3223.26	1945.03	0.986751		0.986751	-0.015183
YPL135W	ISU1	0301111961	6	1	60.0558	48.668	443445	54.2574	54.4462	1.78655	3401.43	1945.3	1.02914		1.02914	0.960034		0302111961	6	1	63.7224	50.9468	470786	57.6026	57.8353	2.15627	3401.67	1945.24	1.01849		1.01849	0.850753		030311196	6	1	64.6135	53.8924	477831	58.4645	58.559	1.46416	3401.2	1945.01	1.04092		1.04092	1.13119
YBR249C	ARO4	0301112051	5	1	54.5577	45.4462	410439	50.2189	50.2789	1.30885	3579.22	1945.15	0.952541		0.952541	-0.774252		0302112051	5	1	58.5577	47.5032	440673	53.9181	54.0571	1.23685	3579.23	1945.07	0.953345		0.953345	-0.62014		030311205	5	1	57.725	48.3904	438574	53.6614	53.5577	1.21197	3579.08	1944.95	0.955402		0.955402	-0.678662
YPL133C	RDS2	0301112141	4	1	56.7224	45.1141	424438	51.9317	51.9468	1.55105	3756.43	1945.06	0.98503		0.98503	-0.0387047		0302112141	4	1	61.7224	50.0558	459704	56.2466	56.5006	1.70181	3756.53	1945.04	0.994516		0.994516	0.309415		030311214	4	1	60.559	48.7224	447885	54.8006	54.8924	1.524	3756.43	1944.93	0.975684		0.975684	-0.249401
YBR250W	YBR250W	0301112231	3	1	57.2231	46.2788	428547	52.4344	52.4449	1.58255	3934.4	1945.19	0.994566	1	0.989106	0.0535761		0302112231	3	1	63.2231	52.1115	470072	57.5153	57.6148	1.68819	3934.45	1945.23	1.01695	1	0.998783	0.405754		030311223	3	1	62.1686	50.4449	460996	56.4048	56.4449	1.66576	3934.4	1945.14	1.00425	1	1.00151	0.297098
YPL130W	SPO19	0301112321	2	1	60.7795	48.8898	446804	54.6683	54.7795	1.782	4112.39	1945.32	1.03694	1	0.991202	0.101047		0302112321	2	1	65.6135	52.7224	492168	60.2187	60.2801	1.80682	4112.25	1945.32	1.06475	1	1.0108	0.677101		030311232	2	1	65.9468	53.4475	489006	59.8319	59.8924	1.93925	4112.32	1945.33	1.06526	1	1.01591	0.60186
YBR251W	MRPS5	0301112411	1	1	57.8924	45.0558	422209	51.659	51.9462	1.70331	4289.59	1945.12	0.979858	1	0.882647	-2.3567		0302112411	1	1	54.1115	38.0584	385962	47.224	47.725	2.9732	4288.57	1944.74	0.834985	1	0.771067	-4.73561	1	030311241	1	1	58.5007	44.2802	430064	52.6201	53.1115	2.22052	4289.22	1945.05	0.936863	1	0.863798	-2.61734	1
YPR021C	AGC1	0301120111	1	1	68.1128	48.2244	489798	59.9288	60.7224	3.56634	202.825	2121.3	1.13672	1	1.02394	0.842341		0302120111	1	1	70.6122	47.3333	509644	62.357	63.2244	4.08318	203.004	2121.13	1.10256	1	1.01816	0.843166		030312011	1	1	71.7795	55.891	531302	65.007	65.2257	2.63349	202.409	2121.84	1.1574	1	1.06714	1.68609
YEL024W	RIP1	0301120221	2	1	47.9481	38.0571	358866	43.9087	44.0026	1.16391	378.991	2121.83	0.832852	1	0.796118	-4.31575	1	0302120221	2	1	56.7237	45.7237	428167	52.388	52.2815	1.20175	378.97	2121.8	0.926292	1	0.87936	-2.29059		030312022	2	1	54.0013	44.2231	403316	49.3474	49.3359	1.36176	378.584	2121.94	0.878595	1	0.837887	-3.1657	1
YDR139C	RUB1	0301120331	3	1	58.3917	47.2789	432393	52.9051	52.834	1.4898	557.212	2122.1	1.00349	1	0.997984	0.254586		0302120331	3	1	63.834	52.725	480587	58.8018	58.725	1.41978	557.13	2122.07	1.0397	1	1.02112	0.910169		030312033	3	1	57.725	47.1673	435007	53.2249	53.3372	1.41268	557.066	2122.3	0.947631	1	0.945046	-0.897819
YEL025C	YEL025C	0301120441	4	1	55.2801	45.8923	419761	51.3594	51.5007	1.30314	734.884	2122.11	0.974175		0.974175	-0.284449		0302120441	4	1	61.6135	50.7795	464145	56.7901	56.8924	1.4983	734.618	2121.98	1.00413		1.00413	0.52637		030312044	4	1	57.3917	48.7795	433895	53.0888	53.1128	1.33273	735.01	2122.31	0.945208		0.945208	-0.894404
YDR140W	MTQ2	0301120551	5	1	55.0571	45.2814	412171	50.4309	50.4449	1.33428	911.897	2122.18	0.956562		0.956562	-0.683215		0302120551	5	1	56.1115	45.4449	424422	51.9297	52.1115	1.26806	911.787	2121.97	0.918188		0.918188	-1.41392		030312055	5	1	57.5577	48.0026	433315	53.0179	53.1116	1.29381	911.974	2122.26	0.943945		0.943945	-0.921124
YEL027W	CUP5	0301120651	5	1	53.8353	43.559	403539	49.3746	49.2814	1.20532	1089.96	2122.14	0.936528		0.936528	-1.13681		0302120651	5	1	58.1141	47.2231	423436	51.8092	51.8897	1.21006	1090.16	2122.06	0.916056		0.916056	-1.46205		030312065	5	1	56.7808	47.0558	418343	51.186	51.1141	1.0784	1090.02	2122.08	0.911329		0.911329	-1.6114
YDR142C	PEX7	0301120751	5	1	54.5007	44.6667	408327	49.9605	49.8924	1.30692	1268.09	2122.16	0.947641		0.947641	-0.885209		0302120751	5	1	58.834	48.6705	441062	53.9657	53.8924	1.39553	1268.22	2122.06	0.954187		0.954187	-0.601142		030312075	5	1	59.2244	47.8924	442573	54.1507	54.085	1.37504	1268.13	2122.26	0.964113		0.964113	-0.494296
YEL028W	YEL028W	0301120851	5	1	55.5032	45.5577	418468	51.2013	51.2788	1.3075	1446.05	2122.21	0.971175		0.971175	-0.352373		0302120851	5	1	59.2244	50.3904	451144	55.1993	55.2815	1.32204	1446.14	2122.1	0.975998		0.975998	-0.108696		030312085	5	1	59.3372	49.3904	449401	54.986	55.1699	1.3388	1446.03	2122.3	0.978986		0.978986	-0.179524
YDR143C	SAN1	0301120951	5	1	55.5007	46.5006	418751	51.2359	51.1686	1.30589	1623.06	2122.11	0.971833		0.971833	-0.337482		0302120951	5	1	61.5007	49.0558	452948	55.42	55.5007	1.32029	1623.19	2122.08	0.979901		0.979901	-0.0205769		030312095	5	1	59.9468	50.1141	447188	54.7152	54.834	1.29414	1623.1	2122.26	0.974165		0.974165	-0.281563
YEL030W	ECM10	0301121051	5	1	55.3904	45.9481	417239	51.0509	51.0558	1.32967	1801.12	2122.15	0.968323		0.968323	-0.416943		0302121051	5	1	60.3904	50.8353	458539	56.1042	56.1141	1.23134	1801.09	2122.17	0.991998		0.991998	0.252549		030312105	5	1	59.668	48.8898	451465	55.2385	55.2231	1.36268	1801.11	2122.32	0.983482		0.983482	-0.0843761
YDR144C	MKC7	0301121151	5	1	53.2788	44.1699	398344	48.739	48.6122	1.28063	1978.9	2122.16	0.924472		0.924472	-1.40975		0302121151	5	1	59.6122	49.5032	441384	54.0052	54.1699	1.23159	1978.89	2122.14	0.954885		0.954885	-0.585378		030312115	5	1	58.6122	49.1686	442915	54.1925	54.2814	1.27138	1978.87	2122.23	0.964857		0.964857	-0.478541
YEL031W	SPF1	0301121251	5	1	44.2231	35.8897	330516	40.44	40.559	0.965384	2157.08	2121.95	0.767058		0.767058	-4.97368	1	0302121251	5	1	49.559	40.6135	369022	45.1514	45.0558	0.944229	2156.9	2122.03	0.798338		0.798338	-4.1199	1	030312125	5	1	50.5006	40.9468	368601	45.0998	45.0026	0.994058	2156.84	2122	0.802969		0.802969	-3.90469	1
YDR146C	SWI5	0301121351	5	1	55.6705	44.2244	411544	50.354	50.6122	1.91241	2334.72	2122.23	0.955105		0.955105	-0.7162		0302121351	5	1	58.5032	46.5577	437676	53.5514	53.7795	1.91682	2334.68	2122.08	0.946862		0.946862	-0.76652		030312135	5	1	58.1115	44.7795	421316	51.5498	51.6705	1.66852	2334.54	2122.19	0.917806		0.917806	-1.47432
YEL033W	YEL033W	0301121451	5	1	58.3904	48.3372	436703	53.4324	53.3904	1.42344	2512.29	2122.22	1.01349		1.01349	0.605751		0302121451	5	1	62.3359	51.1686	463767	56.7438	57.0026	1.61589	2512.24	2122.31	1.00331		1.00331	0.507912		030312145	5	1	59.9481	48.3904	449634	55.0146	55.2231	1.70129	2512.4	2122.38	0.979495		0.979495	-0.168759
YDR338C	YDR338C	0301121551	5	1	56.4449	46.3359	422414	51.684	51.8897	1.29937	2690.25	2122.1	0.980332		0.980332	-0.14505		0302121551	5	1	56.8898	47.8897	427755	52.3376	52.2244	1.21927	2690.13	2122.03	0.925399		0.925399	-1.25111		030312155	5	1	59.3904	50.0026	450102	55.0719	55.1686	1.30992	2690.22	2122.16	0.980514		0.980514	-0.147187
YPR091C	YPR091C	0301121651	5	1	58.2815	48.1699	434894	53.2111	53.3359	1.55495	2868.34	2122.29	1.0093		1.0093	0.510715		0302121651	5	1	58.5032	47.2231	432265	52.8893	53.0571	1.64346	2868.45	2122.24	0.935155		0.935155	-1.03083		030312165	5	1	62.1699	51.2789	467643	57.218	57.2814	1.53979	2868.31	2122.23	1.01873		1.01873	0.661502
YDR340W	YDR340W	0301121751	5	1	57.668	47.834	433547	53.0463	53.1686	1.50423	3045.25	2122.33	1.00617		1.00617	0.439946		0302121751	5	1	59.5032	47.1141	446617	54.6454	54.7808	1.64646	3045.39	2122.34	0.966205		0.966205	-0.329788		030312175	5	1	61.9468	50.8898	464551	56.8398	56.8923	1.42067	3045.18	2122.22	1.01199		1.01199	0.518972
YEL037C	RAD23	0301121851	5	1	57.6122	46.6122	432077	52.8664	53.1699	1.52243	3223.32	2122.32	1.00276		1.00276	0.362709		0302121851	5	1	59.6122	48.6705	444682	54.4087	54.5577	1.61582	3223.36	2122.29	0.96202		0.96202	-0.424285		030312185	5	1	62.1699	50.9455	456826	55.8945	55.725	1.24773	3223.17	2122.06	0.995161		0.995161	0.162793
YDR344C	YDR344C	0301121951	5	1	57.1115	47.6706	433009	52.9804	53.1686	1.31842	3401.25	2122.12	1.00492		1.00492	0.411665		0302121951	5	1	60.5032	49.3333	452988	55.4249	55.5032	1.41589	3401.36	2122.13	0.979987		0.979987	-0.0186256		030312195	5	1	59.6122	50.6705	450863	55.1649	55.2244	1.22363	3401.21	2122.14	0.98217		0.98217	-0.112135
YEL038W	UTR4	0301122051	5	1	55.5007	45.8898	413705	50.6185	50.7795	1.33599	3579.2	2122.15	0.960121		0.960121	-0.602646		0302122051	5	1	57.5007	47.8898	434447	53.1563	53.1141	1.33289	3579.3	2122.12	0.939876		0.939876	-0.924249		030312205	5	1	57.668	47.7795	433841	53.0823	53.0558	1.34962	3579.17	2122.2	0.945091		0.945091	-0.896871
YDR345C	HXT3	0301122141	4	1	55.2814	45.5032	414242	50.6842	50.7795	1.55466	3756.38	2122.21	0.961367		0.961367	-0.574432		0302122141	4	1	60.5032	48.2244	452600	55.3774	55.3904	1.73764	3756.5	2122.28	0.979148		0.979148	-0.037571		030312214	4	1	58.5577	47.1699	441910	54.0695	54.2231	1.50905	3756.35	2122.2	0.962667		0.962667	-0.524894
YEL039C	CYC7	0301122231	3	1	55.2244	44.3372	412772	50.5044	50.6122	1.67381	3934.51	2121.87	0.957957	1	0.952697	-0.770719		0302122231	3	1	62.725	50.8923	472105	57.764	57.891	1.7807	3934.49	2122.17	1.02135	1	1.0031	0.503278		030312223	3	1	62.5577	48.6122	450846	55.1628	55.2788	1.7132	3934.5	2121.97	0.982134	1	0.979455	-0.169597
YDR346C	SVF1	0301122321	2	1	60.3917	48.5577	446784	54.6659	54.8353	1.91818	4112.57	2122.26	1.03689	1	0.991158	0.100039		0302122321	2	1	68.1686	54.7237	500608	61.2515	61.3891	1.88102	4112.37	2122.31	1.08301	1	1.02814	1.06849		030312232	2	1	65.668	52.5577	485252	59.3725	59.559	1.83296	4112.42	2122.16	1.05708	1	1.00811	0.436774
YEL040W	UTR2	0301122411	1	1	67.1673	51.6706	491379	60.1222	60.3359	2.49543	4289.83	2122.51	1.14039	1	1.02725	0.917167		0302122411	1	1	68.3346	52.4449	499189	61.0778	61.3372	2.71859	4289.72	2122.66	1.07994	1	0.997269	0.371566		030312241	1	1	68.4475	51.6706	498342	60.9741	61.1699	2.50422	4289.61	2122.41	1.0856	1	1.00093	0.284992
YPL129W	TAF14	0301130110	1	0	34.2788	15.7808	201330	24.6336	24.3904	3.52535	204.368	2297.5		1				0302130110	1	0	37.2788	16.559	219405	26.8451	26.668	3.94625	204.841	2297.81		1				030313011	1	0	41.8911	20.7224	243490	29.792	29.5577	4.13964	204.208	2297.43		1
YBR255W	YBR255W	0301130221	2	1	59.1141	40.725	421106	51.524	52.1686	3.65659	380.414	2300.74	0.977298	1	0.934192	-1.18968		0302130221	2	1	64.9468	49.6706	481635	58.93	59.4475	2.74156	379.897	2299.98	1.04196	1	0.989169	0.188684		030313022	2	1	62.1686	45.7795	451212	55.2076	55.7808	2.78517	379.98	2300.4	0.982931	1	0.937389	-1.05988
YPL127C	HHO1	0301130331	3	1	60.7795	48.6706	455137	55.6879	55.6705	1.5354	557.001	2299.89	1.05628	1	1.05048	1.44309		0302130331	3	1	67.3359	55.6705	502092	61.4331	61.4449	1.43158	556.948	2300.01	1.08622	1	1.06682	1.94184		030313033	3	1	63.725	52.5577	476987	58.3613	58.5577	1.7444	557.023	2300.51	1.03908	1	1.03625	1.03232
YBR258C	SHG1	0301130441	4	1	59.6705	49.3917	448478	54.8731	54.834	1.47672	734.964	2300.26	1.04082		1.04082	1.22445		0302130441	4	1	63.6705	52.2244	480067	58.7381	58.725	1.51635	734.667	2300.18	1.03857		1.03857	1.30405		030313044	4	1	61.3372	50.7795	465150	56.913	57.2789	1.67291	734.839	2300.5	1.01329		1.01329	0.546555
YPL125W	KAP120	0301130541	4	1	57.1116	45.8353	429364	52.5344	52.5032	1.39544	911.881	2300.19	0.996462		0.996462	0.22014		0302130541	4	1	58.2244	48.1699	437553	53.5364	53.5032	1.40208	911.809	2300.2	0.946597		0.946597	-0.772516		030313054	4	1	59.8897	50.2815	454206	55.574	55.6407	1.4586	912.015	2300.35	0.989454		0.989454	0.042017
YBR259W	YBR259W	0301130641	4	1	57.7224	47.1141	429086	52.5005	52.668	1.34203	1089.92	2300.19	0.995818		0.995818	0.205555		0302130641	4	1	57.1141	47.0558	433257	53.0107	53.0013	1.24452	1090.04	2300.22	0.937301		0.937301	-0.982382		030313064	4	1	59.7808	48.4475	449355	54.9805	55.0558	1.43212	1089.96	2300.36	0.978887		0.978887	-0.181628
YPL123C	RNY1	0301130741	4	1	56.5577	46.5577	427327	52.2852	52.3904	1.29683	1267.99	2299.99	0.991735		0.991735	0.113114		0302130741	4	1	58.2244	48.6122	438685	53.6749	53.6122	1.247	1268.16	2300.12	0.949046		0.949046	-0.717219		030313074	4	1	59.2788	49.7782	446583	54.6412	54.5577	1.19334	1267.99	2300.03	0.972847		0.972847	-0.309457
YBR260C	RGD1	0301130841	4	1	56.9481	46.9481	424660	51.9589	52.0026	1.21506	1446.01	2300.03	0.985545		0.985545	-0.0270323		0302130841	4	1	58.3904	48.8353	445994	54.5692	54.5298	1.21706	1446.13	2300.14	0.964858		0.964858	-0.360207		030313084	4	1	58.8353	50.0558	446283	54.6046	54.7224	1.15819	1446.11	2300.08	0.972195		0.972195	-0.323252
YPL121C	MEI5	0301130941	4	1	56.668	46.7795	419788	51.3627	51.4462	1.25234	1623.09	2300.09	0.974238		0.974238	-0.283028		0302130941	4	1	59.668	50.559	451726	55.2705	55.4462	1.29369	1623.22	2300.15	0.977258		0.977258	-0.0802481		030313094	4	1	58.8924	50.725	449568	55.0064	55.0013	1.25644	1623.13	2300.22	0.979349		0.979349	-0.171836
YBR261C	YBR261C	0301131041	4	1	58.1141	47.668	430068	52.6205	52.7231	1.34445	1801.17	2300.03	0.998096		0.998096	0.257122		0302131041	4	1	61.1141	52.1686	464874	56.8792	57.0013	1.31373	1801.22	2300.13	1.0057		1.0057	0.561965		030313104	4	1	61.1141	51.8897	461824	56.5061	56.668	1.28993	1801.12	2300.15	1.00605		1.00605	0.393242
YPL120W	VPS30	0301131141	4	1	56.3333	46.9481	426009	52.1239	52.2789	1.37066	1979.09	2300.19	0.988676		0.988676	0.0438403		0302131141	4	1	61.6122	51.3904	466316	57.0557	57.2244	1.37064	1979.01	2300.2	1.00882		1.00882	0.632409		030313114	4	1	61.3904	50.2789	465419	56.9459	57.0571	1.32641	1979.06	2300.26	1.01388		1.01388	0.558962
YBR262C	YBR262C	0301131241	4	1	54.834	43.7224	412413	50.4604	50.7224	1.55218	2157.17	2300.46	0.957122		0.957122	-0.670539		0302131241	4	1	58.6135	47.4462	439549	53.7807	53.9468	1.51487	2157.1	2300.39	0.950915		0.950915	-0.675016		030313124	4	1	58.1141	47.7224	438870	53.6975	53.8923	1.63677	2156.99	2300.57	0.956045		0.956045	-0.665053
YPL119C	DBP1	0301131341	4	1	57.4449	46.4449	430633	52.6897	53.0571	1.51737	2334.41	2300.22	0.999408		0.999408	0.286828		0302131341	4	1	58.6706	48.3904	446365	54.6146	54.5577	1.51437	2334.35	2300.14	0.96566		0.96566	-0.342103		030313134	4	1	69.4449	48.5032	448107	54.8277	55.1699	1.707	2334.32	2300.39	0.976167		0.976167	-0.239191
YBR263W	SHM1	0301131441	4	1	57.7808	47.9481	435236	53.253	53.2231	1.27526	2512.07	2300.22	1.01009		1.01009	0.528707		0302131441	4	1	59.2231	49.9481	452869	55.4104	55.3359	1.337	2512.12	2300.23	0.979731		0.979731	-0.0243968		030313144	4	1	59.8897	51.0026	454709	55.6355	55.7808	1.28966	2512.09	2300.22	0.99055		0.99055	0.0652031
YPL118W	MRP51	0301131541	4	1	49.7808	41.668	375359	45.9267	45.9468	1.09721	2690.15	2300.14	0.871128		0.871128	-2.61748	1	0302131541	4	1	50.4475	42.7808	380758	46.5873	46.7224	1.03315	2689.94	2300.16	0.823727		0.823727	-3.54666	1	030313154	4	1	53.7224	44.834	402304	49.2236	49.1141	1.00866	2690.03	2300.03	0.876389		0.876389	-2.35085
YBR264C	YPT10	0301131641	4	1	59.1699	47.6706	441881	54.066	54.2814	1.76912	2868.52	2300.21	1.02551		1.02551	0.877854		0302131641	4	1	58.6122	47.5006	434942	53.217	53.5006	1.80087	2868.55	2300.28	0.940948		0.940948	-0.900044		030313164	4	1	61.3372	49.6706	457624	55.9922	56.1699	1.50095	2868.39	2300.05	0.9969		0.9969	0.199605
YPL116W	HOS3	0301131741	4	1	60.1141	50.1116	449146	54.9549	55.0013	1.43192	3045.23	2300.15	1.04237		1.04237	1.25959		0302131741	4	1	59.1686	48.6148	443890	54.3118	54.1699	1.37308	3045.26	2300.16	0.960306		0.960306	-0.462988		030313174	4	1	60.4462	51.8353	457819	56.016	56.0558	1.30558	3045.07	2300.05	0.997325		0.997325	0.208588
YBR266C	SLM6	0301131841	4	1	57.6705	47.7808	439666	53.7949	53.8923	1.37612	3223.31	2300.23	1.02037		1.02037	0.761439		0302131841	4	1	54.6135	44.4462	410922	50.278	50.2814	1.30686	3223.33	2300	0.888983		0.888983	-2.07331		030313184	4	1	58.559	48.7224	433613	53.0543	53.0013	1.31832	3223.31	2300.1	0.944593		0.944593	-0.907415
YPL115C	BEM3	0301131941	4	1	58.5577	48.5006	441104	53.9709	54.0571	1.43179	3401.19	2300.2	1.02371		1.02371	0.83702		0302131941	4	1	61.1116	48.6135	446821	54.6704	54.7516	1.6484	3401.46	2300.17	0.966646		0.966646	-0.319839		030313194	4	1	62.5577	50.725	465297	56.931	57.1699	1.62142	3401.33	2300.25	1.01361		1.01361	0.553352
YBR267W	REI1	0301132041	4	1	54.1686	44.2815	404998	49.5531	49.668	1.26559	3579.16	2300.18	0.939914		0.939914	-1.06015		0302132041	4	1	55.7808	45.9481	418709	51.2308	51.1686	1.24478	3579.26	2300.1	0.905829		0.905829	-1.69296		030313204	4	1	57.5019	48.2231	431834	52.8367	52.8923	1.25468	3579.11	2300.19	0.940719		0.940719	-0.989408
YPL114W	YPL114W	0301132141	4	1	56.4449	45.0571	420394	51.4369	51.5006	1.55422	3756.3	2300.28	0.975644		0.975644	-0.251192		0302132141	4	1	60.4449	47.834	451704	55.2678	55.3904	1.85628	3756.55	2300.27	0.97721		0.97721	-0.081328		030313214	4	1	60.6122	48.725	446765	54.6635	54.6122	1.54846	3756.28	2300.28	0.973244		0.973244	-0.301054
YBR268W	MRPL37	0301132231	3	1	51.1673	41.5577	376544	46.0717	46.0013	1.22219	3934.21	2300.2	0.87388	1	0.869082	-2.66381	1	0302132231	3	1	59.725	49.6135	442828	54.1819	54.2231	1.31495	3934.25	2300.13	0.958009	1	0.940897	-0.901197		030313223	3	1	54.6135	43.9468	407638	49.8762	49.834	1.32787	3934.28	2300.18	0.88801	1	0.885588	-2.15618
YPL113C	YPL113C	0301132321	2	1	63.1128	49.4449	467923	57.2523	57.668	2.36873	4112.75	2300.29	1.08595	1	1.03805	1.16177		0302132321	2	1	65.4462	52.6122	486908	59.5752	59.7808	1.88777	4112.46	2300.09	1.05337	1	1	0.433225		030313232	2	1	68.4462	53.5032	497088	60.8207	61.1686	2.26253	4112.57	2300.38	1.08287	1	1.0327	0.957176
YDR049W	YDR049W	0301132411	1	1	67.6148	53.1699	499553	61.1223	61.2801	2.26525	4289.65	2300.3	1.15936	1	1.04434	1.30404		0302132411	1	1	66.2801	52.2802	489176	59.8527	60.0026	2.19491	4289.65	2300.33	1.05828	1	0.977266	-0.0800609		030313241	1	1	67.5032	52.2788	496139	60.7046	60.8911	2.2885	4289.63	2300.4	1.0808	1	0.996511	0.191363
YDR347W	MRP1	0301140110	1	0	37.6148	16.0571	211699	25.9022	25.4475	4.23483	205.114	2479.51		1				0302140110	1	0	35.4462	16.3904	212511	26.0016	25.7801	3.74136	204.888	2478.95		1				030314011	1	0	38.5564	17.8897	228259	27.9284	27.5564	4.07567	205.166	2478.65		1
YEL041W	YEF1	0301140221	2	1	64.1128	47.1115	473496	57.9342	58.1699	2.22889	379.342	2477.19	1.09888	1	1.05042	1.44166		0302140221	2	1	63.725	46.8353	471286	57.6638	58.2244	2.50079	379.791	2476.88	1.01957	1	0.967916	-0.291159		030314022	2	1	68.559	52.6693	507013	62.0351	62.4462	2.52487	379.621	2477.45	1.10449	1	1.05332	1.39356
YDR348C	YDR348C	0301140330	3	0	45.6693	36.9481	336519	41.1745	41.1141	1.13532	557.068	2476.85		1				0302140331	3	1	67.8897	55.3904	499641	61.1332	61.2231	1.57294	557.093	2476.77	1.08092	1	1.06161	1.82426		030314033	3	1	67.6148	55.3359	505286	61.8239	61.8897	1.45396	556.992	2477.24	1.10073	1	1.09773	2.33347
YEL042W	GDA1	0301140431	3	1	64.8366	52.5032	483290	59.1325	59.4449	1.85911	735.368	2477.24	1.12161	1	1.11546	2.91421	1	0302140431	3	1	68.8366	56.3904	506767	62.005	62.1699	1.5015	734.813	2477.2	1.09633	1	1.07675	2.16609		030314043	3	1	67.5032	55.2789	510537	62.4663	62.5032	1.61288	734.886	2477.31	1.11217	1	1.10913	2.57488	1
YDR349C	YPS7	0301140531	3	1	59.8353	49.0571	452480	55.3628	55.3359	1.44425	911.757	2477.23	1.05011	1	1.04434	1.30421		0302140531	3	1	61.1699	50.2815	460755	56.3753	56.3904	1.45282	911.755	2477.25	0.996791	1	0.978987	-0.0412085		030314053	3	1	62.1699	52.3359	472912	57.8628	58.0571	1.42917	911.798	2477.31	1.0302	1	1.02739	0.844981
YEL043W	YEL043W	0301140631	3	1	58.6135	47.559	439658	53.7939	53.9468	1.54382	1089.59	2477.12	1.02035	1	1.01475	0.63419		0302140631	3	1	59.0558	49.9468	448510	54.8771	54.9468	1.32431	1090.03	2477.25	0.970301	1	0.95297	-0.62862		030314063	3	1	60.0558	48.7795	453572	55.4964	55.7224	1.51264	1089.7	2477.31	0.988072	1	0.985377	-0.0442661
YDR350C	TCM10	0301140731	3	1	51.1699	42.1699	383638	46.9396	47.1699	1.20217	1268.23	2477.02	0.890342	1	0.885454	-2.29314		0302140731	3	1	60.6667	49.1699	448087	54.8253	54.725	1.3392	1268.13	2477.25	0.969386	1	0.952071	-0.64891		030314073	3	1	52.5577	43.1699	393185	48.1078	48.1699	1.21326	1267.8	2477	0.856525	1	0.854189	-2.8207	1
YEL045C	YEL045C	0301140831	3	1	56.834	46.0558	426598	52.196	52.0558	1.38588	1446.19	2477.24	0.990043	1	0.984607	-0.0482676		0302140831	3	1	60.8924	50.8924	461885	56.5135	56.6706	1.51334	1446.17	2477.25	0.999235	1	0.981387	0.0129897		030314083	3	1	58.0013	46.1141	434238	53.1308	53.2789	1.65363	1446.36	2477.31	0.945955	1	0.943375	-0.933191
YDR351W	SBE2	0301140931	3	1	57.4449	47.2789	431191	52.7579	52.8898	1.41434	1623.1	2477.3	1.0007	1	0.995208	0.191746		0302140931	3	1	61.1116	51.5007	460414	56.3335	56.3904	1.29368	1623.12	2477.22	0.996053	1	0.978261	-0.0575881		030314093	3	1	61.4449	50.834	460309	56.3207	56.3904	1.52566	1623.12	2477.41	1.00275	1	1.00001	0.265502
YEL046C	GLY1	0301141031	3	1	57.9481	47.668	429690	52.5743	52.7224	1.32895	1801.07	2477.19	0.997219	1	0.991744	0.113321		0302141031	3	1	61.7808	52.3359	469461	57.4404	57.668	1.37398	1801.13	2477.17	1.01562	1	0.997484	0.376411		030314103	3	1	57.8353	47.1686	437823	53.5695	53.7224	1.26008	1801.06	2477.27	0.953765	1	0.951164	-0.768346
YDR352W	YDR352W	0301141131	3	1	56.0571	47.3359	421688	51.5952	51.5577	1.21918	1979.14	2477.11	0.978648	1	0.973275	-0.304825		0302141131	3	1	60.3372	49.2244	459835	56.2627	56.3359	1.29507	1978.98	2477.17	0.9948	1	0.977032	-0.0853556		030314113	3	1	60.2244	51.834	460296	56.3191	56.3904	1.28609	1979.13	2477.21	1.00272	1	0.999986	0.264913
YEL047C	YEL047C	0301141231	3	1	57.0558	46.8924	427243	52.275	52.2231	1.34358	2157.1	2477.12	0.991541	1	0.986097	-0.0145319		0302141231	3	1	58.559	46.7224	435364	53.2685	53.1686	1.35947	2156.87	2477.12	0.94186	1	0.925037	-1.25929		030314123	3	1	59.2231	50.0013	449614	55.0121	55.0013	1.26318	2156.97	2477.17	0.979451	1	0.97678	-0.226224
YDR354W	TRP4	0301141331	3	1	55.3359	46.0571	413301	50.569	50.5032	1.19145	2334.24	2477.09	0.959183	1	0.953917	-0.743099		0302141330	3	0	56.2244	45.725	421116	51.5253	51.5032	1.34338	2334.34	2477.17		1				030314133	3	0	57.5032	47.3359	427729	52.3344	52.3904	1.1643	2334.09	2477.19		1
YEL048C	YEL048C	0301141431	3	1	58.1141	48.1141	440959	53.9531	54.0013	1.48291	2512.29	2477.25	1.02337	1	1.01775	0.702179		0302141431	3	1	63.668	50.4475	457583	55.9872	56.1686	1.76227	2512.39	2477.43	0.989929	1	0.972247	-0.193378		030314143	3	1	59.0013	49.3359	451834	55.2838	55.4462	1.39787	2512.28	2477.26	0.984287	1	0.981602	-0.124156
YDR357C	YDR357C	0301141531	3	1	59.2815	47.6122	440622	53.912	54.2231	1.78944	2690.17	2477.55	1.02259	1	1.01698	0.684602		0302141531	3	1	61.0571	48.3372	454500	55.6099	56.0558	1.97122	2690.14	2477.7	0.983259	1	0.965696	-0.341279		030314153	3	1	60.2814	49.2244	452577	55.3746	55.5577	1.70029	2690.08	2477.54	0.985905	1	0.983216	-0.0900117
YEL049W	PAU2	0301141631	3	1	58.668	48.6135	442986	54.2011	54.5006	1.38668	2868.18	2477.28	1.02808	1	1.02243	0.808094		0302141631	3	1	59.5007	47.7224	439893	53.8227	53.8923	1.56433	2868.25	2477.43	0.951659	1	0.934661	-1.042		030314163	3	1	58.4462	47.9468	437017	53.4708	53.6135	1.39816	2868.08	2477.33	0.952008	1	0.949412	-0.80543
YDR358W	GGA1	0301141731	3	1	56.5577	47.725	429690	52.5744	52.6122	1.21967	3045.2	2477.18	0.99722	1	0.991745	0.113344		0302141731	3	1	57.6122	46.725	431665	52.8159	52.725	1.45252	3045.17	2477.37	0.933857	1	0.917177	-1.43675		030314173	3	1	55.725	45.8923	418985	51.2645	51.3372	1.3792	3045.18	2477.39	0.912727	1	0.910238	-1.63449
YEL050C	RML2	0301141831	3	1	61.1686	49.8897	452181	55.3262	55.3359	1.672	3223.28	2477.21	1.04942	1	1.04365	1.28858		0302141831	3	1	52.8898	43.0571	396669	48.5341	48.7237	1.4105	3223.15	2477.45	0.858148	1	0.84282	-3.11557	1	030314183	3	1	56.1115	45.2231	417600	51.0951	51.1141	1.37371	3223.36	2477.24	0.909711	1	0.90723	-1.69815
YDR359C	VID21	0301141931	3	1	55.668	46.0013	416637	50.9772	50.9468	1.23099	3401.07	2476.95	0.966925	1	0.961617	-0.568778		0302141931	3	1	57.9468	44.0013	424485	51.9375	51.9468	1.51024	3401.42	2477.09	0.918325	1	0.901922	-1.78117		030314193	3	1	57.3891	48.0558	434046	53.1073	52.9468	1.21272	3401.23	2477.11	0.945537	1	0.942958	-0.942016
YEL051W	VMA8	0301142031	3	1	55.3346	46.0026	412113	50.4237	50.3904	1.44757	3579.32	2477.1	0.956426	1	0.951176	-0.805175		0302142031	3	1	57.7795	45.3359	433673	53.0617	53.1686	1.53125	3579.36	2477.23	0.938203	1	0.921445	-1.34038		030314203	3	1	59.8898	48.5032	448619	54.8904	55.0558	1.651	3579.34	2477.26	0.977283	1	0.974618	-0.271976
YDR360W	OPI7	0301142131	3	1	58.5032	46.6122	429397	52.5385	52.5577	1.57822	3756.31	2477.16	0.99654	1	0.991069	0.0980269		0302142131	3	1	63.4449	50.1128	459616	56.2359	56.4449	1.75989	3756.37	2477.3	0.994327	1	0.976567	-0.0958459		030314213	3	1	59.9455	49.6705	449515	55	55.1699	1.48376	3756.33	2477.04	0.979234	1	0.976564	-0.23079
YEL052W	AFG1	0301142231	3	1	57.7795	45.8353	427499	52.3062	52.5007	1.71879	3934.34	2477.43	0.992135	1	0.986688	-0.00116578		0302142231	3	1	61.1699	48.7808	453380	55.4729	55.5577	1.83155	3934.37	2477.41	0.980837	1	0.963317	-0.394997		030314223	3	1	66.4462	51.834	482963	59.0925	59.3917	2.10691	3934.43	2477.47	1.0521	1	1.04923	1.30708
YDR363W	ESC2	0301142321	2	1	63.6122	50.7224	469795	57.4813	57.7224	1.95143	4112.52	2477.21	1.09029	1	1.04221	1.25578		0302142321	2	1	67.2789	52.1686	496347	60.73	61.0026	2.25882	4112.58	2477.36	1.07379	1	1.01938	0.870879		030314232	2	1	69.9455	55.1686	510672	62.4828	62.668	1.89589	4112.35	2477.3	1.11246	1	1.06092	1.55443
YEL053C	MAK10	0301142411	1	1	68.6122	52.8897	506921	62.0239	62.1673	2.42031	4289.57	2477.16	1.17646	1	1.05974	1.65279		0302142411	1	1	70.6148	54.0013	523895	64.1007	64.5019	2.79149	4289.64	2477.61	1.13339	1	1.04663	1.48598		030314241	1	1	73.4475	57.4449	540211	66.097	66.3917	2.40949	4289.79	2477.46	1.17681	1	1.08503	2.06478
YPL112C	PEX25	0301150111	1	1	66.5577	46.8897	476087	58.2512	59.0026	3.49929	203.101	2655.21	1.1049	1	0.995281	0.193396		0302150111	1	1	63.8353	46.6135	464242	56.802	57.2231	2.85249	202.625	2655.46	1.00434	1	0.927454	-1.2047		030315011	1	1	65.6693	46.9468	477730	58.4522	59.3359	3.75344	202.909	2655.91	1.0407	1	0.959535	-0.591172
YDR050C	TPI1	0301150221	2	1	65.7224	52.1686	481010	58.8535	58.8924	1.68878	378.864	2654.85	1.11632	1	1.06708	1.81904		0302150221	2	1	65.834	52.559	488648	59.7881	59.7808	1.72017	379.077	2655.03	1.05713	1	1.00357	0.513906		030315022	2	1	65.9455	51.9455	491600	60.1492	60.0032	1.65029	378.973	2654.99	1.07091	1	1.02129	0.715879
YOR202W	HIS3	0301150321	2	1	59.1673	47.1686	442996	54.2024	54.3333	1.629	557.006	2655.23	1.0281	1	0.982755	-0.0902053		0302150321	2	1	64.0571	53.9468	484269	59.2524	59.2815	1.40583	557.037	2654.97	1.04766	1	0.99458	0.310863		030315032	2	1	63.559	52.2814	477440	58.4168	58.4449	1.4621	557.042	2654.82	1.04007	1	0.991878	0.0933252
YOR202W	HIS3	0301150421	2	1	64.2231	49.0026	477613	58.4379	58.7224	2.31211	735.108	2654.43	1.10844	1	1.05955	1.64843		0302150421	2	1	69.2231	54.8897	512459	62.7015	62.834	2.05977	735.014	2654.62	1.10865	1	1.05248	1.61801		030315042	2	1	66.4462	55.1686	503932	61.6581	61.7808	1.82964	735.026	2654.73	1.09778	1	1.04692	1.25811
YPL111W	CAR1	0301150521	2	1	63.3917	52.6135	477271	58.3961	58.3074	1.49978	911.921	2655.07	1.10765	1	1.05879	1.63128		0302150521	2	1	65.0013	53.9468	489935	59.9456	59.9468	1.51246	911.879	2655.15	1.05992	1	1.00622	0.573585		030315052	2	1	67.4462	55.2231	502800	61.5196	61.7224	1.61932	911.968	2655.39	1.09531	1	1.04456	1.20833
YDR051C	YDR051C	0301150621	2	1	61.0039	50.834	460840	56.3857	56.5032	1.54072	1089.75	2655.27	1.06951	1	1.02234	0.806008		0302150621	2	1	64.1116	51.3904	478593	58.5578	58.6135	1.45	1090	2655.32	1.03538	1	0.982922	0.0476466		030315062	2	1	63.725	52.6135	480642	58.8086	58.9468	1.68764	1089.81	2655.46	1.04704	1	0.998531	0.234119
YPL110C	GDE1	0301150721	2	1	58.4462	47.3904	434692	53.1863	53.2815	1.56429	1267.96	2655.39	1.00883	1	0.964332	-0.507307		0302150721	2	1	63.7808	53.3904	482486	59.0342	59.1141	1.50518	1268.09	2655.31	1.0438	1	0.990918	0.228178		030315072	2	1	61.8353	51.0571	463033	56.654	56.9481	2.01761	1268.02	2655.68	1.00868	1	0.961948	-0.540121
YDR055W	PST1	0301150821	2	1	59.3904	48.9468	446723	54.6583	54.834	1.51317	1446.15	2655.34	1.03675	1	0.991021	0.09694		0302150821	2	1	62.8898	52.6135	477414	58.4135	58.5577	1.45405	1446.04	2655.37	1.03283	1	0.980501	-0.00703216		030315082	2	1	63.6122	51.834	477416	58.4138	58.6706	2.08566	1446.15	2655.68	1.04002	1	0.991829	0.0922724
YPL109C	YPL109C	0301150921	2	1	60.0013	50.0026	453495	55.487	55.5006	1.45194	1623.05	2655.27	1.05247	1	1.00605	0.437102		0302150921	2	1	63.1141	52.3359	475255	58.1495	58.2231	1.48178	1623.08	2655.35	1.02816	1	0.976068	-0.107117		030315092	2	1	65.0013	54.1115	484211	59.2452	59.2814	1.65659	1623.08	2655.45	1.05482	1	1.00595	0.391029
YDR056C	YDR056C	0301151021	2	1	58.1699	48.6705	439604	53.7874	54.0013	1.41078	1801.01	2655.31	1.02023	1	0.97523	-0.260577		0302151021	2	1	63.9481	52.725	478374	58.531	58.559	1.5582	1801.1	2655.38	1.03491	1	0.982473	0.0374915		030315102	2	1	63.3359	51.4462	475113	58.132	58.3359	1.81209	1801.02	2655.56	1.035	1	0.987043	-0.00900614
YPL108W	YPL108W	0301151121	2	1	57.9468	47.2231	428041	52.3726	52.4449	1.45351	1978.99	2655.3	0.993393	1	0.949577	-0.841358		0302151121	2	1	62.7795	51.2244	467937	57.254	57.3372	1.53271	1978.85	2655.35	1.01233	1	0.961037	-0.446487		030315112	2	1	63.3372	50.8353	470220	57.5333	57.7224	1.69427	1978.94	2655.45	1.02434	1	0.976879	-0.224124
YDR057W	YOS9	0301151221	2	1	51.1116	40.7782	385204	47.1313	47.1699	1.06244	2157.11	2655.15	0.893976	1	0.854546	-2.99291	1	0302151221	2	1	54.834	45.8911	412631	50.4871	50.5007	1.27826	2157.08	2655.39	0.89268	1	0.847451	-3.01101	1	030315122	2	1	55.1141	46.0571	414771	50.749	50.725	1.22409	2156.99	2655.33	0.903548	1	0.861685	-2.66206	1
YPL107W	YPL107W	0301151321	2	1	57.725	47.3917	438002	53.5914	53.7795	1.72493	2334.43	2655.31	1.01651	1	0.971676	-0.341041		0302151321	2	1	62.8897	49.9468	469469	57.4415	57.725	2.1396	2334.49	2655.57	1.01564	1	0.964184	-0.37542		030315132	2	1	62.9455	49.3917	466030	57.0207	57.3917	2.31458	2334.48	2655.66	1.01521	1	0.968175	-0.408335
YDR059C	UBC5	0301151421	2	1	59.7808	49.8898	450270	55.0924	55.1141	1.44302	2512.26	2655.22	1.04498	1	0.998892	0.275139		0302151421	2	1	66.2257	54.2814	492127	60.2138	60.5006	1.89323	2512.4	2655.42	1.06466	1	1.01072	0.675222		030315142	2	1	64.559	52.2814	478729	58.5745	58.7808	1.78604	2512.25	2655.48	1.04288	1	0.994557	0.150013
YPL106C	SSE1	0301151521	2	1	63.1116	51.5007	465922	57.0075	57.1673	1.57374	2690.2	2655.31	1.08131	1	1.03361	1.06127		0302151521	2	1	69.0571	55.559	512491	62.7054	63.0039	2.12586	2690.22	2655.62	1.10872	1	1.05254	1.61951		030315152	2	1	64.891	51.559	486093	59.4754	59.7795	1.96173	2690.16	2655.58	1.05892	1	1.00985	0.473756
YDR061W	YDR061W	0301151621	2	1	61.4449	50.9455	458005	56.0387	56.1141	1.59802	2868.09	2655.37	1.06293	1	1.01605	0.663596		0302151621	2	1	64.1141	53.7808	486408	59.514	59.668	1.69182	2868.06	2655.47	1.05229	1	0.998972	0.410024		030315162	2	1	64.2257	52.3372	480523	58.7939	59.1116	2.05663	2868.15	2655.68	1.04678	1	0.998282	0.228854
YPL105C	YPL105C	0301151721	2	1	59.2788	49.2231	446157	54.5892	54.6135	1.49325	3045.15	2655.22	1.03544	1	0.989767	0.0685531		0302151721	2	1	64.3917	52.5019	481643	58.931	59.0558	1.75646	3045.27	2655.33	1.04198	1	0.989187	0.189089		030315172	2	1	67.3917	54.2231	504347	61.7089	62.0571	2.1661	3045.25	2655.53	1.09868	1	1.04778	1.27634
YDR063W	YDR063W	0301151821	2	1	58.3359	46.834	431282	52.7691	52.7795	1.41801	3223.03	2655.13	1.00091	1	0.956767	-0.678588		0302151821	2	1	64.2814	51.725	479091	58.6188	58.7808	2.00924	3223.13	2655.56	1.03646	1	0.983946	0.0707585		030315182	2	1	62.7237	52.4462	474562	58.0646	58.2814	1.84005	3223.04	2655.49	1.0338	1	0.985899	-0.0332135
YPL104W	MSD1	0301151921	2	1	48.1686	38.7808	357815	43.7801	43.834	1.14142	3400.86	2654.84	0.830412	1	0.793785	-4.36856	1	0302151921	2	1	53.6122	44.0013	403981	49.4287	49.5007	1.25041	3400.88	2655.14	0.873966	1	0.829685	-3.41213	1	030315192	2	1	58.5577	49.0571	440398	53.8845	53.8923	1.24654	3401.04	2655.18	0.959373	1	0.914923	-1.53534
YDR065W	YDR065W	0301152021	2	1	50.0026	40.1686	370826	45.3721	45.4449	1.41406	3579.48	2655.07	0.860609	1	0.822651	-3.71503	1	0302152021	2	1	55.0013	44.3891	409927	50.1563	50.1699	1.5995	3579.39	2655.22	0.886831	1	0.841898	-3.13638	1	030315202	2	1	57.5032	46.834	419226	51.294	51.2788	1.26125	3579.22	2655.04	0.913252	1	0.870939	-2.4662
YPL103C	YPL103C	0301152121	2	1	58.5006	45.725	433867	53.0854	53.3359	1.92799	3756.5	2655.4	1.00691	1	0.962502	-0.548731		0302152121	2	1	61.7224	49.3917	453794	55.5235	55.6706	1.93847	3756.5	2655.32	0.981731	1	0.93199	-1.10231		030315212	2	1	59.9481	48.8366	446604	54.6438	54.725	1.70996	3756.44	2655.32	0.972892	1	0.927816	-1.26248
YDR066C	YDR066C	0301152221	2	1	62.725	49.5577	458564	56.1072	56.2795	1.85469	3934.37	2655.34	1.06423	1	1.01729	0.691698		0302152221	2	1	65.9481	51.725	481405	58.9018	59.1686	2.03097	3934.44	2655.37	1.04146	1	0.988697	0.178028		030315222	2	1	65.2244	52.2788	480793	58.827	59.0013	1.79526	3934.36	2655.22	1.04737	1	0.998844	0.240733
YPL101W	ELP4	0301152321	2	1	68.891	54.0039	496894	60.797	60.9747	2.18698	4112.42	2655.43	1.15319	1	1.10232	2.61687	1	0302152321	2	1	71.8366	55.3904	523240	64.0205	64.3891	2.6996	4112.64	2655.55	1.13197	1	1.07462	2.11791		030315232	2	1	69.2257	54.7237	513893	62.8769	63.0571	2.24618	4112.54	2655.21	1.11948	1	1.06761	1.69605
YDR067C	YDR067C	0301152411	1	1	70.3346	51.8366	515839	63.115	63.7224	3.24281	4289.32	2655.71	1.19715	1	1.07838	2.07487		0302152411	1	1	79.2802	62.0584	588448	71.9991	72.2801	2.85977	4289.66	2655.53	1.27304	1	1.17559	4.3977	1	030315241	1	1	79.2231	62.3346	584217	71.4814	71.5032	2.37293	4289.9	2655.12	1.27267	1	1.17342	3.93539	1
YDR364C	CDC40	0301160111	1	1	62.6148	41.6706	439146	53.7314	54.5019	4.20794	203.095	2831.65	1.01917	1	0.918055	-1.55504		0302160111	1	1	68.2244	49.4449	490406	60.0031	60.6693	3.39467	202.493	2832.19	1.06094	1	0.979723	-0.0245907		030316011	1	1	65.3904	48.3346	472260	57.783	58.1141	2.93352	202.551	2832.6	1.02878	1	0.948549	-0.82368
YEL054C	RPL12A	0301160211	1	1	62.9481	43.0571	451094	55.1932	56.2815	3.48728	379.025	2831.69	1.04689	1	0.943032	-0.989543		0302160211	1	1	64.6148	47.6135	476505	58.3023	58.9481	3.12286	378.951	2832	1.03086	1	0.951952	-0.651602		030316021	1	1	62.0571	44.5577	446536	54.6355	55.0571	2.69412	378.657	2832.36	0.972745	1	0.896881	-1.91717
YOR202W	HIS3	0301160311	1	1	63.8898	43.0013	443954	54.3195	55.1686	3.7477	556.339	2831.71	1.03032	1	0.928105	-1.32751		0302160311	1	1	69.1141	48.668	481459	58.9085	59.7224	3.34859	556.526	2832	1.04158	1	0.96185	-0.428128		030316031	1	1	55.1141	38.4462	390075	47.7273	48.2231	2.64714	556.975	2832	0.84975	1	0.783479	-4.31719	1
YOR202W	HIS3	0301160410	1	0	38.5006	20.6148	246764	30.1926	30.3917	3.61917	735.16	2830.14		1				0302160410	1	0	45.6135	25.5564	292108	35.7406	36.0584	3.78941	735.105	2830.46		1				030316041	1	0	43.8924	22.9481	281487	34.4411	34.3891	4.04363	736.051	2830.36		1
YDR368W	YPR1	0301160511	1	1	63.2802	44.0026	455408	55.721	56.8923	3.67867	912.543	2831.74	1.05691	1	0.95205	-0.785371		0302160511	1	1	66.834	49.2231	488328	59.7489	60.2801	2.74457	912.474	2832.37	1.05644	1	0.975572	-0.118314		030316051	1	1	68.8923	54.1115	510426	62.4527	62.668	2.40881	912.275	2832.62	1.11193	1	1.02521	0.798686
YEL056W	HAT2	0301160611	1	1	63.1673	47.2814	465937	57.0093	57.6135	2.70513	1089.85	2832.14	1.08134	1	0.974062	-0.287006		0302160611	1	1	66.8923	52.6706	501378	61.3456	61.6135	2.25506	1089.98	2832.5	1.08467	1	1.00164	0.470305		030316061	1	1	61.6135	45.6705	458449	56.0931	56.6148	2.50825	1090.34	2832.21	0.998696	1	0.920809	-1.41078
YDR369C	XRS2	0301160711	1	1	57.4462	42.7808	423218	51.7825	52.2789	2.30063	1267.84	2832.2	0.9822	1	0.884757	-2.30893		0302160711	1	1	65.6122	51.1686	489824	59.9319	60.2244	1.89816	1267.99	2832.66	1.05968	1	0.97856	-0.0508465		030316071	1	1	62.6705	49.2244	466252	57.0479	57.3372	2.01239	1267.99	2832.47	1.0157	1	0.936483	-1.07906
YEL057C	YEL057C	0301160811	1	1	60.6706	46.2244	448934	54.9289	55.4462	2.39497	1446.14	2832.27	1.04188	1	0.938515	-1.09181		0302160811	1	1	66.5006	53.2788	500556	61.245	61.3917	1.94413	1446.04	2832.66	1.0829	1	1	0.433225		030316081	1	1	63.8923	49.5032	476479	58.2991	58.668	2.18217	1446.19	2832.45	1.03797	1	0.957022	-0.644361
YDR370C	YDR370C	0301160911	1	1	61.3904	46.559	448810	54.9138	55.3359	2.19696	1623.02	2832.32	1.04159	1	0.938258	-1.09764		0302160911	1	1	66.7782	53.834	497377	60.8561	61.0571	1.90403	1623.03	2832.64	1.07602	1	0.99365	0.289851		030316091	1	1	64.6693	51.5007	483374	59.1428	59.3904	2.1677	1623.14	2832.43	1.05299	1	0.970872	-0.351251
YEL059W	YEL059W	0301161011	1	1	59.668	46.1699	436610	53.421	53.7795	2.11328	1801.01	2832.37	1.01328	1	0.912753	-1.67509		0302161011	1	1	66.8353	54.2788	501125	61.3147	61.5006	1.93841	1801.11	2832.7	1.08413	1	1.00114	0.458899		030316101	1	1	64.559	50.5577	482219	59.0014	59.2257	2.16961	1801.08	2832.49	1.05048	1	0.968552	-0.400357
YDR371W	CTS2	0301161111	1	1	59.2815	46.2814	439175	53.7349	54.0026	1.99465	1979.21	2832.56	1.01923	1	0.918115	-1.55368		0302161111	1	1	65.2815	52.8923	487185	59.6091	59.8353	1.87213	1979.08	2832.67	1.05397	1	0.973289	-0.169854		030316111	1	1	64.9481	50.9468	480699	58.8155	59.1699	2.10168	1979.15	2832.52	1.04717	1	0.965499	-0.464963
YEL060C	PRB1	0301161211	1	1	60.3917	44.8353	442168	54.1011	54.2788	1.95484	2157.2	2832.64	1.02618	1	0.924372	-1.41201		0302161211	1	1	64.8924	52.7808	485465	59.3986	59.6122	1.8541	2157.17	2832.91	1.05025	1	0.969852	-0.24745		030316121	1	1	65.7795	51.3359	479175	58.6291	58.7224	1.96405	2157.17	2832.86	1.04385	1	0.962439	-0.529729
YDR372C	VPS74	0301161311	1	1	59.9468	46.5032	443204	54.2278	54.4468	2.09628	2334.15	2832.5	1.02858	1	0.926537	-1.363		0302161311	1	1	65.1686	52.3917	484921	59.332	59.6135	1.96256	2334.13	2832.64	1.04907	1	0.968765	-0.272003		030316131	1	1	63.6135	48.5032	469600	57.4575	57.7224	2.06222	2334.26	2832.58	1.02299	1	0.943207	-0.936744
YEL061C	CIN8	0301161411	1	1	59.5577	44.2801	442006	54.0813	54.4449	2.32156	2512.37	2832.4	1.0258	1	0.924034	-1.41968		0302161411	1	1	63.1115	48.8923	468810	57.3608	57.6122	2.1954	2512.32	2832.38	1.01422	1	0.936579	-0.998702		030316141	1	1	63.5577	48.9468	473538	57.9393	58.2789	2.10082	2512.27	2832.57	1.03157	1	0.951117	-0.769347
YDR374C	YDR374C	0301161511	1	1	64.8897	50.8911	478344	58.5274	58.7808	2.23992	2690.3	2832.57	1.11014	1	1	0.300232		0302161511	1	1	69.0558	52.5577	515897	63.1221	63.5564	2.3907	2690.24	2832.43	1.11608	1	1.03065	1.1252		030316151	1	1	66.8353	52.3904	498829	61.0338	61.3891	2.4058	2690.48	2832.59	1.08666	1	1.00191	0.305728
YEL062W	NPR2	0301161611	1	1	63.3917	50.0558	471482	57.6878	57.834	2.15471	2868.15	2832.6	1.09421	1	0.985655	-0.0245536		0302161611	1	1	62.5577	46.668	468313	57.3	57.6122	2.17494	2867.77	2832.4	1.01314	1	0.935586	-1.0211		030316161	1	1	71.0039	56.4462	527707	64.5672	64.5032	2.17528	2868.05	2832.78	1.14957	1	1.05992	1.53327
YDR375C	BCS1	0301161711	1	1	52.9481	38.3372	382552	46.8069	47.2231	2.13804	3044.95	2832.16	0.887823	1	0.799743	-4.23368	1	0302161711	1	1	51.2231	36.6706	366251	44.8123	45.1686	2.47093	3044.84	2831.78	0.792342	1	0.731689	-5.6247	1	030316171	1	1	54.8898	40.0026	402624	49.2627	49.8353	2.47018	3044.84	2831.93	0.877086	1	0.808683	-3.78376	1
YEL063C	CAN1	0301161811	1	1	57.5032	43.8924	421478	51.5696	51.6706	2.1337	3223.17	2832.5	0.978162	1	0.881119	-2.39129		0302161811	1	1	66.0026	48.725	483614	59.1721	59.5032	2.74163	3223.66	2832.7	1.04624	1	0.966154	-0.330957		030316181	1	1	61.9481	47.725	453042	55.4315	55.6148	2.10847	3223.26	2832.58	0.986918	1	0.909949	-1.64061
YDR377W	ATP17	0301161911	1	1	44.4462	30.6705	320607	39.2276	39.4462	1.80345	3400.85	2832.25	0.744061	1	0.670243	-7.1656	1	0302161911	1	1	52.1128	39.3917	381662	46.6979	47.0013	1.81275	3400.8	2832.41	0.825682	1	0.762476	-4.92957	1	030316191	1	1	54.5577	40.0039	395439	48.3836	48.7795	2.14442	3401.08	2832.2	0.861434	1	0.794252	-4.08919	1
[truncated: 4,998 more rows]
[truncated: 3 more columns]
