# Supplementary material for: Genome-wide screen identifies new set of genes for improved heterologous laccase expression in Saccharomyces cerevisiae
Source: Microb Cell Fact. 2024 Jan 29;23:36. doi: 10.1186/s12934-024-02298-0 (PMC10823697; doi:10.1186/s12934-024-02298-0)
Supplement: Supplementary file 2 — Supplementary Material 2: Table S2. Laccase activity in the liquid assay. [file 12934_2024_2298_MOESM2_ESM.xlsx]

## Sheet: Table S2 (raw)
Table S2
Laccase activity (µmols oxidized ABTS / min) was then calculated for each strain and then normalized to OD600. One-way ANOVA was perfromed with Dunnett correction for multi testing
Strains	Reference	vps13Δ	mlo1Δ	yel067cΔ	ygr153wΔ	tma20Δ	vps21Δ	srn2Δ	imp2Δ	rpn10Δ	nvj1Δ	gdt1Δ	stp22Δ	pmt2Δ	vps8Δ	opi1Δ	cwh43Δ	gda1Δ	fra1Δ	oca6Δ	lhs1Δ	dph5Δ	vps38Δ	rps22bΔ	vps28Δ	ddc1Δ	hta2Δ	ykl075cΔ	ski3Δ
plate #1, replicate #1	3.16e-05	9.07e-05	0.0001193	4.03e-05	3.2e-05	7.92e-05	1.23e-05	0.0001284	2.02e-05	3.09e-05	8.82e-05	0.0001343	2.89e-05	0.0001651	1.39e-05	5.56e-05	7.78e-05	5.84e-05	1.91e-05	0.0001502	0.0001821	0.0001198	2.86e-05	0.0001033	4.12e-05	0.0001447	6.86e-05	2.77e-05	0.0002091
plate #1, replicate #2	1.52e-05	9.15e-05	0.0001411	7.99e-05	5.76e-05	5.6e-05	1.96e-05	5.67e-05	1.31e-05	2.37e-05	9.9e-05	0.0001069	2e-05	0.0001724	9.7e-06	5.1e-05	6.36e-05	6.97e-05	1.41e-05	0.0001076	0.0001331	0.0001271	1.98e-05	0.000109	3.54e-05	0.0001346	5.12e-05	8.29e-05	0.0002316
plate #1, replicate #3	7.58e-05	0.0001237	0.0001067	9.41e-05	3.54e-05	0.0001271	3.62e-05	5.77e-05	6.99e-05	0.0001362	9.65e-05	0.0001175	2.71e-05	0.0001852	3.71e-05	1.5e-05	0.0001093	8.01e-05	2.68e-05	0.000103	0.0001548	0.0001639	3.96e-05	9.7e-05	6.43e-05	0.0001265	6.83e-05	7.64e-05	0.0002096
Average	4.08667e-05	0.000101967	0.000122367	7.14333e-05	4.16667e-05	8.74333e-05	2.27e-05	8.09333e-05	3.44e-05	6.36e-05	9.45667e-05	0.000119567	2.53333e-05	0.000174233	2.02333e-05	4.05333e-05	8.35667e-05	6.94e-05	2e-05	0.000120267	0.000156667	0.000136933	2.93333e-05	0.0001031	4.69667e-05	0.000135267	6.27e-05	6.23333e-05	0.000216767
Std Dev	2.55929e-05	1.53713e-05	1.42102e-05	2.27651e-05	1.13517e-05	2.96045e-05	1.00003e-05	3.35665e-05	2.52691e-05	5.142e-05	4.61616e-06	1.12811e-05	3.84216e-06	8.30756e-06	1.20492e-05	1.81522e-05	1.90974e-05	8.86153e-06	5.22366e-06	2.12492e-05	2.00477e-05	1.92998e-05	8.09993e-06	4.90102e-06	1.24831e-05	7.44506e-06	8.13265e-06	2.46328e-05	1.04907e-05
Corrected p-values	n/a	0.0394	0.0017	0.7782	>0.9999	0.2244	0.9981	0.4114	>0.9999	0.9742	0.1016	0.0027	0.9998	<0.0001	0.9907	>0.9999	0.3265	0.8488	0.9894	0.0024	<0.0001	0.0001	>0.9999	0.0338	>0.9999	0.0002	0.9828	0.9856	<0.0001
Reference	Reference	arl3∆	rpl42a∆	pep1∆	rim8∆	vps36∆	snf8∆	bst1∆	env9∆	gcn1∆	slz1∆	yor345c∆	rad7∆	pmt1∆	ydr442w∆	rps4-a∆	ssn8∆	yfl013w-a∆	pub1∆	opi6∆	ssn2∆	bre5∆	vps27∆	arv1∆	gcv1∆	vps3∆	fks3∆	ymr315w∆
plate #2, replicate #1	8.495e-05	4.82e-05	8.07e-05	1.6e-05	3.74e-05	0.000124	6.96e-05	0.000189	0.000186	8.62e-05	6.36e-05	0.000113	7.88e-05	0.000119	1.81e-05	0.000114	2.43e-05	0.00013	7.8e-05	0.000163	6.95e-06	4.08e-05	0.000129	0.000224	0.000165	0.000152	9.19e-05	7.92e-06
plate #2, replicate #2	3.19e-05	0.000111	9.16e-05	1.46e-05	4.76e-05	0.000106	0.000134	0.000143	0.000163	7.04e-05	0.000126	0.000123	6.22e-05	0.000196	1.3e-05	7.36e-05	4.91e-05	9.76e-05	0.000242	0.000188	1.49e-05	1.02e-05	7.87e-05	0.000213	2.7e-05	3.94e-05	0.000106	5.34e-06
plate #2, replicate #3	2.668e-05	0.000109	8.82e-05	1.02e-05	3.41e-05	9.33e-05	0.00013	0.000211	0.000149	9.56e-06	3.69e-05	0.000132	6.28e-05	0.000188	8.74e-06	4.6e-05	2.19e-05	0.000193	9.46e-06	0.00016	2.06e-05	1.89e-05	0.000135	0.000277	0.000156	9.93e-05	9.85e-05	4.74e-05
Average	4.78433e-05	8.94e-05	8.68333e-05	1.36e-05	3.97e-05	0.000107767	0.0001112	0.000181	0.000166	5.53867e-05	7.55e-05	0.000122667	6.79333e-05	0.000167667	1.328e-05	7.78667e-05	3.17667e-05	0.0001402	0.00010982	0.000170333	1.415e-05	2.33e-05	0.000114233	0.000238	0.000116	9.69e-05	9.88e-05	2.022e-05
Std Dev	2.63248e-05	2.91442e-05	4.55363e-06	2.47117e-06	5.7463e-06	1.25953e-05	2.94609e-05	2.83314e-05	1.52534e-05	3.30401e-05	3.73355e-05	7.7603e-06	7.6878e-06	3.45672e-05	3.82633e-06	2.79243e-05	1.22956e-05	3.96091e-05	9.7564e-05	1.25521e-05	5.59777e-06	1.2874e-05	2.5245e-05	2.79404e-05	6.30397e-05	4.60001e-05	5.76021e-06	1.9248e-05
Corrected p-values	n/a	0.8612	0.9957	0.9847	>0.9999	>0.9999	0.9989	0.0055	0.0051	>0.9999	0.9997	0.1653	>0.9999	0.0031	0.9861	>0.9999	>0.9999	0.0962	0.2187	0.0019	0.9923	0.9998	0.7112	0.0001	0.552	0.9892	0.5541	0.9992
Reference	Reference	snd3∆	las21∆	sir1∆	snf4∆	oca1∆	rtg3∆	dmc1∆	ygl138c∆	fet3∆	per1∆	glo3∆
plate #3, replicate #1	3.79295e-05	0.000121	0.000132	4.8e-05	6.66e-05	0.000284	9.09e-05	6.12e-05	9.97e-05	0.000122	8.1e-05	8.98e-05
plate #3, replicate #2	7.64472e-05	0.000167	0.000145	0.000106	6.68e-05	0.000128	6.76e-05	0.000105	0.000158	7.55e-05	9.76e-05	6.67e-05
plate #3, replicate #3	8.37e-05	0.000181	8.01e-05	0.00011	2.82e-05	0.000185	5.37e-05	8.09e-05	9.25e-05	9.83e-05	9.3e-05	0.0001
Average	6.60256e-05	0.000156333	0.000119033	8.8e-05	5.38667e-05	0.000199	7.07333e-05	8.23667e-05	0.000116733	9.86e-05	9.05333e-05	8.55e-05
Std Dev	2.00864e-05	2.56298e-05	2.80369e-05	2.83314e-05	1.81493e-05	6.44515e-05	1.53476e-05	1.79113e-05	2.93276e-05	1.89847e-05	6.99778e-06	1.39305e-05
Corrected p-values		0.0407	0.937	0.9997	0.9969	<0.0001	>0.9999	>0.9999	0.5073	0.9904	0.8202	>0.9999

## Sheet: Table S2 (FC)
Table S2
Fold change of laccase activity (µmols oxidized ABTS / min) was then calculated for each strain and then normalized to the average laccase activity of the reference strain in each separate plate
Strains	vps13Δ	mlo1Δ	yel067cΔ	ygr153wΔ	tma20Δ	vps21Δ	srn2Δ	imp2Δ	rpn10Δ	nvj1Δ	gdt1Δ	stp22Δ	pmt2Δ	vps8Δ	opi1Δ	cwh43Δ	gda1Δ	fra1Δ	oca6Δ	lhs1Δ	dph5Δ	vps38Δ	rps22bΔ	vps28Δ	ddc1Δ	hta2Δ	ykl075cΔ	ski3Δ
plate #1, replicate #1	2.21941	2.91925	0.986134	0.783034	1.93801	0.300979	3.14192	0.49429	0.756117	2.15824	3.2863	0.707178	4.03997	0.340131	1.36052	1.90375	1.42904	0.467374	3.67537	4.45595	2.93148	0.699837	2.52773	1.00816	3.54078	1.67863	0.677814	5.11664
plate #1, replicate #2	2.23899	3.45269	1.95514	1.40946	1.37031	0.479608	1.38744	0.320555	0.579935	2.42251	2.61582	0.489396	4.2186	0.237357	1.24796	1.55628	1.70555	0.345024	2.63295	3.25693	3.11011	0.484502	2.66721	0.866232	3.29364	1.25285	2.02855	5.66721
plate #1, replicate #3	3.02692	2.61093	2.30261	0.866232	3.11011	0.885808	1.41191	1.71044	3.33279	2.36134	2.8752	0.663132	4.53181	0.90783	0.367047	2.67455	1.96003	0.655791	2.52039	3.78793	4.0106	0.969005	2.37357	1.57341	3.09543	1.67129	1.86949	5.12887
Average	2.49511	2.99429	1.74796	1.01958	2.13948	0.555465	1.98042	0.841762	1.55628	2.31403	2.92577	0.619902	4.26346	0.495106	0.991843	2.04486	1.69821	0.489396	2.9429	3.83361	3.35073	0.717781	2.52284	1.14927	3.30995	1.53426	1.52529	5.30424
Std Dev	0.460666	0.425869	0.682253	0.340204	0.887227	0.299703	1.00596	0.757296	1.54102	0.138343	0.338085	0.115147	0.248972	0.361105	0.544008	0.572334	0.265574	0.156549	0.636824	0.600814	0.578401	0.242749	0.14688	0.374111	0.223123	0.24373	0.738228	0.3144
Reference	arl3∆	rpl42a∆	pep1∆	rim8∆	vps36∆	snf8∆	bst1∆	env9∆	gcn1∆	slz1∆	yor345c∆	rad7∆	pmt1∆	ydr442w∆	rps4-a∆	ssn8∆	yfl013w-a∆	pub1∆	opi6∆	ssn2∆	bre5∆	vps27∆	arv1∆	gcv1∆	vps3∆	fks3∆	ymr315w∆
plate #2, replicate #1	1.00745	1.68676	0.334425	0.781718	2.59179	1.45475	3.95039	3.88769	1.80171	1.32934	2.36188	1.64704	2.48728	0.378318	2.38278	0.507908	2.7172	1.63032	3.40695	0.145266	0.852783	2.6963	4.68195	3.44876	3.17704	1.92085	0.16554
plate #2, replicate #2	2.32007	1.91458	0.305163	0.994914	2.21556	2.80081	2.98892	3.40695	1.47147	2.6336	2.57089	1.30008	4.0967	0.27172	1.53835	1.02627	2.03999	5.05818	3.92949	0.311433	0.213196	1.64495	4.45203	0.564342	0.823521	2.21556	0.111614
plate #2, replicate #3	2.27827	1.84352	0.213196	0.712743	1.95011	2.7172	4.41023	3.11433	0.199819	0.771267	2.75901	1.31262	3.92949	0.18268	0.961471	0.457744	4.034	0.197729	3.34425	0.430572	0.395039	2.82171	5.78973	3.26064	2.07552	2.0588	0.990734
Average	1.8686	1.81495	0.284261	0.829792	2.25249	2.32425	3.78318	3.46966	1.15767	1.57807	2.56392	1.41991	3.50449	0.277573	1.62753	0.663973	2.9304	2.29541	3.56023	0.295757	0.487006	2.38765	4.97457	2.42458	2.02536	2.06507	0.422629
Std Dev	0.746065	0.116569	0.0632596	0.1471	0.322429	0.754173	0.725257	0.390473	0.845796	0.955754	0.198656	0.1968	0.884887	0.0979505	0.714837	0.314756	1.01396	2.49755	0.321322	0.143298	0.329563	0.646248	0.715249	1.61376	1.17756	0.147456	0.492731
Reference	snd3∆	las21∆	sir1∆	snf4∆	oca1∆	rtg3∆	dmc1∆	ygl138c∆	fet3∆	per1∆	glo3∆	yor345c∆
plate #3, replicate #1	1.83262	1.99923	0.726991	1.0087	4.30136	1.37674	0.926914	1.51002	1.84777	1.2268	1.36008	2.36188
plate #3, replicate #2	2.52932	2.19612	1.60544	1.01173	1.93864	1.02385	1.59029	2.39301	1.1435	1.47822	1.01021	2.57089
plate #3, replicate #3	2.74136	1.21317	1.66602	0.427107	2.80194	0.813321	1.22528	1.40097	1.48882	1.40855	1.51456	2.75901
Average	2.36777	1.80284	1.33282	0.815846	3.01398	1.0713	1.2475	1.768	1.49336	1.37119	1.29495	2.56392
Std Dev	0.475422	0.520072	0.525534	0.336661	1.19555	0.284691	0.332247	0.544014	0.352158	0.129806	0.258405	0.198656
