# Supplementary material for: Genome-wide screen identifies new set of genes for improved heterologous laccase expression in Saccharomyces cerevisiae
Source: Microb Cell Fact. 2024 Jan 29;23:36. doi: 10.1186/s12934-024-02298-0 (PMC10823697; doi:10.1186/s12934-024-02298-0)
Supplement: Supplementary file 3 — Supplementary Material 3: Table S3. Strains, plasmids and oligos used in this study. [file 12934_2024_2298_MOESM3_ESM.xlsx]

## Sheet: yeast strains
YTM	Name	Genotype
YTM2198	JHY716	MATα,can1∆::STE2pr-Sp_his5, lyp1∆, his3∆1, leu2 ∆0, ura3∆0, met15∆0, cat5(I91M), SAL1, mip1(A661T), HAP1, mkt1(D30G), rme1(ins-308A), tao3(E1493Q)
YTM2204	JHY716_ttLCC1	MATα ,can1∆::STE2pr-Sp_his5, lyp1∆, his3∆1, leu2 ∆0, ura3∆0, met15∆0, cat5(I91M), SAL1, mip1(A661T), HAP1, mkt1(D30G), rme1(ins-308A), tao3(E1493Q), TRP1::GPDp-TtLCC1-CYC1t-natMX6-TRP1
YTM2249	JHY716_ttLCC1_arv1∆	MATa, can1∆::STE2pr-Sp_his5, lyp1∆ , his3∆1, leu2∆0, ura3∆0, met15∆0, arv1∆::KanMX4
YTM2250	JHY716_ttLCC1_bst1∆	MATa, can1∆::STE2pr-Sp_his5, lyp1∆ , his3∆1, leu2∆0, ura3∆0, met15∆0, his3∆1, leu2∆0, ura3∆0, met15∆0, bst1∆::kanMX4
YTM2251	JHY716_ttLCC1_env9∆	MATa, can1∆::STE2pr-Sp_his5, lyp1∆ , his3∆1, leu2∆0, ura3∆0, met15∆0, his3∆1, leu2∆0, ura3∆0, met15∆0, env9∆::kanMX4
YTM2252	JHY716_ttLCC1_lhs1∆	MATa, can1∆::STE2pr-Sp_his5, lyp1∆ , his3∆1, leu2∆0, ura3∆0, met15∆0, his3∆1, leu2∆0, ura3∆0, met15∆0, lhs1∆::kanMX4
YTM2253	JHY716_ttLCC1_oca1∆	MATa, can1∆::STE2pr-Sp_his5, lyp1∆ , his3∆1, leu2∆0, ura3∆0, met15∆0, his3∆1, leu2∆0, ura3∆0, met15∆0, oca1∆::kanMX4
YTM2254	JHY716_ttLCC1_oca6∆	MATa, can1∆::STE2pr-Sp_his5, lyp1∆ , his3∆1, leu2∆0, ura3∆0, met15∆0, his3∆1, leu2∆0, ura3∆0, met15∆0, oca6∆::kanMX4
YTM2255	JHY716_ttLCC1_pmt1∆	MATa, can1∆::STE2pr-Sp_his5, lyp1∆ , his3∆1, leu2∆0, ura3∆0, met15∆0, his3∆1, leu2∆0, ura3∆0, met15∆0, pmt1∆::kanMX4
YTM2256	JHY716_ttLCC1_pmt2∆	MATa, can1∆::STE2pr-Sp_his5, lyp1∆ , his3∆1, leu2∆0, ura3∆0, met15∆0, his3∆1, leu2∆0, ura3∆0, met15∆0, pmt2∆::kanMX4
YTM2257	JHY716_ttLCC1_ski3∆	MATa, can1∆::STE2pr-Sp_his5, lyp1∆ , his3∆1, leu2∆0, ura3∆0, met15∆0, his3∆1, leu2∆0, ura3∆0, met15∆0, ski3∆::kanMX4
YTM2258	JHY716_ttLCC1_snd3∆	MATa, can1∆::STE2pr-Sp_his5, lyp1∆ , his3∆1, leu2∆0, ura3∆0, met15∆0, his3∆1, leu2∆0, ura3∆0, met15∆0, snd3∆::kanMX4
YTM2259	JHY716_ttLCC1_scj1∆	MATa, can1∆::STE2pr-Sp_his5, lyp1∆ , his3∆1, leu2∆0, ura3∆0, met15∆0, his3∆1, leu2∆0, ura3∆0, met15∆0, scj1∆::kanMX4
YTM2232	JHY716_ttLCC1_arv1∆	YTM2204, arv1∆::hphMX6
YTM2233	JHY716_ttLCC1_bst1∆	YTM2204, bst1∆::hphMX6
YTM2234	JHY716_ttLCC1_env9∆	YTM2204, env9∆::hphMX6
YTM2237	JHY716_ttLCC1_lhs1∆	YTM2204, lhs1∆::hphMX6
YTM2239	JHY716_ttLCC1_oca6∆	YTM2204, oca6∆::hphMX6
YTM2240	JHY716_ttLCC1_pmt1∆	YTM2204, pmt1∆::hphMX6
YTM2241	JHY716_ttLCC1_pmt2∆	YTM2204, pmt2∆::hphMX6
YTM2242	JHY716_ttLCC1_ski3∆	YTM2204, ski3∆::hphMX6
YTM2244	JHY716_ttLCC1_snd3∆	YTM2204, snd3∆::hphMX6
YTM2245	JHY716_ttLCC1_HO∆	YTM2204 HO∆::hphMX6

## Sheet: plasmids
BPM	Name	Description/Comment
BPM82	pAG32	plasmid for homologous recombination with the Hygromycin B module; generated by the McCusker lab
BPM1745	pRW113	modified pRS416 (Cen-ARS) with Hph module instead of URA3
BPM1756	pRW123	modified pRS426 (2µ) with Hph module instead of URA3
BPM1768	pRS314-ttLCC1-natMX	a plasmid with codon optimized ttLCC1 with a N-terminal native secretion signal was subcloned next to the natMX module that was not functional in this configuration. This plasmid was used to amplify ttLCC1
BPM1769	YIp-TRP1-natMX	integration vector with natMX module, gift from Dr. Hampton
BPM1843	YIp-TRP1-ttLCC1-natMX	the ttLCC1 was subloned in BPM1769
BPM1861	pRW113_arv1	arv1 was subcloned into BPM1745 for rescue experiments
BPM1862	pRW113_bst1	bst1 was subcloned into BPM1745 for rescue experiments
BPM1863	pRW113_env9	env9 was subcloned into BPM1745 for rescue experiments
BPM1864	pRW113_lhs1	lhs1 was subcloned into BPM1745 for rescue experiments
BPM1865	pRW113_oca1	oca1 was subcloned into BPM1745 for rescue experiments
BPM1866	pRW113_oca6	oca6 was subcloned into BPM1745 for rescue experiments
BPM1867	pRW113_pmt2	pmt2 was subcloned into BPM1745 for rescue experiments
BPM1868	pRW113_snd3	snd3 was subcloned into BPM1745 for rescue experiments
BPM1869	pRW113_scj1	scj1 was subcloned into BPM1745 for rescue experiments
BPM1870	pRW123_scj1	scj1 was subcloned into BPM1756 for rescue experiments

## Sheet: Oligos
Primer Name	Primer Sequence	Primer purpose
OTM1460	ATTAACCCTCACTAAAGGGA	Confirming correct assembly of YIp-TRP1-TtLCC1-natMX
OTM2772	CCAACTTATGATGCTTTGTCC	Confirming integration of YIp-TRP1-TtLCC1-natMX at TRP1 locus
OTM2851	CATTCTAGACCCGTCGAAAC	Confirming correct assembly of YIp-TRP1-TtLCC1-natMX
OTM2868	GGACGTTTCAAGCCCAACAC	Forward primer for RT-qPCR targeting UBC6
OTM2869	ATCCTGTCGTGGCTTCATCA	Reverse primer for RT-qPCR targeting UBC6
OTM2876	CAGCTCCAGGTGGTGTTGAT	Forward primer for RT-qPCR targeting ttLCC1
OTM2877	GAGCGGATTGAGCACCAGA	Reverse primer for RT-qPCR targeting ttLCC1
OTM2880	AGACCAATCAGTAAAAATCAACGG	Confirming integration of YIp-TRP1-TtLCC1-natMX at TRP1 locus
OTM2968	AAGAACACAGAAAAGAAACACGAAGAGCAGAGGAAATATGCGTACGCTGCAGGTCGAC	Amplifying hphMX drug resistance marker with SKI3 homology
OTM2969	ACATTAAGGTTTGATTGACTATCTCGAATCCAAATTTTTAATCGATGAATTCGAGCTCG	Amplifying hphMX drug resistance marker with SKI3 homology
OTM2970	ACATATCCACGCCCTCCTAC	Confirming gene deletions with hphMX drug resistance marker, anneals within hphMX sequence
OTM2971	ATCAGACCATCCTCATCCTC	Confirming SKI3 gene deletion with hphMX drug resistance marker, anneals to sequence 5' of SKI3 CDS
OTM2977	CTACTGTCATTCTGTTTCGAACCGTGGTCCAGCAATCATGCGTACGCTGCAGGTCGAC	Amplifying hphMX drug resistance marker with PMT2 homology
OTM2978	TGTTTTTTACTTATGTACTTACTACGATGATCTTAATTCAATCGATGAATTCGAGCTCG	Amplifying hphMX drug resistance marker with PMT2 homology
OTM2979	AAGCGCATCAAAAAGTAGATATTAGCTGTGATAAACGATGCGTACGCTGCAGGTCGAC	Amplifying hphMX drug resistance marker with ARV1 homology
OTM2980	TTTTGATACAAGTAATACTGGATATTTTTTTATTTGCTTAATCGATGAATTCGAGCTCG	Amplifying hphMX drug resistance marker with ARV1 homology
OTM2981	CTTAGGCTTACCATCATACAAAAATCTTCATTTCGTTATGCGTACGCTGCAGGTCGAC	Amplifying hphMX drug resistance marker with BST1 homology
OTM2982	ATATATACAGTTAATCTTTTTTTACTGGGTTGTAGTTCTAATCGATGAATTCGAGCTCG	Amplifying hphMX drug resistance marker with BST1 homology
OTM2983	GCCTATCAAGAAACAGCTAACAGCTACAAGCACGGTCATGCGTACGCTGCAGGTCGAC	Amplifying hphMX drug resistance marker with PMT1 homology
OTM2984	AAGACTTTACATAAAAATGTGGAGAGTACTGGGAAATTTAATCGATGAATTCGAGCTCG	Amplifying hphMX drug resistance marker with PMT1 homology
OTM2985	GAGGCATCCGCAGTACGAGACATACGCCAAAGGCAGAATGCGTACGCTGCAGGTCGAC	Amplifying hphMX drug resistance marker with ENV9 homology
OTM2986	ATGTACATCTATCTACTCTTTCAATCTTTCCGTCTTGTTAATCGATGAATTCGAGCTCG	Amplifying hphMX drug resistance marker with ENV9 homology
OTM2987	TTCCACCTGGAATAACAAGCTTCTCTTTCCCCTTAGAATGCGTACGCTGCAGGTCGAC	Amplifying hphMX drug resistance marker with OCA1 homology
OTM2988	CTTTTTCTTTATCTTTTGCATTTTTTTTTTCTTGCCTCTAATCGATGAATTCGAGCTCG	Amplifying hphMX drug resistance marker with OCA1 homology
OTM2989	CCTCATAAGCAGCAATCAATTCTATCTATACTTTAAAATGCGTACGCTGCAGGTCGAC	Amplifying hphMX drug resistance marker with HO homology
OTM2990	TTTATTACATACAACTTTTTAAACTAATATACACATTTTAATCGATGAATTCGAGCTCG	Amplifying hphMX drug resistance marker with HO homology
OTM2991	GCTGGGCGTTATTAGGTGTG	Confirming HO gene deletion with hphMX drug resistance marker, anneals to sequence 5' of HO CDS
OTM2992	CTGTCAAGGAGGGTATTCTG	Confirming gene deletions with hphMX drug resistance marker, anneals within hphMX sequence
OTM2994	CCAGTTCACACATCTAGAATAAGCTATATGTATCAAAATGCGTACGCTGCAGGTCGAC	Amplifying hphMX drug resistance marker with OCA6 homology
OTM2995	GTCTTTACAAAATATTATATGAATTTATCCCTGAATTTTAATCGATGAATTCGAGCTCG	Amplifying hphMX drug resistance marker with OCA6 homology
OTM2996	GCATGACTTCTGCTAAGTGC	Confirming OCA6 gene deletion with hphMX drug resistance marker, anneals to sequence 5' of OCA6 CDS
OTM3004	AAGGTTTGGTGCGTCAGTGA	Confirming ARV1 gene deletion with hphMX drug resistance marker, anneals to sequence 5' of ARV1 CDS
OTM3005	ACCAACCAAGTCATAACAAG	Confirming BST1 gene deletion with hphMX drug resistance marker, anneals to sequence 5' of BST1 CDS
OTM3006	AGAGTTTGGCGTTTCTAAGC	Confirming PMT1 gene deletion with hphMX drug resistance marker, anneals to sequence 5' of PMT1 CDS
OTM3009	TCTGGCATTATTAGTGCAAATAAGTACGCATATTACCATGCGTACGCTGCAGGTCGAC	Amplifying hphMX drug resistance marker with LHS1 homology
OTM3010	GAAAATAAATCTAGTGCTATATATTATAAAGATTCTTCTAATCGATGAATTCGAGCTCG	Amplifying hphMX drug resistance marker with LHS1 homology
OTM3011	CGTGTGCTTGTTTTCTGTGTC	Confirming LHS1 gene deletion with hphMX drug resistance marker, anneals to sequence 5' of LHS1 CDS
OTM3012	CAGTATAACACAGCACAAGAGAACCGAGCAGCCCGCCATGCGTACGCTGCAGGTCGAC	Amplifying hphMX drug resistance marker with SND3 homology
OTM3013	AAAACTAGGAAAAAAAAATACTTCGCTTTTGATCGAATCAATCGATGAATTCGAGCTCG	Amplifying hphMX drug resistance marker with SND3 homology
OTM3014	GTTGCCTTGCTCTTTCATTCG	Confirming SND3 gene deletion with hphMX drug resistance marker, anneals to sequence 5' of SND3 CDS
OTM3015	CCTGAAGTATAGAAGTAGGGCATTG	Confirming ENV9 gene deletion with hphMX drug resistance marker, anneals to sequence 5' of ENV9 CDS
OTM3016	TAGTTGTAGAAACGCTAAGACG	Confirming OCA1 gene deletion with hphMX drug resistance marker, anneals to sequence 5' of OCA1 CDS
OTM3017	GAAACGCCATCATTTACAGTCG	Confirming PMT2 gene deletion with hphMX drug resistance marker, anneals to sequence 5' of PMT2 CDS
OTM3018	CTCACTATAGGGCGAATTGGATCTACTTCAAGTTTGCTCAATAA	Amplifying SKI3 ORF and surrounding genomic sequence, for generating rescue plasmid via Gibson Assembly
OTM3019	TCACTAAAGGGAACAAAAGCTGTTAAAGGAAGAGAGAACGA	Amplifying SKI3 ORF and surrounding genomic sequence, for generating rescue plasmid via Gibson Assembly
OTM3020	CGTTCTCTCTTCCTTTAACAGCTTTTGTTCCCTTTAGTGA	Amplifying pRW113 for generating rescue plasmid pRW113_SKI3 via Gibson Assembly
OTM3021	TGAGCAAACTTGAAGTAGATCCAATTCGCCCTATAGTGAG	Amplifying pRW113 for generating rescue plasmid pRW113_SKI3 via Gibson Assembly
OTM3022	CTCACTATAGGGCGAATTGGACCGAAATGAACACCGATAA	Amplifying BST1 ORF and surrounding genomic sequence, for generating rescue plasmid via Gibson Assembly
OTM3023	TCACTAAAGGGAACAAAAGCTTCGTGACCTTCGGTATAAG	Amplifying BST1 ORF and surrounding genomic sequence, for generating rescue plasmid via Gibson Assembly
OTM3024	CTTATACCGAAGGTCACGAAGCTTTTGTTCCCTTTAGTGA	Amplifying pRW113 for generating rescue plasmid pRW113_BST1 via Gibson Assembly
OTM3025	TTATCGGTGTTCATTTCGGTCCAATTCGCCCTATAGTGAG	Amplifying pRW113 for generating rescue plasmid pRW113_BST1 via Gibson Assembly
OTM3026	CTCACTATAGGGCGAATTGGATATTCACCACGTTTGTCGT	Amplifying PMT2 ORF and surrounding genomic sequence, for generating rescue plasmid via Gibson Assembly
OTM3027	TCACTAAAGGGAACAAAAGCCAACGAGCGAATAACACGAG	Amplifying PMT2 ORF and surrounding genomic sequence, for generating rescue plasmid via Gibson Assembly
OTM3028	CTCGTGTTATTCGCTCGTTGGCTTTTGTTCCCTTTAGTGA	Amplifying pRW113 for generating rescue plasmid pRW113_PMT2 via Gibson Assembly
OTM3029	ACGACAAACGTGGTGAATATCCAATTCGCCCTATAGTGAG	Amplifying pRW113 for generating rescue plasmid pRW113_PMT2 via Gibson Assembly
OTM3030	CTCACTATAGGGCGAATTGGTTGCTTCAATTACGCTTTCT	Amplifying PMT1 ORF and surrounding genomic sequence, for generating rescue plasmid via Gibson Assembly
OTM3031	TCACTAAAGGGAACAAAAGCCAGTTATGATCTTACACACCTG	Amplifying PMT1 ORF and surrounding genomic sequence, for generating rescue plasmid via Gibson Assembly
OTM3032	GGTGTGTAAGATCATAACTGGCTTTTGTTCCCTTTAGTGA	Amplifying pRW113 for generating rescue plasmid pRW113_PMT1 via Gibson Assembly
OTM3033	AGAAAGCGTAATTGAAGCAACCAATTCGCCCTATAGTGAG	Amplifying pRW113 for generating rescue plasmid pRW113_PMT1 via Gibson Assembly
OTM3034	CTCACTATAGGGCGAATTGGTGTGCTTGTTTTCTGTGTCA	Amplifying LHS1 ORF and surrounding genomic sequence, for generating rescue plasmid via Gibson Assembly
OTM3035	TCACTAAAGGGAACAAAAGCACTTTTGCACGCTTGTTATT	Amplifying LHS1 ORF and surrounding genomic sequence, for generating rescue plasmid via Gibson Assembly
OTM3036	AATAACAAGCGTGCAAAAGTGCTTTTGTTCCCTTTAGTGA	Amplifying pRW113 for generating rescue plasmid pRW113_LHS1 via Gibson Assembly
OTM3037	TGACACAGAAAACAAGCACACCAATTCGCCCTATAGTGAG	Amplifying pRW113 for generating rescue plasmid pRW113_LHS1 via Gibson Assembly
OTM3053	TTGGCGTAATCATGGTCATAGC	Amplifying pRW113 and pRW123 for generating rescue and overexpression plasmids via Gibson Assembly
OTM3054	CCAATTCGCCCTATAGTGAGTCG	Amplifying pRW113 and pRW123 for generating rescue and overexpression plasmids via Gibson Assembly
OTM3055	GTAATACGACTCACTATAGGGCGAATTGGAGGATGACTTGCCAACCTCT	Amplifying ARV1 ORF and surrounding genomic sequence, for generating rescue plasmid via Gibson Assembly
OTM3056	GAAACAGCTATGACCATGATTACGCCAAACAGATCATTTGCCCCATTC	Amplifying ARV1 ORF and surrounding genomic sequence, for generating rescue plasmid via Gibson Assembly
OTM3057	GTAATACGACTCACTATAGGGCGAATTGGTGGCAAAGCAAATGAACGCT	Amplifying OCA1 ORF and surrounding genomic sequence, for generating rescue plasmid via Gibson Assembly
OTM3058	GAAACAGCTATGACCATGATTACGCCAAGGGCTCCACAGACATCACAG	Amplifying OCA1 ORF and surrounding genomic sequence, for generating rescue plasmid via Gibson Assembly
OTM3059	GTAATACGACTCACTATAGGGCGAATTGGGGTGAGAGTGAAAGTGATGT	Amplifying ENV9 ORF and surrounding genomic sequence, for generating rescue plasmid via Gibson Assembly
OTM3060	GAAACAGCTATGACCATGATTACGCCAACCTCTGCGTTTCCTTATGTA	Amplifying ENV9 ORF and surrounding genomic sequence, for generating rescue plasmid via Gibson Assembly
OTM3061	GTAATACGACTCACTATAGGGCGAATTGGCAAGACGCCACAAATGATAG	Amplifying SND3 ORF and surrounding genomic sequence, for generating rescue plasmid via Gibson Assembly
OTM3062	GAAACAGCTATGACCATGATTACGCCAACAATGACACCCCACAAAATC	Amplifying SND3 ORF and surrounding genomic sequence, for generating rescue plasmid via Gibson Assembly
OTM3063	GTAATACGACTCACTATAGGGCGAATTGGCCTAAAACGTCGAAGCAATG	Amplifying OCA6 ORF and surrounding genomic sequence, for generating rescue plasmid via Gibson Assembly
OTM3064	GAAACAGCTATGACCATGATTACGCCAATTGCTCCTGTCCTTCTAGTAT	Amplifying OCA6 ORF and surrounding genomic sequence, for generating rescue plasmid via Gibson Assembly
OTM3065	GTAATACGACTCACTATAGGGCGAATTGGAACTACTACCCCACGACTCC	Amplifying SCJ1 ORF and surrounding genomic sequence, for generating rescue and overexpression plasmid via Gibson Assembly
OTM3066	GAAACAGCTATGACCATGATTACGCCAAAGCAGGAAAGAGCAAAACAC	Amplifying SCJ1 ORF and surrounding genomic sequence, for generating rescue and overexpression plasmid via Gibson Assembly
OTM3067	TTACTGCGGAGGAGATGAGT	For confirming correct assembly of SKI3 recscue plasmid via in-vitro yeast assembly
OTM632	CCCAGTCACGACGTTGTAAAACG	Confirming correct assembly of rescue and overexpression plasmids
OTM633	AGCGGATAACAATTTCACACAGG	Confirming correct assembly of rescue and overexpression plasmids
